# Supplementary material for: Aberrant androgen action in prostatic progenitor cells induces oncogenesis and tumor development through IGF1 and Wnt axes
Source: Nat Commun. 2022 Jul 28;13:4364. doi: 10.1038/s41467-022-32119-0 (PMC9334353; doi:10.1038/s41467-022-32119-0)
Supplement: Supplementary file 4 — Supplementary Data 1 [file 41467_2022_32119_MOESM4_ESM.xlsx]

## Sheet: Supplementary Data 1
p_val	avg_logFC	hARtg+ BE.pct	hARtg- BE.pct	p_val_adj (BH)	gene
1.07042e-172	4.14605	0.857	0.326	1.03402e-168	mGFP
0	3.21565	1	0	0	hARtg
3.47854e-79	2.28387	0.729	0.383	2.16792e-76	Mmp7
1.4446e-90	2.1568	0.765	0.404	1.46893e-87	Cldn3
9.24143e-92	2.00114	0.981	0.965	1.05026e-88	B2m
1.3654e-76	1.9074	0.709	0.354	7.99381e-74	Ly6c1
1.52687e-87	1.8813	0.933	0.811	1.34087e-84	Defb50
3.14456e-84	1.84611	0.989	0.977	2.25011e-81	H2-D1
6.73574e-34	1.60784	0.644	0.429	1.11226e-31	H2-Q7
2.51233e-65	1.53489	0.989	0.985	1.27732e-62	H2-K1
2.31367e-100	1.48127	0.721	0.279	3.43848e-97	Lbp
7.33428e-120	1.44627	0.883	0.577	2.02426e-116	Npc2
1.62897e-130	1.37962	0.989	0.934	1.04905e-126	Ly6e
5.9714e-87	1.2827	0.765	0.42	5.01598e-84	Tmed3
3.9626e-88	1.27235	0.808	0.462	3.64559e-85	Sepp1
7.06529e-129	1.26849	0.844	0.442	3.41253e-125	Nucb1
1.43859e-109	1.26827	0.953	0.765	3.08818e-106	Ctsd
1.442e-102	1.23521	0.458	0.025	2.53268e-99	5430419D17Rik
4.52301e-09	1.18679	0.155	0.07	1.09094e-07	Gm12888
1.34952e-124	1.16893	0.96	0.809	5.21453e-121	Psap
1.56851e-93	1.11647	0.645	0.185	2.16454e-90	Nucb2
2.0288e-35	1.08873	0.522	0.267	3.49969e-33	Serpine2
9.56718e-55	1.08492	0.981	0.924	3.62427e-52	Ly6a
2.72111e-82	1.08449	0.961	0.877	1.7524e-79	Cpe
0.000328204	1.07866	0.559	0.521	0.00295475	Cd74
1.20224e-50	1.05372	0.927	0.864	3.87123e-48	Pdia6
1.65425e-68	1.05111	0.996	0.985	8.63786e-66	Itm2b
1.79047e-78	1.02301	0.601	0.203	1.081e-75	Grn
7.77051e-83	1.01714	0.828	0.55	5.17676e-80	Sdf4
2.45752e-110	1.00781	0.996	0.965	5.93492e-107	Bsg
1.52469e-06	0.998626	0.406	0.312	2.41254e-05	H2-Ab1
4.44989e-07	0.997879	0.386	0.282	7.70358e-06	H2-Eb1
1.04743e-06	0.97656	0.382	0.286	1.70916e-05	H2-Aa
2.76594e-84	0.973841	0.865	0.531	2.05531e-81	Pgap2
1.57154e-36	0.968117	0.734	0.491	2.91945e-34	Defb1
3.03187e-44	0.960574	0.973	0.913	7.50971e-42	Fxyd3
4.91559e-65	0.958886	0.762	0.454	2.43511e-62	Htra1
1.26681e-72	0.938097	0.845	0.629	7.19846e-70	Ddost
1.04107e-55	0.91412	0.445	0.12	4.27948e-53	Gsta3
2.65993e-14	0.898584	0.814	0.669	1.17329e-12	Psca
6.86044e-31	0.889864	0.766	0.598	9.96569e-29	H2-T23
9.58363e-101	0.850874	0.571	0.093	1.54296e-97	Alpl
1.16243e-29	0.849142	0.781	0.625	1.52776e-27	Bcam
6.33826e-56	0.830972	0.877	0.665	2.66207e-53	Mfge8
1.31552e-55	0.792275	0.542	0.188	5.29497e-53	Cdo1
3.73088e-84	0.734893	0.454	0.054	2.57431e-81	Cldn10
1.32451e-63	0.728462	0.601	0.228	6.39737e-61	Tcn2
2.29113e-45	0.700844	0.805	0.603	5.90196e-43	Rpn2
1.79773e-46	0.700426	0.34	0.068	4.89186e-44	Ly6k
3.9148e-41	0.699369	0.756	0.524	8.49819e-39	Itm2c
1.21336e-20	0.69779	0.92	0.851	8.91335e-19	Hsp90b1
3.41628e-49	0.695048	0.72	0.452	1.03129e-46	Os9
3.67175e-47	0.695007	0.984	0.955	1.04321e-44	Calr
3.46812e-32	0.685905	0.876	0.68	5.23469e-30	Mt1
3.37013e-24	0.660216	0.904	0.833	3.23935e-22	S100a14
0.00138024	0.659319	0.239	0.171	0.0102689	Cxcl10
1.59434e-16	0.653113	0.251	0.104	8.34758e-15	AW112010
5.48362e-43	0.649762	0.968	0.932	1.292e-40	Ppib
1.97768e-26	0.6398	0.762	0.609	2.17095e-24	Tapbp
3.86568e-53	0.635365	0.623	0.288	1.38305e-50	Fuca1
4.52024e-32	0.633456	0.825	0.612	6.76985e-30	Mt2
1.74044e-32	0.628819	0.505	0.239	2.66868e-30	Pmaip1
2.09102e-36	0.621493	1	0.991	3.84748e-34	Hspb1
4.27237e-41	0.613717	0.784	0.549	9.17135e-39	Ctsb
4.0397e-33	0.606319	0.61	0.331	6.45017e-31	Prss22
4.2872e-50	0.600772	0.473	0.148	1.33595e-47	Mia
2.68889e-33	0.591871	0.933	0.848	4.3655e-31	Cbr2
5.77537e-17	0.588647	0.511	0.322	3.13427e-15	Fosb
4.56292e-46	0.585418	0.927	0.787	1.22438e-43	Tmem59
1.41686e-28	0.581242	0.36	0.133	1.77752e-26	Hpgd
1.05376e-26	0.577399	0.935	0.866	1.18364e-24	Pdia3
1.75354e-34	0.570338	0.788	0.595	2.9718e-32	Mboat1
3.72663e-52	0.569431	0.535	0.19	1.30906e-49	Celf2
6.03338e-38	0.565238	0.897	0.734	1.16565e-35	Sult5a1
2.84647e-18	0.564121	0.251	0.096	1.7514e-16	Serping1
1.1579e-44	0.559181	0.944	0.897	2.90527e-42	Lamp1
2.87511e-42	0.558491	0.964	0.942	6.45897e-40	Fam107b
0.000761923	0.555231	0.292	0.219	0.00614477	Nupr1
1.22781e-18	0.551079	0.543	0.352	7.82883e-17	Tspan1
9.8578e-55	0.548036	0.421	0.099	3.66255e-52	Aldh1a7
1.23338e-30	0.545661	0.732	0.544	1.77828e-28	P4hb
7.15031e-28	0.539769	0.131	0.003	8.42341e-26	Gm12886
1.14821e-46	0.529815	0.573	0.244	3.21499e-44	Rnf130
1.83479e-26	0.521156	0.837	0.68	2.03725e-24	Ltbp4
5.58301e-30	0.517847	0.908	0.776	7.64992e-28	Cystm1
2.8694e-33	0.514253	0.402	0.146	4.61974e-31	Bst2
7.78465e-37	0.513099	0.782	0.577	1.4745e-34	Ddb1
0.000353179	0.509964	0.318	0.248	0.00315315	Fos
3.20921e-24	0.509812	0.981	0.967	3.1001e-22	Cst3
2.7705e-23	0.508283	0.63	0.416	2.51296e-21	Aldh1a1
1.49114e-17	0.504802	0.661	0.437	8.65129e-16	Rpl29
1.87172e-20	0.503226	0.665	0.501	1.35437e-18	Spint2
8.7618e-50	0.491364	0.34	0.059	2.68695e-47	Azgp1
2.36012e-22	0.487492	0.61	0.409	2.03083e-20	Tmcc3
3.07778e-16	0.484041	0.387	0.212	1.58567e-14	Cyp2b10
7.44133e-21	0.481538	0.458	0.247	5.61588e-19	H2-T22
2.27665e-28	0.477755	0.485	0.247	2.78386e-26	Hexb
4.50483e-43	0.475865	0.987	0.984	1.07448e-40	Calm2
6.02027e-27	0.474739	0.621	0.368	6.88234e-25	Isg20
2.97323e-09	0.470954	0.457	0.337	7.35502e-08	Psmb8
4.73653e-28	0.465109	0.931	0.849	5.64875e-26	Cox7a2l
9.56579e-28	0.461756	0.896	0.792	1.12007e-25	Vimp
3.19593e-30	0.460301	0.66	0.413	4.44211e-28	Fkbp2
9.16614e-11	0.459493	0.57	0.406	2.78882e-09	9530002B09Rik
1.48438e-39	0.45916	0.607	0.293	3.01876e-37	Egln2
1.52719e-05	0.449878	0.39	0.283	0.000195142	Sbp
1.1776e-17	0.447849	0.872	0.818	6.91527e-16	Ssr4
0.00298608	0.443277	0.645	0.631	0.0198047	Krt7
6.2671e-28	0.441439	0.947	0.932	7.42824e-26	Kcnk1
6.16764e-29	0.440597	0.581	0.323	7.94393e-27	Man2a1
5.41775e-33	0.439265	0.989	0.953	8.57959e-31	Ezr
1.77371e-29	0.437541	0.644	0.387	2.31541e-27	Mapk13
2.8637e-36	0.436827	0.279	0.055	5.12283e-34	Lrg1
4.73844e-08	0.434227	0.834	0.741	9.73901e-07	Gm8730
2.0399e-23	0.431718	0.813	0.673	1.86781e-21	Sec61b
8.63148e-30	0.429554	0.569	0.292	1.15806e-27	Galnt18
9.71187e-26	0.426961	0.792	0.628	1.03095e-23	Chp1
0.000156341	0.419377	0.999	1	0.00154977	Hspa5
4.60059e-24	0.41923	0.716	0.516	4.3785e-22	Ergic3
7.39204e-26	0.41013	0.501	0.251	7.89029e-24	Wnt4
1.91601e-17	0.410076	0.656	0.476	1.08874e-15	Dap
4.26186e-22	0.40534	0.57	0.332	3.59559e-20	Ahcyl2
6.48311e-24	0.403198	0.88	0.795	6.10994e-22	Lsr
1.57109e-33	0.40306	0.421	0.159	2.57233e-31	Mme
9.91659e-13	0.402789	0.802	0.713	3.69149e-11	Dnajc3
1.92676e-13	0.401554	0.421	0.252	7.82036e-12	H2-Q6
2.95872e-10	0.394582	0.372	0.237	8.43105e-09	Creld2
7.67145e-17	0.394409	0.923	0.822	4.10561e-15	Cldn7
3.08214e-26	0.393126	0.947	0.884	3.32665e-24	Serinc3
2.99974e-45	0.392535	0.375	0.09	7.62565e-43	Gusb
8.02994e-24	0.392491	0.738	0.506	7.53099e-22	Pxn
3.80375e-21	0.391398	0.634	0.415	2.99953e-19	Rell1
7.27398e-21	0.390496	0.658	0.433	5.51111e-19	Tcp11l2
5.07018e-19	0.389511	0.3	0.125	3.33183e-17	Apoc1
1.98791e-21	0.389126	0.477	0.254	1.59363e-19	Gadd45g
4.74005e-23	0.388557	0.462	0.236	4.23971e-21	Hopx
3.51505e-37	0.388241	0.987	0.983	6.72384e-35	Rac1
9.07462e-09	0.387622	0.837	0.715	2.08221e-07	Atf3
1.25375e-26	0.387545	0.646	0.406	1.40014e-24	Emc10
5.651e-18	0.385562	0.951	0.891	3.40117e-16	Atp1a1
1.81136e-22	0.384532	0.734	0.527	1.5835e-20	Park7
9.31275e-15	0.384358	0.973	0.917	4.29409e-13	Jund
4.76892e-16	0.382896	0.507	0.33	2.41826e-14	Rnase4
1.68448e-09	0.382448	1	0.999	4.33921e-08	Ftl1
8.28565e-43	0.379814	0.394	0.106	1.9057e-40	Gaa
1.65774e-51	0.379473	1	1	5.71919e-49	mt-Co1
5.36155e-05	0.378404	0.495	0.388	0.000599104	Egr1
1.22337e-20	0.378099	0.658	0.46	8.95284e-19	Rcn1
2.87958e-40	0.377114	0.399	0.121	5.91845e-38	Man2b1
1.73576e-10	0.374869	0.669	0.512	5.12765e-09	Gjb4
1.03269e-16	0.373333	0.278	0.119	5.51148e-15	Tap1
1.01817e-21	0.369453	0.764	0.563	8.40644e-20	Fam220a
1.10963e-32	0.369326	0.449	0.177	1.72887e-30	Spsb1
1.92709e-28	0.3679	0.557	0.294	2.37143e-26	Xpnpep1
2.63367e-05	0.367686	0.244	0.162	0.00031541	Plat
5.012e-16	0.359683	0.706	0.539	2.53486e-14	Ptges
2.05506e-21	0.359275	0.562	0.337	1.64065e-19	B4galt1
1.80866e-23	0.355862	0.53	0.294	1.67996e-21	Tmem50a
2.66005e-18	0.35043	0.753	0.596	1.64718e-16	Srpk2
7.29521e-33	0.3502	0.996	0.999	1.14588e-30	Eef2
2.59917e-17	0.346972	0.521	0.319	1.44299e-15	Rab25
5.18619e-06	0.345795	0.127	0.064	7.29769e-05	Ido1
3.18296e-13	0.345401	0.732	0.58	1.25825e-11	Ecm1
1.82796e-11	0.343615	0.782	0.693	5.9858e-10	Cdc42ep5
6.71017e-14	0.342217	0.845	0.741	2.81827e-12	Camk2d
0.00544021	0.341963	0.146	0.104	0.0323101	Ubd
2.39607e-39	0.336131	1	0.998	4.82208e-37	Rpl10
0.00114991	0.334598	0.138	0.088	0.00876032	Grp
9.48033e-27	0.33446	0.401	0.162	1.07111e-24	Scd1
1.35687e-20	0.332601	0.94	0.902	9.89233e-19	Laptm4a
4.9954e-15	0.332223	0.935	0.861	2.36547e-13	Pdlim1
9.33764e-20	0.331783	0.53	0.32	6.44297e-18	Glmp
1.01772e-43	0.327743	0.298	0.046	2.4578e-41	Smarcd3
1.65203e-17	0.326026	0.607	0.408	9.52756e-16	Hipk2
3.91989e-20	0.326023	0.959	0.92	2.78428e-18	Hmgn1
2.20936e-18	0.323425	0.555	0.338	1.38139e-16	Rhou
1.55071e-38	0.321465	0.268	0.043	3.02624e-36	Synm
1.38599e-31	0.321394	0.419	0.159	2.02858e-29	Bmp1
3.47699e-23	0.319453	0.182	0.035	3.12444e-21	Gpx3
4.72579e-17	0.31909	0.668	0.478	2.58647e-15	Tecr
1.36434e-28	0.318099	0.358	0.128	1.72281e-26	Ctsf
3.17965e-25	0.317849	0.477	0.226	3.26351e-23	Slc25a33
2.13671e-17	0.316462	0.557	0.341	1.20353e-15	Ctdspl
2.31327e-22	0.314255	0.483	0.254	2.00415e-20	Agpat3
5.76692e-30	0.313825	0.999	0.994	7.84626e-28	Cox4i1
1.80401e-17	0.312338	0.648	0.431	1.03423e-15	Sgms1
9.50711e-16	0.31131	0.908	0.849	4.69763e-14	Lamp2
3.94267e-13	0.310761	0.983	0.935	1.52957e-11	Anxa1
1.55172e-05	0.31011	0.575	0.461	0.000197922	Srxn1
1.35658e-07	0.310098	0.709	0.636	2.59753e-06	Ifi27
3.34568e-13	0.309023	0.664	0.508	1.31916e-11	Sptssa
2.77346e-21	0.30846	0.332	0.136	2.19603e-19	Hist1h2bc
5.42617e-22	0.30839	0.489	0.254	4.55798e-20	Dedd2
7.52e-22	0.307463	0.286	0.102	6.28946e-20	Sdf2l1
4.77157e-34	0.306814	0.296	0.069	8.01623e-32	Gdpd3
6.09707e-17	0.304901	0.551	0.348	3.29037e-15	Rab10os
1.7001e-22	0.30364	0.506	0.265	1.493e-20	Irx2
3.21491e-14	0.302584	0.402	0.234	1.39265e-12	Ces2e
7.52677e-16	0.302437	0.967	0.934	3.76728e-14	Anxa5
4.6947e-17	0.297161	0.575	0.369	2.57675e-15	Ndufa1
1.37164e-13	0.29598	0.549	0.369	5.63831e-12	Abhd12
4.98725e-20	0.295038	0.486	0.266	3.49107e-18	Dhx32
7.71656e-07	0.293911	0.924	0.898	1.28743e-05	Tmem176a
7.87753e-09	0.293348	0.3	0.183	1.81833e-07	Sparc
0.000384323	0.293333	0.342	0.258	0.00339201	Fxyd4
0.000160785	0.293089	0.923	0.857	0.00158975	Gclm
6.64469e-41	0.29238	0.308	0.06	1.41072e-38	Sort1
9.53731e-16	0.290471	0.623	0.431	4.70053e-14	Igf1r
2.20033e-09	0.289986	0.665	0.533	5.5569e-08	Smox
2.96254e-23	0.289494	0.413	0.189	2.67459e-21	Jak2
2.90279e-22	0.289164	0.414	0.194	2.4815e-20	Stra6
4.54942e-14	0.288784	0.777	0.629	1.93601e-12	Ehd4
9.694e-14	0.288163	0.682	0.523	4.0277e-12	Erp44
7.61004e-11	0.286962	0.75	0.63	2.34491e-09	Cope
2.45185e-17	0.285418	0.521	0.314	1.36907e-15	Adk
2.47973e-11	0.285338	0.868	0.78	8.01143e-10	Serp1
2.47246e-26	0.285007	0.13	0.005	2.68359e-24	Calml3
1.27292e-11	0.283493	0.804	0.696	4.23284e-10	Saraf
3.94451e-09	0.282705	0.702	0.569	9.61007e-08	Kcnn4
5.28973e-09	0.280583	0.688	0.551	1.26014e-07	Zbtb20
5.3328e-19	0.280462	0.208	0.061	3.48074e-17	8430408G22Rik
2.49387e-11	0.279066	0.59	0.431	8.04368e-10	Fam3c
6.21823e-25	0.278459	0.336	0.123	6.16083e-23	Pkp2
2.58984e-14	0.278445	0.673	0.478	1.14761e-12	Mpzl2
1.73778e-11	0.276251	0.642	0.491	5.70016e-10	Ccng2
9.36978e-24	0.276146	0.37	0.151	8.74513e-22	Nans
3.78407e-06	0.274176	0.717	0.603	5.5385e-05	Btg2
3.45414e-11	0.273794	0.79	0.704	1.09221e-09	Tbrg1
9.09993e-14	0.273732	0.442	0.27	3.78902e-12	B4galt6
1.60012e-35	0.272641	0.29	0.061	2.78507e-33	Enpp5
2.35593e-16	0.271092	0.668	0.473	1.22686e-14	Golph3
4.87292e-15	0.268769	0.434	0.251	2.31314e-13	Vkorc1
7.94884e-11	0.267836	0.693	0.527	2.43378e-09	Pgls
7.35002e-09	0.267112	0.541	0.418	1.70676e-07	Tmem159
1.03703e-12	0.266076	0.591	0.421	3.84557e-11	Clstn1
4.89953e-06	0.265811	0.892	0.85	6.92964e-05	App
2.15772e-19	0.265365	0.381	0.176	1.45252e-17	Pdlim2
1.97629e-23	0.264282	0.299	0.105	1.82688e-21	Hexa
5.56954e-17	0.263573	0.518	0.293	3.03109e-15	Lancl3
1.38039e-19	0.262295	1	1	9.42375e-18	mt-Co3
7.20928e-15	0.262038	0.586	0.391	3.34816e-13	Ddr1
5.754e-12	0.261788	0.666	0.49	1.98159e-10	Wbp5
3.13112e-10	0.26103	0.495	0.345	8.89606e-09	Adgrb1
6.08125e-25	0.260729	0.316	0.113	6.05617e-23	Pld3
1.52288e-14	0.260526	0.493	0.302	6.93918e-13	Gpx8
2.55585e-21	0.258807	0.144	0.021	2.03206e-19	Mroh4
1.77775e-09	0.258516	0.71	0.564	4.54315e-08	Ptrf
7.32151e-17	0.258125	0.573	0.37	3.92921e-15	Tusc3
2.61998e-11	0.255047	0.668	0.501	8.39436e-10	Amotl1
4.23933e-12	0.254563	0.826	0.706	1.48646e-10	Ndufb11
5.2789e-19	0.251992	0.344	0.155	3.45723e-17	Erlec1
6.33277e-19	0.250636	0.394	0.188	4.09194e-17	Iqgap2
9.07566e-20	0.250208	0.379	0.175	6.28465e-18	Echs1
3.73351e-16	0.249186	1	0.999	1.9133e-14	Ubb
4.05116e-16	0.248883	0.491	0.294	2.07059e-14	Ppt1
1.59745e-14	0.24863	0.489	0.295	7.26181e-13	Nxn
1.40041e-16	0.248442	0.425	0.225	7.39234e-15	Eci2
2.23561e-12	0.248182	0.12	0.032	8.03422e-11	Ceacam10
1.43836e-16	0.247206	0.372	0.183	7.57199e-15	Sphk1
1.20727e-16	0.247072	0.315	0.137	6.42546e-15	Bhlhe22
9.97319e-13	0.246924	0.956	0.924	3.70543e-11	Pebp1
9.58758e-20	0.246464	0.435	0.214	6.59189e-18	Mxd4
4.33321e-19	0.246095	0.355	0.161	2.85726e-17	Ggh
6.77379e-21	0.243527	0.312	0.123	5.19324e-19	Cpq
3.5619e-15	0.243238	0.973	0.939	1.70336e-13	Tmbim6
4.72216e-13	0.24211	1	1	1.80658e-11	Malat1
1.04698e-08	0.241776	0.598	0.473	2.37135e-07	Erp29
8.68056e-10	0.241752	0.788	0.677	2.33903e-08	Atp5c1
1.49279e-13	0.240994	0.469	0.285	6.09955e-12	Tmem14c
1.01431e-14	0.240498	0.415	0.233	4.65474e-13	Add3
9.9586e-30	0.240444	0.24	0.049	1.31781e-27	Entpd2
3.84681e-10	0.239099	0.718	0.565	1.07867e-08	Derl1
1.50519e-09	0.239037	0.591	0.453	3.89817e-08	Smim14
0.00107792	0.238236	0.457	0.369	0.00831022	Ccdc71l
1.80323e-25	0.236796	0.12	0.003	1.89339e-23	Sult1e1
7.74847e-13	0.236147	0.505	0.322	2.9353e-11	Zfhx3
7.18867e-07	0.235594	0.772	0.691	1.20665e-05	Ckap4
7.14311e-18	0.235121	0.391	0.194	4.23328e-16	Smagp
4.98161e-12	0.234911	0.443	0.279	1.73414e-10	Creg1
6.99858e-16	0.233678	0.284	0.124	3.51201e-14	Fkbp5
4.01508e-13	0.232164	0.482	0.301	1.55143e-11	Fam173a
1.69635e-17	0.231732	0.383	0.19	9.75404e-16	Coro2a
5.05935e-25	0.231588	1	1	5.06459e-23	mt-Co2
8.11062e-11	0.231326	0.975	0.953	2.47939e-09	Rnh1
6.45727e-13	0.231133	0.469	0.293	2.46064e-11	Pigt
2.23983e-14	0.231054	0.474	0.284	1.0017e-12	Npdc1
2.08189e-10	0.230376	0.725	0.58	6.05754e-09	Lrrc58
2.16555e-12	0.230011	0.258	0.12	7.80568e-11	Fgf1
1.21349e-25	0.229772	0.206	0.042	1.28112e-23	Hoga1
1.69803e-11	0.228983	0.732	0.565	5.58874e-10	Ube2j1
6.43161e-08	0.228901	0.514	0.379	1.29167e-06	Utp14b
3.89094e-06	0.228364	0.797	0.706	5.66061e-05	Prdx5
2.59813e-05	0.22782	0.084	0.036	0.000311389	Iigp1
1.74633e-13	0.227634	0.347	0.186	7.10298e-12	Erbb3
1.00509e-10	0.227581	0.785	0.678	3.05321e-09	Reep5
6.28037e-09	0.227294	0.543	0.409	1.47612e-07	Shisa5
9.18824e-12	0.22691	0.587	0.416	3.08189e-10	Txndc5
3.88017e-10	0.224909	0.413	0.259	1.08645e-08	Ngfrap1
4.86721e-07	0.224579	0.479	0.364	8.37351e-06	Ptpn13
2.14685e-09	0.223995	0.158	0.065	5.42894e-08	Gm10260
2.79117e-08	0.223924	0.768	0.669	5.93238e-07	Mbnl2
1.31769e-11	0.223236	0.331	0.183	4.37419e-10	Dcxr
2.86641e-09	0.223186	0.75	0.64	7.12729e-08	Galnt3
7.62239e-10	0.223057	0.598	0.437	2.07123e-08	Tmem65
1.79117e-09	0.221843	0.9	0.864	4.57138e-08	2021-09-15
4.97654e-21	0.221748	0.32	0.128	3.86132e-19	Bscl2
1.21529e-08	0.221577	0.777	0.63	2.72066e-07	Errfi1
8.09605e-10	0.221423	0.85	0.746	2.19685e-08	Sgms2
1.97986e-17	0.221348	0.372	0.182	1.11845e-15	Gpc4
1.36241e-08	0.2204	0.786	0.672	3.03246e-07	Abhd2
1.01667e-10	0.220151	0.927	0.881	3.08353e-09	Chic2
9.50964e-06	0.21994	0.195	0.117	0.000127854	H2-DMa
2.25334e-25	0.219883	0.284	0.087	2.34056e-23	Pdia4
3.99099e-25	0.218959	0.175	0.027	4.05821e-23	Hmgcs2
1.86512e-12	0.218873	0.318	0.167	6.7861e-11	Tap2
1.47358e-32	0.21814	0.223	0.034	2.27757e-30	Glb1
2.66014e-10	0.218017	0.845	0.749	7.65931e-09	Pkp3
2.94049e-10	0.21769	0.563	0.404	8.39148e-09	Ptprf
2.31563e-07	0.216741	0.777	0.67	4.24056e-06	Znrf1
2.90149e-07	0.215927	0.101	0.039	5.23405e-06	Cxcl9
6.30049e-16	0.215605	0.302	0.14	3.16993e-14	Lancl1
7.14224e-05	0.214471	0.579	0.475	0.000773042	Id1
1.96589e-07	0.214134	0.786	0.76	3.64152e-06	Ssr2
2.18724e-26	0.214052	0.147	0.012	2.38743e-24	Selenbp2
1.46501e-08	0.213875	0.84	0.748	3.24588e-07	Gprc5a
4.00545e-13	0.213416	0.394	0.222	1.55081e-11	Csad
1.7037e-11	0.212823	0.936	0.893	5.59788e-10	Tmed10
1.06438e-08	0.212628	0.879	0.815	2.40514e-07	Dnajb1
2.7497e-14	0.212309	0.992	0.984	1.20737e-12	Gnas
7.3859e-09	0.212029	0.852	0.759	1.71098e-07	Rnf11
1.74426e-13	0.21114	0.346	0.182	7.10298e-12	BC016579
1.39383e-16	0.210906	0.319	0.145	7.37778e-15	Col7a1
4.48845e-06	0.210458	0.638	0.542	6.39977e-05	Fam188a
4.03848e-07	0.209974	0.523	0.406	7.08016e-06	Agrn
2.70135e-07	0.209447	0.858	0.844	4.89587e-06	Pon2
8.15545e-12	0.20944	0.997	0.997	2.76427e-10	Rpl3
2.16669e-07	0.209056	0.82	0.732	3.9905e-06	Dbi
8.91303e-23	0.208463	0.25	0.074	7.89907e-21	Prom2
1.13216e-12	0.206819	0.399	0.229	4.16633e-11	Coro1c
0.000353631	0.206104	0.395	0.309	0.00315573	Txnip
8.12671e-12	0.205107	0.427	0.259	2.75937e-10	Cnpy2
4.30272e-11	0.205003	0.39	0.236	1.3473e-09	Tmem205
3.11546e-08	0.204848	0.513	0.372	6.55672e-07	Aes
7.06355e-21	0.204516	0.294	0.107	5.37275e-19	Cry2
2.01349e-10	0.202803	0.513	0.358	5.87622e-09	Tbl1x
6.03847e-09	0.202742	0.527	0.393	1.42446e-07	Lrpap1
3.58599e-17	0.202596	0.174	0.048	1.97947e-15	Lgals3bp
6.12687e-12	0.202168	0.458	0.282	2.09878e-10	Stard10
5.78906e-09	0.201854	0.554	0.416	1.37233e-07	Nek7
3.9375e-07	0.201759	0.581	0.448	6.92827e-06	Fam46a
4.55981e-24	0.201239	0.195	0.04	4.36117e-22	Enox1
7.42498e-19	0.200649	0.3	0.119	4.78168e-17	Gm2a
2.79072e-18	0.199928	0.159	0.036	1.72258e-16	Prlr
8.70165e-12	0.199886	0.247	0.119	2.94423e-10	Ndrg2
3.11007e-12	0.199523	0.551	0.37	1.10453e-10	H2afj
3.51468e-09	0.199426	0.3	0.178	8.62817e-08	Isyna1
5.73069e-09	0.198969	0.188	0.09	1.36183e-07	Plac8
1.79196e-07	0.198288	0.716	0.587	3.33855e-06	Rrbp1
4.10495e-16	0.198184	0.246	0.095	2.09255e-14	Trp53i11
6.44524e-11	0.197801	0.558	0.383	1.99554e-09	Trappc6a
4.09362e-07	0.197478	0.905	0.879	7.16384e-06	Gabarap
9.20571e-22	0.196899	0.271	0.09	7.66613e-20	Phyh
0.000154744	0.196522	0.374	0.282	0.0015371	Sdcbp2
5.86884e-09	0.196163	0.555	0.4	1.38953e-07	Raph1
1.4333e-07	0.195799	0.732	0.618	2.72553e-06	Clint1
6.57536e-15	0.195707	0.323	0.159	3.0685e-13	Mlec
4.76496e-07	0.195622	0.278	0.173	8.21223e-06	Ramp1
2.5256e-16	0.194656	0.336	0.159	1.30817e-14	Apmap
0.000589348	0.194127	0.121	0.073	0.00490997	Gbp2
3.92654e-06	0.193381	0.991	0.979	5.70382e-05	Lmna
6.68366e-09	0.193153	0.684	0.539	1.5633e-07	Maged1
2.42446e-09	0.192919	0.494	0.341	6.0911e-08	Gltp
1.53556e-06	0.192876	0.734	0.625	2.42774e-05	Vps37b
0.00506994	0.191859	0.629	0.579	0.0304669	Cd47
1.33824e-05	0.191283	1	0.999	0.000174106	Tmsb4x
4.12568e-12	0.190524	0.187	0.074	1.44924e-10	Psmb9
2.75072e-06	0.190196	0.797	0.711	4.11968e-05	Myl12b
1.42195e-14	0.190186	0.259	0.111	6.49456e-13	Gkap1
3.44115e-10	0.190027	0.491	0.332	9.67729e-09	Carkd
1.44312e-06	0.189838	0.98	0.913	2.30232e-05	Lgals7
5.68886e-08	0.188983	0.506	0.364	1.15329e-06	2021-03-02
1.48594e-09	0.187594	0.509	0.348	3.86385e-08	Supt5
5.1062e-10	0.187116	0.499	0.338	1.40931e-08	Hsd17b10
7.2248e-08	0.187042	0.768	0.646	1.439e-06	Serf2
2.76375e-10	0.1864	0.395	0.242	7.93398e-09	Bcl2l1
7.54656e-12	0.184999	0.458	0.281	2.57142e-10	Mpzl3
4.61165e-07	0.184945	0.945	0.9	7.9622e-06	Maff
1.59958e-07	0.184478	0.83	0.765	3.00622e-06	Canx
5.61251e-05	0.184196	0.844	0.808	0.000624258	Spop
1.75417e-07	0.183861	0.519	0.385	3.27761e-06	Tram1
5.27878e-10	0.183732	0.999	0.999	1.45487e-08	Rpl10a
3.28814e-10	0.182759	0.459	0.301	9.30114e-09	Prkcsh
9.73566e-21	0.182651	1	1	7.26228e-19	Eef1a1
6.45963e-15	0.18196	1	1	3.02179e-13	mt-Atp6
1.87501e-11	0.181241	0.503	0.324	6.12948e-10	Lman1
6.06032e-07	0.180979	0.645	0.502	1.02706e-05	Tspan5
1.79284e-21	0.180508	0.227	0.064	1.45537e-19	Edem2
5.20722e-07	0.179608	0.968	0.941	8.92667e-06	Capns1
1.9964e-07	0.179065	0.971	0.946	3.69095e-06	Sat1
2.50416e-06	0.178995	0.506	0.386	3.77382e-05	Zdhhc13
6.86851e-07	0.178857	0.595	0.487	1.15727e-05	Rpn1
3.82439e-13	0.178492	0.107	0.023	1.49569e-11	S100a7a
4.2147e-06	0.177925	0.736	0.623	6.05413e-05	Itgb4
2.71046e-13	0.176602	0.327	0.167	1.08717e-11	Sorl1
2.78907e-08	0.176145	0.471	0.323	5.93238e-07	Ech1
6.16528e-06	0.176037	0.762	0.651	8.55612e-05	Map1b
5.16938e-07	0.175965	0.514	0.386	8.87755e-06	Magt1
1.56922e-16	0.17585	0.355	0.17	8.23842e-15	Ctsa
6.79526e-25	0.175792	0.151	0.016	6.69818e-23	Abo
5.04443e-20	0.175603	0.202	0.054	3.51836e-18	Xk
8.08542e-07	0.175502	0.853	0.792	1.34317e-05	Morf4l2
2.67692e-08	0.175488	0.883	0.842	5.70841e-07	Rab10
1.08559e-10	0.175022	1	1	3.27712e-09	Gnb2l1
3.41428e-10	0.174158	0.335	0.195	9.61572e-09	Baiap2l1
4.86122e-25	0.173869	0.162	0.021	4.8916e-23	Pdia5
3.1651e-13	0.173625	0.299	0.146	1.25564e-11	Cyb561
6.78583e-18	0.173405	0.195	0.057	4.03392e-16	Chid1
4.13013e-08	0.173385	0.872	0.812	8.54327e-07	Gdi2
4.56536e-12	0.173241	0.318	0.167	1.59787e-10	Uggt1
8.33423e-05	0.173226	0.949	0.877	0.000883739	Lgals3
1.49886e-09	0.173084	0.991	0.977	3.88699e-08	Eef1g
7.78675e-16	0.172936	0.171	0.05	3.88734e-14	Acp5
2.47138e-19	0.172431	0.211	0.062	1.65788e-17	Suox
1.6339e-20	0.171624	0.155	0.028	1.18673e-18	Il18bp
1.90876e-08	0.171341	0.959	0.953	4.1811e-07	Gm10709
5.961e-09	0.171243	0.573	0.416	1.4079e-07	Mgea5
7.97205e-08	0.171092	0.577	0.421	1.57969e-06	Stt3b
2.03774e-11	0.169821	0.35	0.191	6.65019e-10	Tsc22d3
6.61647e-10	0.169809	0.489	0.328	1.80296e-08	Yipf6
2.41167e-08	0.169765	0.37	0.242	5.17705e-07	Leng9
5.42845e-08	0.1697	0.437	0.299	1.10514e-06	Cyb5a
4.74435e-10	0.168927	0.402	0.249	1.31508e-08	BC031181
8.73975e-07	0.16812	0.31	0.2	1.44565e-05	Acaa2
7.50579e-06	0.167958	0.662	0.559	0.00010241	Srp72
2.41844e-07	0.167623	0.525	0.378	4.40794e-06	Cav2
8.21132e-10	0.167471	0.346	0.206	2.225e-08	Hcfc1r1
4.45082e-10	0.167294	0.37	0.222	1.23905e-08	Slc25a17
2.9351e-12	0.167176	0.403	0.227	1.04431e-10	Flot2
1.36816e-09	0.16668	0.471	0.309	3.58656e-08	Ndufa6
4.46938e-06	0.166426	0.802	0.743	6.37728e-05	Atp6v0e
3.27902e-06	0.165612	0.409	0.294	4.86938e-05	Sec11c
2.55938e-06	0.165383	0.705	0.591	3.84504e-05	Sec61a1
6.38905e-06	0.165275	0.22	0.135	8.83583e-05	Klf2
0.00433293	0.165069	0.546	0.489	0.0268825	Cp
1.43562e-09	0.164935	0.32	0.186	3.74812e-08	Prss8
0.00172095	0.164896	0.71	0.627	0.0123556	Pbx1
2.89998e-08	0.164448	0.406	0.266	6.14339e-07	Apoa1bp
1.97028e-06	0.163921	0.601	0.474	3.05015e-05	Mllt4
1.53899e-19	0.163869	0.164	0.034	1.04328e-17	Zbtb16
1.18549e-14	0.163694	0.26	0.11	5.42741e-13	Lasp1
2.96969e-13	0.163646	0.315	0.158	1.18542e-11	Vsig10
2.39931e-17	0.163429	0.191	0.056	1.34752e-15	H2-M3
7.3172e-09	0.163311	0.27	0.151	1.70118e-07	Nfia
2.41307e-17	0.163245	0.232	0.081	1.35132e-15	Kdelr3
0.00219975	0.163137	0.924	0.879	0.0152054	Tmem176b
1.75888e-07	0.161862	0.562	0.417	3.28325e-06	Mfsd10
7.85024e-14	0.161718	0.282	0.13	3.28283e-12	Zfp1
5.39845e-05	0.161445	0.746	0.655	0.000602531	Atxn10
4.03894e-06	0.161027	0.963	0.966	5.84074e-05	Tmed2
3.4723e-16	0.160766	0.206	0.069	1.78417e-14	Fkbp11
5.44564e-14	0.160224	0.215	0.083	2.30218e-12	Ldhd
5.70952e-08	0.15997	0.973	0.958	1.15627e-06	Arf4
4.65135e-07	0.159956	0.626	0.475	8.02357e-06	Kdelr1
1.92628e-08	0.15965	0.434	0.288	4.20993e-07	Cd3eap
5.20805e-11	0.159581	0.431	0.26	1.62552e-09	Snd1
2.25955e-20	0.159034	0.184	0.043	1.61683e-18	Art3
1.67457e-06	0.158973	0.61	0.473	2.61965e-05	Prdx2
8.54633e-13	0.157683	0.226	0.095	3.23121e-11	Eid2
9.94083e-05	0.157447	0.677	0.589	0.00103145	Tnfrsf21
5.36409e-10	0.157435	0.411	0.264	1.47627e-08	Atp8b1
0.000740245	0.157313	0.554	0.466	0.00598641	H2-Q4
1.51693e-05	0.157304	0.351	0.247	0.000193958	Pmp22
3.45928e-14	0.157042	0.19	0.068	1.49182e-12	AA986860
3.42502e-07	0.156513	0.597	0.453	6.09874e-06	Sdf2
2.73773e-09	0.156175	0.28	0.159	6.83371e-08	Pcmtd1
0.000130202	0.156154	0.849	0.821	0.00131564	Hdlbp
1.38904e-09	0.156073	0.502	0.328	3.63636e-08	Ubxn6
3.45759e-06	0.155837	0.79	0.703	5.111e-05	Wnk1
7.94472e-14	0.155721	0.272	0.124	3.31516e-12	Fuca2
6.19744e-09	0.155649	0.14	0.057	1.46018e-07	Pglyrp1
3.15238e-07	0.155212	0.525	0.392	5.65497e-06	2410015M20Rik
1.6242e-05	0.1552	0.992	0.99	0.000206717	Prdx1
1.34833e-08	0.155137	1	0.999	3.00458e-07	mt-Nd4
3.24493e-06	0.155013	0.497	0.372	4.82246e-05	Tmc4
1.19639e-07	0.15496	0.363	0.236	2.31837e-06	Tgfa
7.9177e-19	0.154906	0.163	0.035	5.08206e-17	9130409J20Rik
8.84632e-05	0.154828	0.636	0.539	0.000932411	Mdh1
3.49337e-06	0.154213	0.559	0.429	5.15598e-05	Cfap20
6.81584e-05	0.154051	0.749	0.662	0.000742288	Akap13
2.23727e-12	0.153825	0.32	0.165	8.03422e-11	Gstm5
1.0956e-07	0.153529	0.419	0.284	2.13592e-06	Prkar2a
3.48824e-09	0.153492	0.413	0.265	8.58506e-08	B4galnt1
2.49486e-09	0.15323	0.222	0.111	6.25983e-08	Gm8797
3.22865e-14	0.153113	0.107	0.019	1.39547e-12	Ctss
3.58613e-06	0.153101	0.605	0.479	5.27275e-05	Scp2
2.48631e-08	0.15284	0.191	0.095	5.32545e-07	Nr2f2
2.57857e-06	0.152836	0.51	0.377	3.87086e-05	Znrf2
3.55639e-06	0.152115	0.649	0.52	5.23701e-05	Mrps6
1.10476e-06	0.15208	0.546	0.405	1.79361e-05	Rbpms
4.57902e-09	0.152038	0.401	0.258	1.1017e-07	Mien1
2.24905e-14	0.152037	0.215	0.083	1.0035e-12	Pgap1
0.000252026	0.151938	0.567	0.464	0.00235908	Tpi1
3.62566e-05	0.151879	0.935	0.906	0.000419196	Sdc1
2.09983e-08	0.151685	0.319	0.195	4.56342e-07	Akt2
1.88857e-20	0.151444	0.139	0.02	1.36146e-18	Aqp5
1.15059e-09	0.151209	0.386	0.234	3.04096e-08	Colgalt1
6.44964e-09	0.151001	0.32	0.186	1.51222e-07	Pmvk
0.000165193	0.150936	0.866	0.84	0.00162367	Kdelr2
9.85921e-20	0.150914	0.124	0.015	6.75461e-18	Wfdc15b
2.77688e-10	0.150795	0.255	0.132	7.95985e-09	Mpst
4.93607e-20	0.150745	0.203	0.055	3.46782e-18	Sil1
3.86161e-13	0.150655	0.224	0.092	1.5072e-11	Tcf15
4.32267e-07	0.150452	0.469	0.329	7.50351e-06	Cln5
4.42564e-05	0.150448	0.933	0.93	0.000501781	Tmed9
0.000326158	0.150293	0.166	0.105	0.00294457	Alox12e
1.04288e-09	0.150213	1	1	2.79064e-08	Rpl6
1.20213e-09	0.150036	0.332	0.196	3.16851e-08	Tpp1
9.27585e-06	0.149841	0.633	0.523	0.000124972	Hacd2
9.70624e-12	0.149724	0.298	0.152	3.24999e-10	Chpt1
4.67066e-09	0.149559	0.441	0.284	1.12096e-07	Asah1
2.07424e-06	0.149514	0.623	0.494	3.19063e-05	Atp6ap1
1.19293e-11	0.14948	0.251	0.119	3.9737e-10	Bmp7
3.03825e-07	0.149335	0.546	0.4	5.46036e-06	Cmpk1
3.10834e-14	0.149265	0.172	0.056	1.35255e-12	St6galnac2
1.1642e-08	0.149207	0.375	0.229	2.61236e-07	Sbf2
9.41471e-05	0.14919	0.583	0.484	0.000984798	Qars
7.55629e-14	0.148534	0.073	0.005	3.16676e-12	Wfdc10
1.91552e-05	0.148473	0.546	0.419	0.00023876	Cav1
2.52082e-08	0.148378	0.887	0.821	5.39337e-07	mt-Nd5
4.5571e-05	0.148348	0.598	0.481	0.000515173	Rtcb
2.55923e-07	0.148134	0.423	0.288	4.65139e-06	Prps1
1.79447e-05	0.1479	0.529	0.406	0.000226258	Ddrgk1
2.55029e-15	0.147891	0.152	0.04	1.23488e-13	Adh1
0.00029129	0.147706	0.694	0.573	0.00266465	Ccni
2.31298e-05	0.147676	0.888	0.83	0.000281539	Eif1a
4.10614e-05	0.147654	0.762	0.696	0.00046969	Sec61g
0.000117962	0.147622	0.916	0.884	0.00120094	Mbd2
4.69955e-21	0.14762	0.186	0.042	3.67592e-19	Snx24
4.74289e-09	0.146929	0.493	0.323	1.13688e-07	Rpl10-ps3
4.11282e-09	0.146877	0.172	0.077	9.98237e-08	Pfkfb4
6.66961e-08	0.14681	0.401	0.263	1.33669e-06	Arfgap3
5.9381e-05	0.146673	0.833	0.809	0.000653699	Sec11a
4.1093e-12	0.145867	0.264	0.13	1.44612e-10	Ganab
2.43629e-06	0.145532	0.582	0.447	3.6888e-05	9530068E07Rik
7.14894e-05	0.145434	0.539	0.438	0.000773335	Ndufs2
5.87448e-06	0.145397	0.489	0.371	8.18276e-05	Trafd1
7.61129e-07	0.144782	0.903	0.881	1.27096e-05	Vapa
1.8844e-06	0.144498	0.633	0.507	2.92187e-05	Zfand6
5.75387e-09	0.144497	0.226	0.117	1.36566e-07	Eid1
0.000199591	0.144109	0.529	0.442	0.00192516	Edn1
2.22071e-06	0.144005	0.479	0.342	3.39163e-05	Glg1
6.56354e-06	0.143446	0.829	0.743	9.06416e-05	Spcs2
1.26865e-07	0.143178	0.356	0.228	2.44614e-06	Tjap1
2.3359e-05	0.143113	0.61	0.489	0.000283834	Copa
5.33408e-08	0.142993	0.482	0.325	1.08822e-06	Kdm7a
1.00427e-05	0.142859	0.43	0.311	0.000134075	Cbs
4.0594e-06	0.142706	0.615	0.483	5.86594e-05	Golgb1
4.45426e-05	0.142694	0.728	0.624	0.000504433	Akirin2
0.000219533	0.142609	0.77	0.68	0.00208319	Akt1
4.35187e-08	0.142562	0.346	0.215	8.96355e-07	Sirt2
5.61516e-06	0.142369	0.395	0.272	7.85553e-05	Gjb3
0.000311094	0.14217	0.585	0.492	0.0028284	Gipc1
6.23879e-06	0.14207	0.494	0.361	8.64659e-05	Got2
2.78514e-06	0.142046	0.593	0.462	4.168e-05	Dirc2
9.91634e-05	0.142019	0.387	0.29	0.00103002	Cpm
1.66352e-06	0.141746	0.462	0.331	2.60659e-05	Ank3
1.35531e-16	0.141732	0.163	0.042	7.19355e-15	Twist2
4.86381e-05	0.141401	0.869	0.803	0.000548243	2021-03-07
2.0828e-06	0.141352	0.737	0.624	3.20125e-05	Bnip3l
3.18013e-08	0.141225	0.276	0.16	6.67101e-07	Hmga1
3.55995e-12	0.141016	0.224	0.096	1.25967e-10	Tmem50b
0.000857761	0.140924	1	0.998	0.00680573	mt-Nd1
1.05255e-09	0.140269	0.339	0.194	2.80736e-08	Lrrc1
3.58734e-07	0.140109	0.407	0.273	6.37016e-06	Nde1
0.000197839	0.139985	0.525	0.422	0.00191113	Cnot6l
1.82153e-14	0.139452	0.187	0.063	8.20324e-13	Eps8l1
9.84543e-05	0.13943	0.852	0.804	0.00102541	Hras
8.83406e-05	0.139379	0.53	0.419	0.000931627	Arrdc4
1.49419e-09	0.139369	0.319	0.183	3.88007e-08	Prpf19
8.44716e-06	0.139028	0.458	0.334	0.000114445	Cobll1
1.39028e-05	0.138686	0.749	0.658	0.000180148	Tmem234
2.73926e-05	0.138667	0.565	0.436	0.000326079	Etfb
1.05675e-12	0.138611	0.327	0.164	3.91118e-11	Ick
9.83541e-07	0.138327	0.415	0.286	1.61034e-05	Cyth3
6.40904e-13	0.138286	0.215	0.088	2.44709e-11	Scnn1a
7.75839e-07	0.138049	0.274	0.166	1.29227e-05	Fdps
1.04951e-06	0.137755	0.642	0.506	1.7111e-05	Tbcb
2.71229e-13	0.137624	0.135	0.036	1.08717e-11	Scd2
3.0506e-13	0.137324	0.186	0.068	1.21521e-11	Zbtb38
9.32364e-09	0.137226	0.318	0.191	2.12923e-07	Sord
6.70279e-10	0.137169	0.166	0.07	1.82391e-08	Gpnmb
1.69782e-08	0.136821	0.346	0.21	3.73599e-07	Inpp5a
7.37603e-11	0.136137	0.303	0.161	2.27644e-09	Leprot
1.67663e-06	0.135748	0.304	0.195	2.62076e-05	Hmgn2
3.53239e-09	0.135576	0.347	0.206	8.66062e-08	Tcf3
2.60722e-13	0.135551	0.214	0.085	1.0516e-11	Pigk
6.3819e-08	0.135464	0.463	0.315	1.28436e-06	Skp1a
9.87472e-05	0.13518	0.79	0.72	0.00102791	Ubald2
1.46944e-07	0.134688	0.389	0.256	2.78603e-06	Hrsp12
1.41843e-07	0.134643	0.525	0.373	2.69991e-06	Higd2a
0.00163109	0.134474	0.7	0.639	0.0117849	2700060E02Rik
1.65908e-08	0.134405	0.393	0.248	3.65907e-07	Eif4e3
1.83122e-10	0.134022	0.294	0.16	5.4014e-09	Gnptg
4.53453e-09	0.133857	0.292	0.167	1.09236e-07	Pink1
1.05852e-09	0.133562	0.312	0.175	2.81688e-08	Acaa1a
4.33324e-07	0.133548	0.434	0.298	7.5151e-06	Msi2
1.02402e-11	0.133514	0.182	0.071	3.42285e-10	Igf2bp2
9.10892e-08	0.133162	0.208	0.11	1.78846e-06	BC029722
4.28803e-07	0.132879	0.389	0.264	7.45677e-06	Clcn3
0.000458617	0.132769	0.1	0.056	0.00396088	Apobec3
3.113e-05	0.13245	0.421	0.314	0.00036695	Casz1
0.00026464	0.131796	0.718	0.615	0.0024522	Vdac1
5.32573e-08	0.131361	0.304	0.182	1.08766e-06	Tmem40
1.1287e-07	0.130944	0.287	0.175	2.19382e-06	Ddt
3.78561e-07	0.130564	0.207	0.114	6.67926e-06	Mum1l1
6.73338e-18	0.130535	0.172	0.043	4.01509e-16	Gstk1
3.90702e-06	0.130519	0.334	0.224	5.67974e-05	Gnai1
4.04625e-12	0.13041	0.187	0.073	1.42652e-10	Sel1l3
2.84032e-05	0.130292	0.611	0.505	0.000337193	Slc35b1
9.78043e-07	0.129644	0.435	0.299	1.6027e-05	Vopp1
0.000310828	0.129536	0.705	0.63	0.00282731	Rtn3
2.08078e-08	0.12952	0.188	0.093	4.52711e-07	Psd3
3.72296e-06	0.129392	0.378	0.263	5.45319e-05	Aldh6a1
4.49791e-06	0.129372	0.328	0.218	6.40853e-05	Prrc1
1.0582e-05	0.129058	0.589	0.456	0.000139934	Rab9
7.55415e-05	0.129033	0.579	0.472	0.000809463	Scand1
8.20918e-05	0.128462	0.555	0.435	0.000872395	Piezo1
5.39896e-14	0.128395	0.207	0.077	2.28745e-12	Liph
7.34819e-07	0.128064	0.364	0.244	1.23235e-05	Epn1
1.69559e-09	0.127822	0.302	0.168	4.35045e-08	Mvb12a
1.20411e-05	0.127483	0.634	0.497	0.000157504	Tpp2
1.68929e-09	0.127432	0.262	0.135	4.34136e-08	Abca5
0.00156249	0.127272	0.697	0.601	0.0113614	Zfp36l1
5.14557e-08	0.127251	0.411	0.266	1.05198e-06	Sh3d19
1.0955e-08	0.127043	0.199	0.101	2.46392e-07	Fuom
5.88188e-10	0.12688	0.138	0.05	1.61418e-08	Kazald1
0.000573676	0.126845	0.929	0.875	0.0048001	Atp1b1
3.64722e-11	0.126492	0.296	0.154	1.1495e-09	Marveld3
6.51631e-06	0.125553	0.303	0.203	9.00538e-05	1700017B05Rik
0.000119039	0.125338	0.505	0.386	0.00121044	Papss2
3.78712e-05	0.125042	0.919	0.876	0.000435779	Sh3glb1
5.55157e-10	0.124775	0.266	0.139	1.52569e-08	Txndc15
8.38848e-10	0.124741	0.316	0.179	2.26665e-08	Ralgps2
7.05331e-09	0.124022	0.32	0.19	1.64181e-07	Cuta
4.74633e-05	0.12388	0.336	0.241	0.000535625	Eci1
0.00593127	0.123844	0.255	0.202	0.0345991	Sbspon
0.00549342	0.123828	0.925	0.927	0.0325747	Txnl1
2.17732e-11	0.123626	0.235	0.108	7.07985e-10	Arrdc1
4.19026e-13	0.122588	0.198	0.075	1.61589e-11	Ckmt1
1.38708e-08	0.122513	0.999	0.998	3.08027e-07	Rpl4
4.42427e-11	0.122296	0.196	0.085	1.38312e-09	Aga
0.000110588	0.122067	0.607	0.504	0.00113346	Ift20
6.98369e-06	0.122065	0.339	0.233	9.59636e-05	Vdr
4.12395e-05	0.121983	1	1	0.000471448	Rps8
2.36729e-07	0.121965	0.355	0.229	4.32696e-06	Hook1
5.99974e-07	0.121949	0.287	0.179	1.01948e-05	Pef1
3.12689e-13	0.12193	0.244	0.104	1.24303e-11	Naga
0.00182324	0.121777	0.625	0.527	0.0129408	Rras
1.13494e-10	0.121776	0.239	0.115	3.42077e-09	Dgcr6
8.66065e-07	0.121473	0.586	0.445	1.43379e-05	Yap1
1.45738e-06	0.121242	1	1	2.31551e-05	mt-Cytb
0.000362713	0.121104	0.499	0.407	0.00321893	Ormdl2
0.000136655	0.120912	0.919	0.913	0.00137152	Gng5
3.68058e-05	0.120518	0.462	0.344	0.000424784	N4bp1
0.000962783	0.120271	0.665	0.571	0.00751858	Nenf
0.000197609	0.120211	0.597	0.489	0.00190986	Esyt2
4.74526e-06	0.119763	0.312	0.208	6.71636e-05	Ccdc47
0.000399794	0.119751	0.275	0.198	0.00350933	Gm10036
3.5893e-05	0.119619	0.618	0.504	0.000415241	Stt3a
8.36397e-06	0.119467	0.445	0.32	0.000113478	Gfpt1
5.89272e-07	0.119149	0.421	0.29	1.00306e-05	Mknk2
9.86505e-14	0.119023	0.134	0.034	4.08997e-12	Fam213b
1.51363e-07	0.11896	0.262	0.152	2.85859e-06	Strbp
5.93137e-06	0.118951	0.312	0.208	8.25011e-05	Pop5
2.9625e-09	0.11818	0.375	0.224	7.3473e-08	2510002D24Rik
5.60172e-05	0.118034	0.726	0.595	0.000623418	Strn3
0.000258488	0.117652	0.768	0.68	0.00240914	Ufm1
2.09951e-11	0.11738	0.248	0.116	6.84022e-10	Qsox1
0.000605672	0.117364	0.726	0.612	0.0050265	Med13
2.72971e-07	0.117285	0.28	0.17	4.94263e-06	Sec24d
1.26559e-12	0.117137	0.206	0.084	4.63971e-11	Sema4a
0.00103497	0.117076	0.904	0.867	0.00800785	Dad1
1.52752e-10	0.116916	0.208	0.093	4.55428e-09	Tfcp2l1
0.000327485	0.116879	0.601	0.521	0.00295103	Surf4
0.00185784	0.11662	0.781	0.719	0.0131671	Ndfip1
5.64916e-06	0.116526	1	0.998	7.88596e-05	Rpl13a
4.30811e-07	0.116486	0.414	0.28	7.48496e-06	Spcs3
3.60249e-06	0.11642	0.539	0.4	5.28876e-05	Tmem208
0.000464597	0.116363	0.876	0.85	0.00400166	Rsrp1
9.18454e-06	0.116078	0.482	0.354	0.000123828	Zc3h7a
8.98096e-05	0.116073	0.55	0.441	0.000944026	Ost4
3.49414e-08	0.115997	0.23	0.122	7.30594e-07	Bckdha
6.02351e-12	0.115941	0.192	0.076	2.06976e-10	Snx10
1.85152e-05	0.115759	0.515	0.393	0.00023198	Wwc1
2.31271e-07	0.115207	0.291	0.176	4.23924e-06	Itgb5
9.5333e-13	0.114878	0.156	0.05	3.56254e-11	1700024P16Rik
1.40981e-08	0.11465	0.176	0.083	3.12715e-07	Mad2l2
4.68152e-08	0.114046	0.282	0.164	9.63226e-07	Yipf1
0.000403814	0.114042	0.861	0.801	0.00353018	Oser1
2.01509e-09	0.114002	0.174	0.076	5.11585e-08	Ccbe1
8.09537e-06	0.11396	0.526	0.392	0.000109988	Trabd
1.46167e-07	0.113936	0.308	0.188	2.77402e-06	Ralgds
5.76999e-07	0.113881	1	0.998	9.83903e-06	Rpl5
2.57603e-09	0.113593	0.18	0.081	6.45512e-08	Hoxb9
0.000926993	0.11346	0.562	0.466	0.00727733	Atox1
0.00107521	0.113307	0.507	0.409	0.00829598	Scarb2
5.62456e-12	0.113218	0.239	0.106	1.94743e-10	Ogfod3
2.67241e-05	0.113132	0.303	0.209	0.000319697	Acat1
1.67816e-11	0.11301	0.282	0.137	5.53278e-10	Dusp3
9.71465e-13	0.112921	0.164	0.056	3.6233e-11	Htatip2
4.19508e-08	0.112699	0.131	0.054	8.65908e-07	Agtr1a
7.96966e-08	0.112491	0.26	0.148	1.57969e-06	Slc25a39
1.60112e-05	0.112475	0.073	0.028	0.000203914	Cd52
0.000387217	0.112411	0.656	0.563	0.00341444	Leng8
0.0006079	0.112245	0.854	0.807	0.00503629	Rab5a
0.000179299	0.1117	0.67	0.572	0.00175041	Pacsin2
0.00176216	0.111668	0.087	0.048	0.0125906	Igtp
3.07052e-08	0.111234	0.311	0.185	6.46918e-07	Plbd2
3.05449e-08	0.111025	0.22	0.117	6.44245e-07	Gk5
3.27692e-05	0.110591	0.628	0.498	0.000383931	Ubn2
1.27832e-05	0.110559	0.272	0.176	0.000166648	Pros1
1.61626e-08	0.110449	0.367	0.235	3.57279e-07	Timp1
0.000106952	0.110384	0.489	0.37	0.00110027	Chmp4c
4.08771e-09	0.110338	0.19	0.089	9.9339e-08	Atf6b
9.31668e-07	0.110138	0.223	0.128	1.53451e-05	Magi1
0.00121061	0.11003	0.32	0.248	0.00916134	Mtus1
0.00193763	0.110022	0.729	0.626	0.0136078	Glul
8.44569e-05	0.11002	0.602	0.494	0.00089397	Slc39a7
0.00172648	0.110001	0.291	0.221	0.012386	Hyou1
5.21873e-15	0.109992	0.172	0.051	2.46518e-13	Kat2b
0.00401303	0.109841	0.806	0.747	0.025189	Ywhah
5.45669e-19	0.109785	0.088	0.002	3.54398e-17	Sim2
0.000689934	0.109733	0.445	0.347	0.0056314	0610011F06Rik
4.11892e-06	0.10966	0.434	0.298	5.93419e-05	Zfp771
0.00396278	0.10925	0.49	0.419	0.024914	Gde1
1.6274e-14	0.109151	0.128	0.029	7.36857e-13	Elmo1
0.000136146	0.109115	0.195	0.123	0.00136784	Rrm2
6.40072e-08	0.108949	0.194	0.099	1.2868e-06	Nudt5
6.68123e-06	0.108852	0.518	0.377	9.21352e-05	Pgk1
2.92087e-09	0.108777	0.171	0.075	7.25336e-08	Gse1
4.76718e-15	0.108562	0.095	0.012	2.26852e-13	Gfra1
1.41556e-10	0.108545	0.202	0.088	4.227e-09	Arhgap42
5.90508e-07	0.108349	0.407	0.27	1.00428e-05	Ddx17
9.52703e-07	0.108319	0.218	0.123	1.56515e-05	Cyb5b
0.00774124	0.10825	0.866	0.818	0.0429156	Taf10
1.8805e-05	0.10817	0.399	0.284	0.000235154	Polr2f
2.36277e-06	0.108099	0.23	0.138	3.59155e-05	Inpp5f
0.00352878	0.108045	0.713	0.638	0.0226875	St14
2.84775e-09	0.108023	0.096	0.028	7.09001e-08	Epha3
0.000223706	0.107719	0.446	0.343	0.00211863	S100a1
2.75783e-09	0.107628	0.25	0.13	6.875e-08	Mfsd1
5.17807e-07	0.107555	0.271	0.161	8.88458e-06	Rasef
8.97644e-06	0.107202	0.212	0.129	0.000121174	Kxd1
7.29595e-06	0.10718	0.417	0.293	9.96873e-05	Tex264
3.31646e-05	0.107127	0.426	0.318	0.000387622	Me1
0.00182037	0.107074	0.738	0.64	0.0129252	Nrip1
0.000142173	0.10704	0.59	0.478	0.00142247	Ankrd12
2.16785e-08	0.106887	0.234	0.123	4.69538e-07	Cbr1
6.86872e-09	0.1067	0.182	0.084	1.6027e-07	Them4
0.000620441	0.106474	0.533	0.429	0.005127	Twf1
9.622e-05	0.106396	0.971	0.966	0.00100485	Rps26
8.27998e-05	0.106163	0.602	0.49	0.000879125	Fbxl3
1.69342e-06	0.106066	1	0.998	2.64486e-05	Rpl17
0.0011353	0.105761	0.633	0.51	0.00866955	Anapc5
0.000513228	0.105659	0.535	0.435	0.00435466	Elk4
1.38252e-06	0.105585	0.515	0.372	2.21111e-05	Wdfy1
2.81898e-07	0.105395	0.342	0.219	5.0995e-06	Coq2
6.03211e-08	0.105372	0.299	0.177	1.2165e-06	Cers5
1.38497e-06	0.105282	0.246	0.148	2.21319e-05	Dlk2
8.17972e-08	0.104962	0.248	0.14	1.61753e-06	Tmed4
2.28094e-05	0.104923	0.377	0.268	0.000278557	Adh5
2.59588e-05	0.104904	0.426	0.308	0.000311313	Mrps24
1.95161e-05	0.104352	0.155	0.087	0.000242789	Hmga1-rs1
0.000178744	0.104197	0.921	0.902	0.00174675	Psmb1
0.000259292	0.104138	0.228	0.154	0.00241423	Anp32a
1.83888e-06	0.103922	0.215	0.124	2.85818e-05	Spred2
4.66429e-05	0.103886	0.351	0.243	0.000526983	Adam10
2.95755e-07	0.103642	0.198	0.105	5.32524e-06	Slc16a10
6.85965e-05	0.103469	0.551	0.431	0.00074496	Tnfaip1
6.04985e-05	0.103445	0.342	0.242	0.000664487	Fam20b
2.80985e-08	0.103279	0.278	0.158	5.96553e-07	Gpaa1
0.000840542	0.103203	0.701	0.596	0.00668169	Rpl6l
0.000754102	0.103136	0.542	0.438	0.00609082	Fkbp8
3.01307e-08	0.103124	0.092	0.029	6.36311e-07	C1ra
5.24518e-11	0.102957	0.068	0.009	1.63446e-09	Cd59a
8.97181e-12	0.102722	0.207	0.086	3.01453e-10	Gpr108
8.39498e-05	0.102709	0.594	0.469	0.000889693	Sec31a
4.1541e-08	0.102668	0.364	0.224	8.58366e-07	Mrps12
4.4481e-09	0.102624	0.15	0.061	1.07556e-07	Paqr7
3.18057e-05	0.102531	0.471	0.35	0.00037332	Tex10
0.00249628	0.102471	0.862	0.805	0.0168925	Pomp
0.000716864	0.102468	0.66	0.564	0.00582401	Srpr
3.06199e-10	0.102461	0.259	0.131	8.71245e-09	Atg13
6.58175e-05	0.102409	0.527	0.405	0.000719227	Clptm1
1.02552e-06	0.102225	0.279	0.17	1.67481e-05	Klc3
4.12515e-08	0.102112	0.196	0.099	8.54211e-07	Smco4
4.0241e-09	0.102108	0.215	0.104	9.79163e-08	Cdk5rap3
2.57663e-05	0.102001	0.366	0.258	0.000309388	Foxn3
0.000151591	0.101931	0.9	0.861	0.00150733	Ubxn4
4.72859e-06	0.101898	0.3	0.196	6.69768e-05	Zbtb42
7.4989e-05	0.10188	0.238	0.158	0.000805329	Git2
5.2981e-07	0.101841	0.302	0.186	9.07441e-06	Fkbp9
3.40969e-06	0.101839	0.268	0.168	5.05178e-05	Esrp1
1.91178e-07	0.101806	0.29	0.173	3.54809e-06	Fam102b
1.85779e-07	0.101761	0.168	0.084	3.4512e-06	Nat6
1.5744e-05	0.101713	0.334	0.229	0.000200643	Ankrd13a
0.000263092	0.101514	0.944	0.951	0.0024402	Sf3b1
5.93296e-08	0.10149	0.121	0.048	1.199e-06	Stat5a
2.39503e-06	0.101201	0.163	0.086	3.63488e-05	Samhd1
0.00703152	0.101172	0.661	0.592	0.0396871	Uba5
0.000226989	0.100883	0.514	0.395	0.00214761	Ano1
2.85003e-10	0.10081	0.319	0.173	8.14535e-09	Ddi2
1.61489e-08	0.100589	0.202	0.1	3.57279e-07	Eml2
0.00338211	0.100411	0.721	0.627	0.0218902	BC005537
2.52474e-12	0.100002	0.158	0.053	9.03296e-11	Adam15
0.000577138	-0.100504	0.075	0.122	0.00482697	Rhbdl2
0.00134889	-0.10081	0.989	0.996	0.0100698	Rbm39
0.00105978	-0.100851	0.08	0.125	0.00818994	Slc9a1
2.11196e-06	-0.101619	0.033	0.089	3.23834e-05	Srgap1
0.00156353	-0.102302	0.167	0.22	0.0113629	Gpank1
1.931e-05	-0.102532	0.976	0.977	0.00024038	Tpm4
0.0070532	-0.102653	0.215	0.259	0.0397747	Trim13
0.00293491	-0.103915	0.907	0.897	0.0195122	Dnaja2
0.000256122	-0.104205	0.04	0.084	0.00239279	Slc1a3
0.00492051	-0.104304	0.194	0.242	0.0297261	Traf2
3.21466e-05	-0.104334	0.989	0.985	0.000377094	Hnrnpf
0.00204367	-0.104544	0.17	0.222	0.0142644	Smurf1
0.00744869	-0.105011	0.259	0.308	0.0415081	Stip1
0.00790611	-0.105045	0.972	0.971	0.0436168	Rpl36
0.00113927	-0.105051	0.973	0.985	0.00868954	Srsf5
0.000312801	-0.105134	1	0.999	0.0028399	Rpl28
0.00208049	-0.105194	0.932	0.923	0.0144813	Csnk1a1
0.000337321	-0.105569	0.929	0.931	0.00302922	Atp5f1
6.84579e-05	-0.105598	0.039	0.086	0.000744181	Bgn
2.42398e-09	-0.105696	0.02	0.088	6.0911e-08	Itih5
4.59818e-13	-0.1058	0.004	0.077	1.76263e-11	Tenm2
0.00794732	-0.10589	0.083	0.12	0.0438317	Rasl11b
5.57313e-08	-0.10763	0.037	0.107	1.13221e-06	Nedd9
6.90555e-06	-0.107988	0.055	0.116	9.5043e-05	Sema3e
0.0019969	-0.108814	0.879	0.878	0.0139834	Cct7
1.97188e-06	-0.109718	0.999	0.999	3.05018e-05	Rps23
0.00771546	-0.110106	0.792	0.804	0.0428218	Psmc6
2.14271e-05	-0.110347	0.063	0.122	0.000263173	Cmtm3
8.40986e-06	-0.110382	0.048	0.106	0.00011402	Ptn
5.56329e-08	-0.110468	1	1	1.1314e-06	Hsp90ab1
0.000313761	-0.111101	0.073	0.124	0.00284728	2610035D17Rik
5.68819e-05	-0.111753	0.981	0.981	0.00063147	Eif6
0.00303688	-0.112155	0.167	0.215	0.0200934	D8Ertd82e
0.00415231	-0.112324	0.741	0.73	0.0259033	Psma4
0.00111887	-0.113354	0.908	0.911	0.00856441	Ywhaq
0.00784615	-0.113565	0.705	0.733	0.04341	Tnfaip8
0.000106861	-0.113651	0.083	0.139	0.00109992	Serpinb8
5.22907e-06	-0.113765	0.043	0.1	7.34732e-05	Gm26894
0.00598432	-0.113878	0.911	0.915	0.0348632	Rab2a
1.4449e-06	-0.114073	1	1	2.30325e-05	Rpl21
0.00345136	-0.114602	0.258	0.313	0.022307	Ccnd1
0.00675683	-0.115239	0.43	0.456	0.0383608	Cdc73
6.02408e-06	-0.11529	0.063	0.126	8.37304e-05	Slc39a14
0.00440217	-0.115733	0.35	0.395	0.0271725	Ppp2r3a
0.00173665	-0.115923	0.16	0.212	0.0124498	Tyw5
0.00438852	-0.11688	0.85	0.844	0.0270969	Arf5
0.000486894	-0.117392	0.182	0.244	0.00416046	Cenpl
0.00476911	-0.117538	0.272	0.313	0.0289091	Tead4
0.00608316	-0.118177	0.81	0.823	0.0352615	Txndc17
7.5185e-05	-0.118318	0.057	0.109	0.000806538	Dsc3
0.00693386	-0.119064	0.861	0.857	0.0392046	Dnajb6
0.000328125	-0.119517	0.929	0.944	0.00295475	Ctnnb1
0.00107749	-0.1196	0.089	0.137	0.00831022	D930015E06Rik
0.00117332	-0.119828	0.947	0.932	0.00892114	Arpc3
0.00410821	-0.120892	0.829	0.839	0.0256779	Rrp1
0.000451343	-0.120982	0.101	0.154	0.00390854	Rfx5
0.000923695	-0.121083	0.251	0.313	0.00725438	Tns1
0.00203174	-0.122092	0.168	0.219	0.0141914	Slc25a48
0.00220824	-0.123151	0.228	0.282	0.0152423	Kcnk5
0.00252704	-0.123321	0.219	0.271	0.0170589	Exoc3
0.00189833	-0.123376	0.134	0.183	0.0133902	Lgalsl
2.14492e-10	-0.123639	0.04	0.126	6.23156e-09	Samd5
0.000110706	-0.123868	0.98	0.979	0.00113406	Tomm20
0.00311935	-0.123942	0.135	0.181	0.0204707	Zmiz1
0.00153412	-0.124041	0.099	0.145	0.01121	Cdh3
0.0058001	-0.124376	0.577	0.581	0.034023	Nsfl1c
2.14694e-08	-0.124385	1	0.999	4.65532e-07	Rps16
0.00714331	-0.124571	0.561	0.585	0.0401889	Max
0.00734993	-0.124647	0.611	0.608	0.0410288	Ipo5
0.000325913	-0.125306	0.028	0.065	0.00294373	Gdf15
0.00920497	-0.125312	0.152	0.192	0.0497455	Ppp1r18
0.000288376	-0.125344	0.995	0.985	0.00264299	Myl6
0.000710169	-0.125429	0.039	0.077	0.00577615	Nes
0.00113743	-0.125776	0.134	0.185	0.0086824	Cdk18
6.56194e-05	-0.1268	0.928	0.93	0.000717469	U2af1
0.000611508	-0.128297	0.623	0.651	0.00505967	Mbnl1
1.84665e-05	-0.128563	0.976	0.98	0.00023152	Hnrnpk
4.67232e-06	-0.128956	0.108	0.186	6.62769e-05	Procr
0.000161035	-0.129267	0.087	0.145	0.00158978	Tox2
1.44966e-06	-0.129894	1	1	2.30514e-05	Eif1
5.50639e-09	-0.129945	0.015	0.076	1.31014e-07	Col12a1
1.01459e-05	-0.130133	0.047	0.104	0.000135092	9530036O11Rik
0.00318319	-0.130177	0.846	0.82	0.020819	Pafah1b1
0.000445179	-0.130476	0.74	0.756	0.00385688	Pak1ip1
0.00378662	-0.130587	0.272	0.316	0.0239625	D230025D16Rik
6.10505e-06	-0.130658	0.077	0.146	8.47949e-05	Abcb1b
0.0027083	-0.130749	0.752	0.75	0.0181241	Psmd12
0.00141941	-0.130991	0.928	0.911	0.0105029	Sub1
0.00157167	-0.131006	0.712	0.73	0.011411	Cul1
0.000396497	-0.131334	0.757	0.785	0.00348197	1110008F13Rik
3.96334e-05	-0.131558	0.166	0.24	0.000454432	Fez2
1.05957e-05	-0.131845	0.08	0.146	0.00014002	Irf5
0.00924256	-0.131974	0.422	0.447	0.0499347	Mrpl3
0.00728632	-0.132071	0.666	0.672	0.0407562	Degs1
0.00192883	-0.132142	0.214	0.267	0.0135608	Uri1
0.00314473	-0.132507	0.668	0.686	0.0206093	Hnrnpm
0.00695714	-0.132734	0.678	0.684	0.0393031	Ddx39b
1.14299e-07	-0.132822	0.044	0.114	2.21935e-06	Cbarp
0.00480971	-0.132896	0.657	0.699	0.0291205	Ifngr1
0.00726626	-0.133367	0.407	0.443	0.0406913	Lsm3
0.00152964	-0.133585	0.218	0.267	0.0111815	Tapt1
0.00214754	-0.133797	0.423	0.465	0.0148818	Ndufab1
0.000379985	-0.133801	0.47	0.523	0.00335526	Gstm1
3.79825e-13	-0.134115	0.007	0.084	1.49151e-11	Nav3
0.00324659	-0.134289	0.697	0.719	0.021162	Dph3
1.26309e-07	-0.134289	0.008	0.055	2.43784e-06	Krt20
0.0068375	-0.134298	0.144	0.19	0.0387051	Adm
0.00398571	-0.134531	0.602	0.624	0.0250501	Uchl3
6.92111e-08	-0.134666	0.997	0.998	1.38422e-06	Myl12a
0.000899818	-0.134702	0.178	0.233	0.00708992	Tnik
2.99327e-14	-0.134839	0.043	0.159	1.30837e-12	Hspg2
0.00604154	-0.135136	0.121	0.161	0.0351055	Fzd1
6.274e-10	-0.13516	0.015	0.081	1.71691e-08	Ptpre
2.01445e-05	-0.135226	0.075	0.138	0.000249802	Flrt3
0.00519591	-0.135237	0.877	0.871	0.0311078	Eif4a2
0.0016844	-0.135377	0.606	0.62	0.0121201	Ube2j2
9.04818e-05	-0.135671	0.063	0.117	0.000950575	Serpinh1
9.38562e-09	-0.1359	0.017	0.079	2.14085e-07	Ereg
0.000905947	-0.135976	0.172	0.224	0.00712949	Thap7
0.000219493	-0.136265	0.104	0.161	0.00208319	Maoa
6.22709e-09	-0.136349	0.067	0.158	1.46538e-07	Sorcs2
1.38448e-08	-0.13656	0.048	0.126	3.07804e-07	Palmd
7.0803e-06	-0.136744	0.092	0.162	9.72221e-05	Slc41a1
9.74839e-06	-0.136774	0.077	0.143	0.000130609	Myo1b
0.000255847	-0.136901	0.774	0.787	0.00239137	Psma6
3.13807e-05	-0.137123	0.944	0.955	0.000369455	Tmed5
7.43221e-05	-0.138258	0.833	0.837	0.000799056	2310036O22Rik
0.000942961	-0.138341	0.073	0.118	0.00738468	Antxr2
0.00100761	-0.138412	0.025	0.058	0.00781497	Serpinb2
0.000931429	-0.138449	0.661	0.687	0.00730325	Ndufb8
0.00837798	-0.138481	0.574	0.6	0.0459054	Kdm3a
0.00378395	-0.138483	0.585	0.591	0.0239534	Snrpf
5.44724e-12	-0.138534	0.012	0.089	1.88942e-10	Cxcl12
5.64785e-12	-0.138703	0.015	0.093	1.95199e-10	Kcns3
8.36953e-10	-0.139018	0.999	1	2.2647e-08	Rpl24
0.00598557	-0.139036	0.343	0.372	0.0348632	Thoc1
0.00166853	-0.139051	0.292	0.343	0.0120239	Dimt1
0.0022683	-0.139256	0.335	0.377	0.0155845	Rsu1
3.65709e-06	-0.139321	0.124	0.203	5.36484e-05	Map3k1
0.00181044	-0.139369	0.818	0.824	0.0128642	Ldha
5.1784e-12	-0.139384	0.025	0.114	1.7994e-10	Pla2g7
1.57176e-07	-0.140023	0.072	0.152	2.95969e-06	1700025G04Rik
0.00179092	-0.140853	0.802	0.788	0.0127536	Luc7l2
0.0082997	-0.14092	0.832	0.859	0.0455282	Fubp1
0.000783124	-0.141315	0.805	0.793	0.00628582	Shfm1
0.00667283	-0.141448	0.909	0.935	0.0379508	Yrdc
5.63145e-06	-0.141756	0.076	0.146	7.87262e-05	Pinlyp
0.00374375	-0.141774	0.232	0.28	0.0237494	Dab2ip
0.00805299	-0.141859	0.541	0.553	0.0443385	Ano6
0.000463694	-0.141871	0.551	0.582	0.00399579	Stx12
0.00854844	-0.141988	0.47	0.488	0.0467598	Myo1c
0.00129253	-0.142042	0.662	0.681	0.00971284	Cacybp
0.00302673	-0.142169	0.49	0.52	0.0200401	Ube2v2
0.000545584	-0.142719	0.814	0.818	0.00458889	Timm17a
0.00315492	-0.14278	0.206	0.251	0.0206582	Svbp
0.00125562	-0.142861	0.704	0.731	0.00948341	Ubxn1
0.000311819	-0.142892	0.858	0.863	0.00283365	Bcl10
0.00779193	-0.143197	0.551	0.556	0.043147	Mrps18a
6.64222e-09	-0.143498	0.036	0.11	1.55549e-07	Capn13
2.82275e-08	-0.143669	0.063	0.146	5.98633e-07	Slc43a2
3.58312e-06	-0.143684	0.071	0.137	5.27234e-05	D3Ertd254e
0.00336795	-0.143867	0.339	0.376	0.0218351	Mrpl13
0.00600624	-0.143922	0.724	0.713	0.034952	Emp2
0.000393385	-0.144363	0.148	0.204	0.00345935	Bin1
3.35358e-06	-0.144544	0.075	0.144	4.97627e-05	Ccdc3
0.000856096	-0.144816	0.778	0.771	0.0067953	Psmc4
0.00192195	-0.14494	0.892	0.895	0.0135222	Ankrd11
0.00616854	-0.145025	0.255	0.293	0.0355724	5031439G07Rik
0.00740482	-0.14523	0.502	0.519	0.0412756	Nsmce4a
0.00596225	-0.145552	0.219	0.256	0.0347693	Dpf2
0.00127092	-0.145741	0.658	0.662	0.00958022	Psmd3
0.00809931	-0.145815	0.401	0.431	0.0445808	Dhx36
2.96718e-09	-0.146219	0.083	0.181	7.34949e-08	Kifc3
0.00218747	-0.14654	0.889	0.877	0.0151259	Tgif1
0.0010945	-0.146766	0.561	0.591	0.00841792	Rbm17
0.00827007	-0.146777	0.35	0.383	0.0453914	Gtf2f1
0.00293158	-0.146869	0.752	0.732	0.0195035	Tpr
0.0038382	-0.147226	0.473	0.489	0.0242571	Mrpl35
2.05429e-06	-0.1473	0.984	0.987	3.16246e-05	Serbp1
0.00147395	-0.147348	0.402	0.445	0.0108441	Kansl3
0.00577626	-0.147403	0.372	0.402	0.0339201	Dtx2
1.35478e-05	-0.14763	0.977	0.973	0.000176022	Hnrnpa0
0.00259601	-0.147763	0.804	0.802	0.0174512	Aebp2
0.00785778	-0.147857	0.692	0.688	0.0434127	Rrs1
3.99828e-06	-0.147942	0.085	0.155	5.79495e-05	Ass1
0.000511727	-0.148049	0.481	0.522	0.00434384	Manbal
5.18319e-06	-0.148049	0.124	0.2	7.29769e-05	Arhgef3
0.00539281	-0.148488	0.645	0.654	0.0320582	Ddx24
2.01882e-05	-0.148498	0.905	0.91	0.000250183	Rbm25
3.73514e-05	-0.148674	0.936	0.944	0.000430309	Eif3a
0.00467534	-0.148874	0.632	0.636	0.0285305	Rras2
0.00432224	-0.149148	0.326	0.365	0.0268334	Zfp800
0.000160955	-0.149158	0.535	0.579	0.00158978	Lactb
1.71469e-06	-0.149162	0.012	0.056	2.67376e-05	Tagln
0.000146754	-0.149233	0.896	0.892	0.00146376	Vdac2
0.00111692	-0.149294	0.698	0.725	0.00855741	Psmd1
0.00359151	-0.149637	0.587	0.587	0.0230142	Utp3
0.00200844	-0.149712	0.215	0.264	0.014054	Samd9l
0.000597558	-0.14984	0.769	0.765	0.00496765	Gng12
0.00613119	-0.150689	0.159	0.198	0.0354654	Xiap
0.00174195	-0.150738	0.628	0.628	0.0124785	Pfdn1
0.0062789	-0.151206	0.558	0.562	0.0360169	Mrpl32
3.69211e-05	-0.151256	0.929	0.936	0.00042586	Psmb4
0.000216618	-0.151302	0.565	0.606	0.00206262	Usp34
5.04401e-05	-0.151316	0.136	0.202	0.000566243	Frrs1
0.00550377	-0.151418	0.577	0.594	0.0326074	Aig1
0.00160904	-0.151486	0.287	0.331	0.011656	Cdc40
0.00579556	-0.151496	0.3	0.335	0.0340128	Isg20l2
5.82655e-05	-0.151502	0.746	0.765	0.000642516	Ripk4
6.19136e-07	-0.15179	0.075	0.15	1.04744e-05	Vldlr
0.000519319	-0.151806	0.19	0.245	0.00439669	Mphosph8
0.00392718	-0.152173	0.529	0.554	0.0247305	Rbm5
0.00147748	-0.152841	0.704	0.706	0.010866	Gpbp1
1.07552e-05	-0.152938	0.107	0.176	0.000141837	Lrrc8d
0.00119848	-0.153219	0.581	0.614	0.00908739	Qk
0.00527838	-0.153349	0.533	0.538	0.031503	Prpf4b
0.00345648	-0.153438	0.698	0.706	0.0223193	Wac
9.13228e-05	-0.153786	0.302	0.365	0.00095889	Tmem168
0.00532086	-0.153848	0.681	0.683	0.031689	Mpp6
0.00601453	-0.154461	0.387	0.422	0.0349792	Ing3
6.16794e-05	-0.154471	0.131	0.195	0.00067592	Vav3
0.00213347	-0.154491	0.522	0.542	0.0148055	Yeats4
2.54754e-08	-0.154514	0.045	0.119	5.44453e-07	Pax9
4.08636e-06	-0.154522	0.995	0.995	5.90048e-05	Anxa2
0.00605451	-0.154876	0.688	0.669	0.0351376	Pnisr
0.00510788	-0.155026	0.554	0.558	0.0306568	Grwd1
0.000550624	-0.155128	0.211	0.271	0.00462927	Cgref1
0.00461696	-0.155433	0.351	0.386	0.0282099	Gsr
0.00128035	-0.155471	0.283	0.33	0.00963627	Casp8
0.000998411	-0.155513	0.744	0.731	0.00774982	Nudc
0.00226987	-0.155562	0.701	0.713	0.0155897	Kpna4
0.00309894	-0.155582	0.706	0.696	0.0203661	Psmd6
0.0016356	-0.155838	0.212	0.262	0.0118086	Ttc39b
0.000141578	-0.155888	0.838	0.846	0.00141725	Atp6v1f
0.00164907	-0.155933	0.326	0.377	0.0118925	Ndufaf4
0.0004583	-0.156135	0.674	0.67	0.00395991	Zcrb1
0.00804564	-0.156193	0.65	0.658	0.0443107	Nap1l1
0.00230907	-0.156221	0.77	0.786	0.0158196	Rabggtb
0.00236084	-0.156329	0.447	0.474	0.0161353	Gadd45gip1
0.00346611	-0.156449	0.382	0.421	0.0223665	Ethe1
1.24805e-06	-0.156548	0.073	0.145	2.0144e-05	Tlr2
0.00175382	-0.156746	0.166	0.21	0.0125449	Zdhhc21
4.6036e-06	-0.157209	0.041	0.099	6.53983e-05	Flt1
0.00202771	-0.157874	0.712	0.713	0.0141786	Cox7a2
0.000438513	-0.158003	0.796	0.805	0.00380939	Gtpbp4
0.00363593	-0.158057	0.669	0.674	0.0232603	Ddx54
0.00292852	-0.158148	0.409	0.444	0.0194966	Med4
0.000105406	-0.158202	0.993	0.987	0.00108669	Apoe
0.00374301	-0.158593	0.359	0.39	0.0237494	Aasdhppt
0.000271489	-0.158981	0.554	0.597	0.00250725	Srpk1
5.01847e-05	-0.159163	0.155	0.223	0.000564294	Epb41l1
8.28162e-05	-0.159445	0.176	0.24	0.000879125	Myd88
0.000335512	-0.159624	0.762	0.761	0.00301493	Thrap3
0.00095068	-0.159696	0.562	0.586	0.00743609	Cnih4
0.00389035	-0.159857	0.399	0.43	0.0245305	Dhx40
8.89676e-07	-0.159999	0.147	0.233	1.47036e-05	Snx7
0.00109054	-0.160066	0.828	0.839	0.00839413	Eif5b
0.0036643	-0.160168	0.481	0.507	0.0234185	Bag5
0.00147946	-0.160525	0.462	0.493	0.0108764	Mrpl46
0.00213905	-0.160653	0.628	0.647	0.0148328	Rbm42
1.30266e-06	-0.160676	0.949	0.939	2.09379e-05	Hnrnpab
3.54812e-05	-0.160944	0.842	0.844	0.000411216	Arhgdia
0.00272871	-0.161359	0.575	0.591	0.0182418	Serinc2
0.00874574	-0.16151	0.606	0.614	0.047731	Twistnb
0.00848779	-0.161599	0.247	0.282	0.0464544	Tgs1
0.000675529	-0.161744	0.501	0.538	0.00553017	Slc6a6
0.00386505	-0.161937	0.533	0.554	0.0244108	Glrx5
0.000312258	-0.161985	0.789	0.786	0.0028363	Hnrnpc
0.00206494	-0.162027	0.741	0.729	0.0143844	Aamp
3.18471e-13	-0.162034	0.997	0.996	1.25825e-11	Rpl30
0.00491893	-0.162088	0.599	0.599	0.0297259	Rsl24d1
0.00754412	-0.162469	0.523	0.54	0.0419673	Rwdd1
3.91429e-12	-0.162584	0.005	0.075	1.38253e-10	Kcne4
7.14329e-06	-0.162929	0.801	0.798	9.7909e-05	Psmc3
0.00178857	-0.162969	0.599	0.618	0.012751	Met
3.68814e-09	-0.163027	0.988	0.994	9.00821e-08	Rplp2
0.00372799	-0.163051	0.69	0.691	0.0236909	Itgav
9.9931e-05	-0.163226	0.372	0.431	0.0010348	Blmh
0.00503483	-0.16324	0.437	0.452	0.0303031	Appl1
7.5637e-05	-0.163262	0.092	0.151	0.000809588	Gjb2
0.00549578	-0.163296	0.246	0.285	0.0325747	2700038G22Rik
9.68176e-07	-0.163386	0.083	0.156	1.58922e-05	Sdc3
0.000214896	-0.16342	0.952	0.945	0.00205027	Polr1d
1.38654e-07	-0.163432	0.928	0.932	2.65228e-06	Rps17
0.000252741	-0.163685	0.603	0.615	0.00236463	H2afy
3.38928e-07	-0.164065	0.935	0.953	6.04626e-06	Hnrnpa3
6.37563e-06	-0.164122	0.933	0.932	8.82358e-05	Mrfap1
0.00716031	-0.164311	0.53	0.541	0.0402611	Cbfb
2.13837e-06	-0.164415	0.097	0.173	3.27364e-05	Six1
4.01642e-07	-0.164497	0.975	0.983	7.04789e-06	Rtn4
0.00890731	-0.164531	0.632	0.627	0.0484349	2010111I01Rik
0.000402687	-0.164576	0.236	0.295	0.00352351	Tcf7l2
0.00145679	-0.164738	0.64	0.65	0.0107424	U2af2
0.000181796	-0.165252	0.762	0.766	0.0017712	Tceb1
0.00134849	-0.165405	0.438	0.471	0.0100698	Nol12
2.29851e-05	-0.165791	0.889	0.896	0.00028026	Rap1b
8.02534e-07	-0.16597	0.128	0.21	1.33433e-05	Nol10
0.000274198	-0.166053	0.641	0.651	0.00252985	Usp14
1.55467e-06	-0.166343	0.858	0.904	2.45193e-05	Cxcl16
9.84473e-05	-0.1665	0.194	0.265	0.00102541	Col4a1
0.000708506	-0.166513	0.227	0.28	0.00576837	Svil
0.000135922	-0.166586	0.159	0.22	0.0013663	Ifi35
0.00127558	-0.167285	0.455	0.495	0.00960785	Zswim6
0.000807702	-0.167694	0.458	0.502	0.0064456	Oxr1
0.000110765	-0.167727	0.575	0.621	0.00113406	Acbd6
2.38549e-08	-0.16797	0.973	0.977	5.12654e-07	Rps25
0.000361207	-0.168201	0.682	0.69	0.00320704	Csnk2b
2.96107e-08	-0.168431	0.151	0.258	6.26593e-07	Pvrl3
0.000474688	-0.168432	0.712	0.718	0.00407237	Mif
2.56471e-07	-0.168536	0.079	0.158	4.65697e-06	Casc4
0.000350581	-0.168693	0.203	0.259	0.0031343	Tnk1
0.000108754	-0.168857	0.22	0.286	0.00111524	Pelo
6.92019e-05	-0.168907	0.854	0.861	0.000750691	Cast
0.003889	-0.169102	0.268	0.326	0.0245301	Fjx1
0.000192337	-0.169406	0.242	0.3	0.00186357	Acap2
0.000112918	-0.169514	0.686	0.701	0.00115488	Cyc1
2.00766e-07	-0.169537	0.955	0.972	3.70822e-06	Snrpb
0.000290044	-0.170022	0.175	0.233	0.0026545	4921524J17Rik
0.000655283	-0.170355	0.256	0.31	0.00537354	Tle3
0.00418466	-0.170455	0.331	0.362	0.0260715	Dnajc11
0.00139579	-0.170645	0.581	0.597	0.0103559	Ptpn2
0.000114706	-0.170715	0.19	0.256	0.00117131	Epb41l2
1.7412e-05	-0.170836	0.785	0.797	0.000220157	Elavl1
6.56635e-07	-0.170906	0.541	0.633	1.10893e-05	Timp2
0.000170252	-0.171177	0.378	0.429	0.00166799	Map4
0.00318642	-0.171357	0.535	0.552	0.020826	Tshz1
0.00492644	-0.171532	0.534	0.528	0.0297434	Psmd14
9.52093e-13	-0.171593	0.02	0.108	3.56254e-11	Fstl1
0.00164832	-0.171625	0.311	0.358	0.0118915	Grhl3
3.34779e-10	-0.171916	0.989	0.987	9.45603e-09	Gapdh
0.000455741	-0.171938	0.702	0.703	0.00394309	Eif4a3
0.00047985	-0.172256	0.923	0.93	0.00410753	Ppp2cb
0.00027533	-0.172399	0.65	0.705	0.00253666	Prr13
3.36692e-06	-0.17242	0.239	0.337	4.99224e-05	Pltp
0.00388546	-0.172647	0.314	0.348	0.0245237	Chchd1
1.13668e-09	-0.172776	0.085	0.183	3.01243e-08	Pde4d
0.00132536	-0.172833	0.821	0.81	0.00993251	Slk
0.000505586	-0.173057	0.589	0.611	0.00430115	Tmem183a
0.00202105	-0.173379	0.36	0.412	0.0141371	Tubb2a
0.000127773	-0.173734	0.778	0.786	0.00129245	Mprip
0.00216002	-0.173852	0.525	0.535	0.0149468	Mark3
0.00372736	-0.174442	0.235	0.272	0.0236909	Mical3
3.73668e-08	-0.174607	0.089	0.177	7.76265e-07	Itga5
6.26282e-11	-0.174864	0.008	0.074	1.9453e-09	Rgs16
0.000777171	-0.174885	0.507	0.535	0.00624607	Sde2
0.000760419	-0.174941	0.346	0.393	0.00613672	Bcar1
0.000245051	-0.174941	0.372	0.428	0.00230402	Foxo1
0.00330311	-0.17513	0.701	0.675	0.0214436	Emd
1.6898e-09	-0.175182	0.037	0.118	4.34136e-08	Cxcl14
2.62885e-11	-0.17577	0.996	0.998	8.39885e-10	Oaz1
0.00157446	-0.175825	0.244	0.294	0.0114184	Atic
0.00363305	-0.176006	0.632	0.646	0.0232545	Psat1
1.14521e-05	-0.176058	0.786	0.791	0.000150309	2021-09-07
1.91301e-05	-0.176326	0.927	0.938	0.000238601	Slc38a2
0.000221661	-0.176448	0.694	0.703	0.00210029	Cox5b
0.000310573	-0.176948	0.792	0.797	0.00282632	Ddx21
0.000196401	-0.177282	0.804	0.81	0.00189914	Syncrip
0.00366925	-0.177422	0.478	0.493	0.0234425	Frg1
0.0002533	-0.177429	0.657	0.659	0.00236871	1110004F10Rik
0.00090467	-0.17748	0.981	0.985	0.00712234	Ifrd1
1.5107e-07	-0.177625	0.12	0.211	2.85584e-06	Ppard
0.000122104	-0.177675	0.296	0.367	0.00123834	Apbb2
3.14936e-05	-0.177808	0.615	0.646	0.000370332	Chrac1
0.00124971	-0.177946	0.295	0.339	0.00944251	Dsg2
3.22505e-05	-0.177948	0.919	0.941	0.000378082	Pkm
0.000134389	-0.178006	0.109	0.168	0.0013537	Cd14
0.00918392	-0.17858	0.332	0.371	0.0496734	Cotl1
0.000550869	-0.1795	0.326	0.369	0.00462931	Agfg1
0.000486188	-0.179837	0.677	0.684	0.00415626	Ube2e1
4.52985e-06	-0.179958	0.761	0.787	6.44452e-05	Eif2s1
2.53875e-06	-0.180022	0.888	0.91	3.81998e-05	Psma7
1.85999e-05	-0.180235	0.772	0.785	0.00023274	Eif4g1
3.21532e-07	-0.180732	0.905	0.925	5.74653e-06	Psma2
4.53167e-05	-0.181145	0.398	0.461	0.000512598	Zc3h13
8.03965e-05	-0.18128	0.798	0.823	0.000855598	Smarca5
0.000476798	-0.181404	0.621	0.642	0.00408684	Mrpl12
0.00036978	-0.18153	0.515	0.553	0.00327113	Nifk
0.00501775	-0.181551	0.493	0.505	0.0302174	Cdc5l
7.06224e-05	-0.181658	0.654	0.683	0.000764812	Ube2m
0.00426185	-0.182233	0.43	0.462	0.0265182	Cebpa
4.04897e-07	-0.182371	0.1	0.184	7.09211e-06	Egln3
9.90195e-05	-0.182689	0.351	0.407	0.00102908	Pum3
0.00657921	-0.18271	0.493	0.521	0.0375178	Slco2a1
1.4053e-07	-0.182813	0.067	0.144	2.6802e-06	Ces1d
0.00249006	-0.183076	0.403	0.435	0.0168625	Desi1
0.000725613	-0.183286	0.354	0.399	0.0058878	Tnks1bp1
1.06598e-13	-0.183362	0.035	0.138	4.41001e-12	Sh2d5
0.00118254	-0.183448	0.658	0.654	0.00898061	Akirin1
0.00203134	-0.183481	0.427	0.459	0.0141914	Lamc1
0.000326623	-0.183691	0.438	0.469	0.00294601	Stk24
0.00237006	-0.183802	0.646	0.645	0.0161858	Esf1
0.000518669	-0.183913	0.495	0.526	0.00439311	Smc3
2.01207e-06	-0.184156	0.724	0.74	3.10489e-05	Tbca
3.30079e-05	-0.184201	0.654	0.681	0.000386258	Snw1
0.000892716	-0.184448	0.873	0.864	0.00703683	Anp32b
0.00499273	-0.184591	0.626	0.639	0.0300872	Slc1a5
0.000580968	-0.184723	0.259	0.31	0.00485271	Tnrc18
0.000205392	-0.184744	0.565	0.595	0.00197519	Lrrc8a
0.000569918	-0.184764	0.328	0.379	0.00477072	Tsr2
0.00146258	-0.185001	0.199	0.251	0.010781	Bambi
2.81183e-05	-0.185165	0.874	0.884	0.000334123	Rpl23a
6.80611e-06	-0.185329	0.873	0.887	9.37903e-05	Nhp2l1
0.00624771	-0.185551	0.756	0.764	0.0358497	Klf9
8.97937e-05	-0.185627	0.254	0.326	0.000944026	Socs3
0.000528686	-0.185773	0.698	0.696	0.00446231	Igsf3
0.000221282	-0.186112	0.27	0.335	0.00209772	Stbd1
6.36701e-09	-0.186265	0.977	0.981	1.49466e-07	Rpl38
1.30944e-05	-0.186429	0.162	0.233	0.000170474	5730559C18Rik
5.67225e-07	-0.186711	0.131	0.215	9.68091e-06	Cd55
3.16729e-05	-0.187071	0.318	0.383	0.000371988	Lpcat3
4.77629e-05	-0.18742	0.636	0.66	0.000538692	Rbx1
0.00357177	-0.187911	0.471	0.486	0.0229106	AI837181
0.000624664	-0.18797	0.68	0.688	0.00515748	Nmd3
0.000179617	-0.188142	0.243	0.305	0.00175262	Rsbn1
0.000444566	-0.188241	0.685	0.734	0.0038533	Crip2
0.000259145	-0.188762	0.494	0.525	0.00241402	Ccdc59
0.000114173	-0.188788	0.862	0.89	0.0011671	Nop58
0.000180588	-0.189045	0.531	0.553	0.00176033	Med13l
0.0055327	-0.189067	0.431	0.463	0.0327387	Slc22a23
0.00375902	-0.189199	0.501	0.517	0.023819	Chd2
1.5475e-06	-0.189376	0.879	0.91	2.44262e-05	Wdr1
2.30683e-09	-0.189496	0.987	0.987	5.81828e-08	Atf4
0.00133031	-0.189499	0.134	0.185	0.00996182	Trib3
0.000403532	-0.189508	0.481	0.517	0.00352931	Nop16
0.000160965	-0.189697	0.308	0.372	0.00158978	4932438A13Rik
0.000162291	-0.189894	0.834	0.861	0.00160047	Vmp1
1.044e-05	-0.190239	0.712	0.737	0.000138436	Ddx39
4.61025e-07	-0.190315	0.696	0.736	7.9622e-06	Ube2a
2.3e-06	-0.190398	0.147	0.228	3.4989e-05	Prrg4
1.51321e-05	-0.190459	0.242	0.314	0.000193721	Nudt4
0.000337416	-0.1905	0.587	0.607	0.00302922	Nasp
2.18225e-08	-0.191147	0.128	0.227	4.72128e-07	Nradd
1.34716e-05	-0.191166	0.869	0.87	0.000175149	Gm16286
0.000506267	-0.191185	0.72	0.766	0.00430316	Arhgef5
3.41929e-06	-0.191745	0.773	0.798	5.06212e-05	Psmc5
7.30844e-05	-0.191778	0.3	0.367	0.00078639	Slc35e4
2.85837e-12	-0.191809	0.048	0.15	1.01889e-10	Lbh
1.97006e-07	-0.191949	0.103	0.185	3.64573e-06	Tnfrsf10b
0.000214215	-0.192585	0.299	0.357	0.00204762	Hccs
0.000569051	-0.192844	0.935	0.939	0.00476552	Ccnl1
0.00440851	-0.193039	0.473	0.499	0.0271942	Mycbp2
2.3224e-10	-0.193114	0.972	0.982	6.71688e-09	Ywhae
5.74764e-05	-0.193438	0.64	0.663	0.000635629	Wdr74
0.000726837	-0.193654	0.613	0.622	0.00589525	Rbm7
0.000144134	-0.193823	0.892	0.886	0.0014406	Fbl
0.00038665	-0.193964	0.374	0.407	0.00341099	Baz2a
0.00404458	-0.194047	0.734	0.735	0.0253377	Nars
4.05571e-05	-0.194354	0.551	0.6	0.000464471	Rps6kb1
0.000411129	-0.19514	0.531	0.55	0.00359088	Commd2
1.17115e-05	-0.195433	0.705	0.734	0.000153401	Mrpl20
2.70892e-05	-0.195714	0.34	0.404	0.000322865	Taf11
1.95446e-07	-0.19574	0.908	0.94	3.62382e-06	Coq10b
0.000359758	-0.195797	0.302	0.353	0.00319858	Hspbp1
8.32781e-05	-0.196051	0.61	0.628	0.000883544	Hiat1
2.27385e-06	-0.196166	0.684	0.723	3.46458e-05	Rrp15
3.81571e-06	-0.196197	0.534	0.595	5.57214e-05	Zfp593
2.70127e-05	-0.196498	0.582	0.624	0.00032235	Pawr
4.24926e-07	-0.196694	0.915	0.909	7.40267e-06	Hnrnpdl
0.00188356	-0.197389	0.594	0.615	0.0133103	2810474O19Rik
3.48711e-05	-0.197425	0.473	0.526	0.000405117	Aggf1
2.48796e-05	-0.197472	0.684	0.722	0.000299859	Cyth2
2.6318e-14	-0.19756	0.041	0.152	1.16353e-12	Artn
1.51408e-05	-0.197801	0.766	0.79	0.000193721	Dcun1d5
4.11216e-06	-0.19786	0.71	0.745	5.93331e-05	Gspt1
2.55664e-05	-0.198114	0.503	0.551	0.000307561	Supt16
7.25241e-06	-0.198323	0.606	0.648	9.91625e-05	Atp6v1g1
0.000461953	-0.198776	0.451	0.483	0.00398612	Ruvbl1
9.2357e-10	-0.198835	0.132	0.243	2.48169e-08	Ephb3
1.7953e-05	-0.198867	0.355	0.424	0.000226258	Tfam
0.00242407	-0.19895	0.614	0.613	0.0164963	Ilf2
1.05781e-05	-0.199178	0.692	0.717	0.000139934	Brix1
0.000586294	-0.200248	0.515	0.538	0.00488662	Kif13a
0.000102324	-0.200293	0.688	0.716	0.00105717	Zfp36
8.20623e-16	-0.200527	0.024	0.134	4.07569e-14	Gpr87
2.53358e-13	-0.200615	0.065	0.18	1.02403e-11	Osbpl3
0.00872957	-0.200622	0.375	0.4	0.0476562	Yars
0.00383004	-0.200796	0.658	0.676	0.0242134	Avpi1
1.48478e-06	-0.200927	0.903	0.904	2.35323e-05	Rock2
0.000221205	-0.200981	0.599	0.627	0.00209772	Mphosph10
5.77065e-05	-0.200989	0.685	0.707	0.000637444	Arhgap5
0.000174354	-0.201173	0.186	0.244	0.00170558	Mall
3.42515e-06	-0.201238	0.948	0.949	5.06691e-05	Csrp1
3.71929e-06	-0.201292	0.885	0.868	5.45195e-05	Ptp4a1
0.000192111	-0.201465	0.757	0.776	0.00186231	Luzp1
2.1814e-05	-0.20152	0.729	0.723	0.000267755	Tomm40
0.00892155	-0.201683	0.405	0.432	0.0484714	Kitl
4.11291e-07	-0.201739	0.849	0.865	7.19109e-06	Eif4h
7.56849e-05	-0.201781	0.545	0.576	0.000809652	Trp53bp2
1.6155e-07	-0.202268	0.892	0.9	3.03318e-06	Ube2i
0.000661324	-0.203212	0.682	0.696	0.00542078	Ehd1
6.41692e-05	-0.2033	0.563	0.61	0.000702806	Hnrnpr
8.04227e-05	-0.203319	0.494	0.531	0.000855598	Lsg1
1.46043e-05	-0.203371	0.694	0.731	0.000187603	Sin3b
5.79101e-05	-0.203832	0.482	0.533	0.000638962	Tacc2
3.30999e-05	-0.20386	0.644	0.671	0.000387101	Lsm2
0.00163217	-0.203989	0.443	0.465	0.0117882	Cebpz
0.000494819	-0.20412	0.521	0.552	0.00421885	Dync1i2
2.56319e-05	-0.20466	0.407	0.456	0.000308157	Abcf2
2.06185e-05	-0.204958	0.594	0.621	0.000254862	Furin
3.50283e-06	-0.204974	0.724	0.734	5.166e-05	Prpf40a
2.98808e-06	-0.205365	0.694	0.759	4.45445e-05	Ilk
1.29234e-07	-0.205925	0.617	0.666	2.47945e-06	Pdcl3
1.55203e-05	-0.206224	0.742	0.749	0.000197922	Ewsr1
1.83861e-05	-0.206268	0.455	0.512	0.000230863	Mff
3.98809e-07	-0.206292	0.287	0.391	7.00454e-06	Rnf128
2.4603e-06	-0.206378	0.925	0.902	3.72127e-05	Por
4.51079e-05	-0.206503	0.773	0.772	0.000510535	Bcas2
7.78144e-09	-0.206524	0.924	0.929	1.79829e-07	Ptges3
6.13986e-05	-0.207264	0.688	0.708	0.000673607	Pfdn2
0.000194305	-0.207612	0.772	0.798	0.00188169	Baz1a
1.00964e-05	-0.207642	0.437	0.523	0.000134619	Il13ra1
5.36655e-05	-0.207727	0.474	0.516	0.000599317	Pdcd5
1.49614e-05	-0.20793	0.521	0.586	0.000191808	Tbc1d1
9.67628e-05	-0.207941	0.268	0.327	0.00100997	Abcc1
3.4861e-08	-0.208023	0.782	0.795	7.29701e-07	Psmb7
7.07285e-08	-0.20807	0.146	0.241	1.41311e-06	Plek2
3.06296e-09	-0.208787	0.983	0.975	7.55764e-08	S100a11
0.00367336	-0.208829	0.216	0.278	0.0234609	Ctgf
2.65066e-13	-0.20885	0.016	0.103	1.06689e-11	Ngf
4.41544e-05	-0.209318	0.417	0.462	0.000500918	Wdr46
1.11447e-05	-0.209385	0.547	0.582	0.000146473	Fam96b
9.75878e-05	-0.209608	0.411	0.469	0.00101803	5430416N02Rik
7.13144e-07	-0.210707	0.736	0.767	1.19808e-05	Atp5g3
4.28784e-06	-0.210781	0.736	0.751	6.14092e-05	Prmt1
4.7147e-05	-0.210817	0.475	0.526	0.000532367	Cadm1
2.00919e-06	-0.21088	0.192	0.273	3.10291e-05	Morc3
5.71205e-05	-0.211008	0.607	0.64	0.00063278	Zbtb7a
6.13695e-05	-0.211105	0.658	0.686	0.000673607	Pa2g4
0.000213154	-0.211841	0.182	0.243	0.0020407	Chac1
7.5394e-05	-0.212128	0.438	0.483	0.000808331	Nrbp1
0.000102932	-0.212617	0.607	0.639	0.00106288	Capg
7.09887e-06	-0.212799	0.793	0.829	9.74078e-05	Arf6
7.14553e-06	-0.212928	0.603	0.631	9.7909e-05	Sf3b2
1.33603e-06	-0.213078	0.088	0.163	2.14209e-05	Krt13
5.77428e-05	-0.213135	0.645	0.684	0.00063748	Sap18
6.20384e-18	-0.213541	1	1	3.71078e-16	Ppia
9.23085e-05	-0.213663	0.3	0.374	0.000967137	Id4
2.94398e-05	-0.21372	0.668	0.697	0.000348458	Noct
2.63495e-05	-0.21415	0.645	0.67	0.00031541	Slc7a1
5.49188e-05	-0.214213	0.434	0.49	0.000612604	Frmd6
1.45524e-09	-0.21423	0.893	0.909	3.79422e-08	Ube2n
0.00356221	-0.214438	0.417	0.453	0.0228644	Arc
7.12144e-08	-0.21454	0.972	0.985	1.42135e-06	Slc25a5
0.000247432	-0.214668	0.777	0.759	0.00232396	Wsb1
3.54918e-06	-0.214771	0.462	0.525	5.23038e-05	Tars
4.18499e-05	-0.21514	0.362	0.417	0.000478143	Pkp4
9.7243e-06	-0.215324	0.797	0.779	0.000130377	Rsrc2
2.29923e-05	-0.215777	0.53	0.576	0.00028026	Snrpa1
8.74309e-06	-0.21629	0.724	0.74	0.000118123	Wapl
2.38299e-09	-0.216385	0.877	0.907	6.00252e-08	Tcp1
5.45694e-07	-0.216781	0.35	0.435	9.32167e-06	Abcd3
0.00115892	-0.216807	0.465	0.483	0.00881854	Zfp326
4.46493e-06	-0.216835	0.681	0.725	6.37564e-05	Chd1
2.3141e-05	-0.217656	0.72	0.722	0.000281539	Gls
8.41823e-08	-0.217804	0.709	0.742	1.66299e-06	Nipa2
1.52581e-15	-0.218093	0.992	0.991	7.4819e-14	Arpc2
9.54874e-08	-0.218099	0.704	0.761	1.86911e-06	Nsun2
9.50811e-05	-0.218185	0.641	0.641	0.000993492	Atp1b3
1.56357e-10	-0.218727	0.162	0.278	4.65456e-09	Acot7
0.000601779	-0.219098	0.466	0.509	0.00499972	Lhfp
0.00148462	-0.219102	0.398	0.428	0.0109098	Bzw2
4.10043e-08	-0.219159	0.924	0.942	8.50004e-07	Fhl2
2.20959e-05	-0.219387	0.605	0.642	0.000270871	Notch1
0.000877079	-0.219573	0.567	0.577	0.00694758	Plpp2
5.02783e-05	-0.21988	0.646	0.669	0.000564754	Nfat5
6.84269e-05	-0.220085	0.447	0.501	0.000744181	Sdad1
2.56516e-10	-0.220444	0.992	0.995	7.39686e-09	Eif5a
6.04716e-05	-0.220941	0.586	0.614	0.000664487	Tsn
6.97205e-06	-0.221093	0.522	0.558	9.58719e-05	Prpf38a
3.17925e-08	-0.221558	0.83	0.841	6.67101e-07	Eif3b
1.64072e-14	-0.221608	0.991	0.995	7.40626e-13	Ddx5
4.26726e-13	-0.221719	0.996	0.992	1.6423e-11	Eif4a1
2.38406e-06	-0.222852	0.307	0.377	3.62107e-05	Noc4l
1.82045e-07	-0.223411	0.423	0.502	3.38835e-06	Plekhf2
3.50386e-09	-0.22344	0.907	0.924	8.61253e-08	Psmd11
2.11469e-05	-0.223637	0.583	0.607	0.000260394	Vbp1
9.11856e-13	-0.223692	0.068	0.182	3.42744e-11	Arhgdib
8.00972e-06	-0.224024	0.577	0.613	0.000108901	Dnajc8
0.000272112	-0.224229	0.463	0.499	0.0025118	Dkc1
1.54894e-05	-0.224327	0.531	0.558	0.000197789	Tesk1
5.06337e-05	-0.224556	0.239	0.302	0.000568085	Trip6
1.14154e-09	-0.224817	0.959	0.946	3.02116e-08	Set
0.000953667	-0.225744	0.219	0.271	0.00745547	Ggct
7.84295e-06	-0.225843	0.268	0.335	0.000106859	Etfdh
2.0319e-06	-0.225971	0.531	0.579	3.13049e-05	Ddx27
2.09268e-06	-0.226439	0.636	0.671	3.21259e-05	Snrpe
8.46234e-08	-0.226822	0.78	0.81	1.66999e-06	Magoh
0.000131298	-0.226974	0.278	0.346	0.00132533	Bmp2
3.16216e-05	-0.227403	0.451	0.496	0.000371611	Gpd2
8.6962e-05	-0.227508	0.565	0.592	0.000918593	Sertad2
7.36369e-09	-0.227636	0.782	0.808	1.70788e-07	Sf3b6
3.59566e-09	-0.227672	0.908	0.916	8.80459e-08	Drap1
4.80722e-10	-0.227959	0.151	0.265	1.32869e-08	Arhgap29
2.51474e-05	-0.227994	0.479	0.522	0.000302897	Eea1
4.19447e-07	-0.22806	0.697	0.727	7.32044e-06	Emg1
0.000367723	-0.22813	0.698	0.7	0.00325741	Urah
2.12507e-08	-0.228387	0.87	0.871	4.61308e-07	Rsl1d1
5.05933e-06	-0.228946	0.593	0.633	7.14519e-05	Prkcd
2.46658e-06	-0.229254	0.24	0.325	3.72591e-05	Ddit3
0.000326863	-0.229345	0.599	0.62	0.0029468	Ppan
5.42876e-11	-0.229622	0.925	0.93	1.68895e-09	Clta
1.16959e-11	-0.229783	0.92	0.921	3.90268e-10	Psmb6
3.48576e-08	-0.229821	0.845	0.877	7.29701e-07	Rbm8a
6.14448e-07	-0.229853	0.732	0.746	1.04041e-05	Impdh2
6.16909e-06	-0.230315	0.75	0.779	8.55612e-05	Tubb6
3.47655e-05	-0.231195	0.503	0.558	0.000404133	Atxn1
3.7988e-06	-0.231275	0.64	0.687	5.55437e-05	Lmo4
9.24429e-05	-0.231579	0.415	0.46	0.00096802	Tln1
1.60996e-09	-0.231675	0.813	0.816	4.15278e-08	Pitpna
0.000128485	-0.231687	0.34	0.406	0.00129896	Zc3h12a
1.1992e-05	-0.2324	0.674	0.705	0.000156968	Mrto4
2.13201e-07	-0.232945	0.696	0.74	3.93413e-06	Jak1
1.08469e-08	-0.234409	0.152	0.259	2.4453e-07	Dusp5
1.62137e-07	-0.234478	0.825	0.86	3.04125e-06	Nhp2
3.13799e-06	-0.234958	0.39	0.454	4.66713e-05	Il6st
2.53708e-11	-0.23501	0.171	0.301	8.15579e-10	Glis3
3.50329e-07	-0.235116	0.288	0.376	6.23238e-06	Efna5
0.000119295	-0.235376	0.319	0.386	0.0012124	Irf2bpl
1.85487e-05	-0.23574	0.497	0.532	0.000232249	Abcf1
0.00235058	-0.236363	0.268	0.313	0.0160869	Psph
1.96762e-10	-0.236428	0.901	0.935	5.75977e-09	Lrrfip1
1.26915e-06	-0.236527	0.264	0.349	2.04333e-05	Phlda2
2.72695e-11	-0.237322	0.921	0.945	8.69384e-10	Cct2
1.30483e-06	-0.237469	0.597	0.64	2.09554e-05	Ppp1r12a
1.49332e-13	-0.237714	0.963	0.977	6.09955e-12	Ifitm3
0.000439087	-0.237863	0.481	0.508	0.00381265	Rrp9
1.87698e-06	-0.237905	0.658	0.67	2.91272e-05	Scaf11
1.01303e-05	-0.237922	0.403	0.469	0.000134978	Phf20l1
1.41117e-09	-0.238069	0.179	0.293	3.68928e-08	Smim3
1.70546e-06	-0.238767	0.648	0.685	2.6615e-05	Pole4
0.000539962	-0.239477	0.525	0.553	0.00454953	Actn1
0.000891388	-0.239544	0.661	0.661	0.0070321	Csrnp1
1.02157e-05	-0.239724	0.511	0.554	0.000135928	Ftsj3
1.73694e-06	-0.239877	0.236	0.323	2.70627e-05	Swap70
1.989e-08	-0.240375	0.836	0.847	4.33718e-07	C1qbp
3.35265e-09	-0.241772	0.075	0.167	8.26189e-08	Ptgs2
2.81815e-13	-0.242106	1	0.999	1.12726e-11	Actb
7.63019e-12	-0.242257	0.933	0.947	2.59534e-10	Erh
3.66215e-07	-0.242659	0.14	0.223	6.48512e-06	Il1rn
0.00363382	-0.242667	0.323	0.369	0.0232545	Pdpn
4.50759e-10	-0.243344	0.857	0.886	1.25124e-08	Ranbp1
8.62601e-06	-0.243784	0.87	0.872	0.000116787	Lmo7
4.28185e-06	-0.243902	0.326	0.404	6.13689e-05	Smchd1
5.95089e-09	-0.244414	0.593	0.652	1.40724e-07	Slbp
2.50192e-06	-0.245354	0.686	0.714	3.77339e-05	Tmsb10
4.70335e-06	-0.245574	0.33	0.408	6.66682e-05	Sesn2
3.80066e-06	-0.245894	0.271	0.362	5.55437e-05	Tnfaip3
2.7965e-11	-0.246806	0.146	0.267	8.88624e-10	Abtb2
4.48161e-09	-0.246917	0.689	0.743	1.08231e-07	Tmbim1
0.000127765	-0.247009	0.238	0.304	0.00129245	Gm16685
3.93459e-13	-0.247869	0.889	0.913	1.5295e-11	Cct8
1.77193e-06	-0.249238	0.212	0.295	2.75634e-05	Prdm1
1.64436e-06	-0.249258	0.543	0.602	2.57865e-05	Cars
3.14067e-05	-0.249263	0.614	0.669	0.000369535	Mgst1
1.63499e-06	-0.249266	0.463	0.529	2.56813e-05	2021-09-11
1.91748e-08	-0.24992	0.885	0.898	4.19544e-07	Fosl1
1.72769e-07	-0.250209	0.693	0.726	3.23127e-06	Nip7
3.25285e-10	-0.251533	0.887	0.917	9.21481e-09	Pdcd6
5.96789e-24	-0.25154	0.993	0.998	5.65195e-22	Rbm3
2.67421e-08	-0.251704	0.335	0.43	5.70841e-07	Ctu2
2.56689e-05	-0.252136	0.55	0.595	0.00030841	Smc1a
1.05349e-09	-0.25223	0.813	0.832	2.80736e-08	Cdcp1
5.8935e-06	-0.252898	0.274	0.347	8.20334e-05	Zfp281
5.9113e-08	-0.254107	0.527	0.606	1.19588e-06	Siah2
2.54998e-06	-0.254113	0.793	0.811	3.83391e-05	Eprs
0.000729491	-0.254239	0.51	0.54	0.00591181	Slc7a5
1.35476e-13	-0.255019	0.887	0.911	5.58081e-12	Cox5a
1.741e-08	-0.2559	0.526	0.586	3.82663e-07	Bnip2
1.9649e-10	-0.256065	0.517	0.636	5.75977e-09	Nav2
6.02279e-07	-0.256159	0.382	0.458	1.02244e-05	Anp32e
7.544e-07	-0.256632	0.501	0.569	1.26081e-05	Pvrl1
7.14468e-08	-0.256743	0.434	0.521	1.42451e-06	Btbd10
2.58997e-06	-0.256822	0.521	0.568	3.88496e-05	Nop14
0.000298596	-0.256987	0.856	0.848	0.00272631	Phlda1
1.55937e-27	-0.257026	0.028	0.203	1.80402e-25	Moxd1
0.00021009	-0.25876	0.108	0.167	0.00201336	Il33
2.01833e-06	-0.259823	0.425	0.477	3.11206e-05	Ddx10
9.29373e-09	-0.260298	0.314	0.415	2.12491e-07	Mgst3
3.6465e-07	-0.260732	0.503	0.562	6.46335e-06	Ugcg
3.54872e-14	-0.260849	0.969	0.983	1.52698e-12	Ybx3
4.94737e-08	-0.261541	0.517	0.597	1.01253e-06	Map7d1
5.70627e-06	-0.262197	0.579	0.656	7.95994e-05	Rbp1
2.65688e-12	-0.262277	0.142	0.27	9.48817e-11	Pcdh7
3.87553e-13	-0.262696	0.083	0.206	1.50958e-11	Socs2
1.87032e-21	-0.263483	0.031	0.175	1.51191e-19	Ttc9
1.6359e-19	-0.263572	0.068	0.228	1.10509e-17	Cyba
1.27636e-09	-0.263927	0.252	0.365	3.35499e-08	Arid5a
1.27796e-07	-0.264159	0.423	0.493	2.45673e-06	Fermt2
1.85308e-06	-0.264623	0.682	0.713	2.87793e-05	Nfkb1
1.72638e-12	-0.264683	0.9	0.934	6.29316e-11	Ssb
0.00206	-0.265178	0.579	0.582	0.0143658	Cited2
3.59811e-07	-0.265892	0.283	0.37	6.38343e-06	Sqle
1.96574e-17	-0.266266	0.077	0.225	1.11373e-15	Jph1
4.82902e-07	-0.266348	0.669	0.706	8.31521e-06	Taf1d
1.8412e-09	-0.26683	0.845	0.863	4.6867e-08	Hnrnpd
2.15233e-06	-0.267951	0.913	0.949	3.2924e-05	Plet1
1.0108e-08	-0.267992	0.758	0.806	2.2948e-07	Ets1
1.69658e-08	-0.268597	0.736	0.755	3.73599e-07	Bcl7c
0.000123088	-0.268789	0.447	0.494	0.00124767	Itgb6
1.62959e-07	-0.270053	0.179	0.277	3.0537e-06	Gem
3.59905e-08	-0.270567	0.688	0.735	7.50903e-07	Aars
6.53011e-13	-0.270606	0.641	0.719	2.4835e-11	Smarce1
5.43009e-07	-0.270649	0.372	0.447	9.28401e-06	Ssbp2
1.05957e-08	-0.271231	0.024	0.09	2.39707e-07	Igfbp3
9.06621e-09	-0.271411	0.338	0.443	2.08221e-07	Efnb1
2.13774e-06	-0.27362	0.654	0.682	3.27364e-05	Lima1
2.67354e-07	-0.274144	0.359	0.442	4.85003e-06	Zak
3.01359e-08	-0.274537	0.37	0.451	6.36311e-07	Trio
7.66068e-11	-0.275409	0.913	0.925	2.35339e-09	Sqstm1
4.56461e-06	-0.275581	0.271	0.348	6.4892e-05	Mtap
6.9543e-09	-0.275771	0.577	0.631	1.62071e-07	Slc25a4
1.90479e-10	-0.276865	0.77	0.804	5.60131e-09	Naa20
2.28121e-08	-0.276916	0.654	0.715	4.91339e-07	Ssfa2
1.18736e-21	-0.277013	0.987	0.99	9.72027e-20	Cd63
6.03145e-12	-0.278621	0.907	0.932	2.06976e-10	Sfpq
4.81723e-09	-0.279188	0.212	0.328	1.15184e-07	Cyp2f2
1.37484e-10	-0.280181	0.885	0.891	4.11176e-09	Arpc5
2.6402e-09	-0.280189	0.805	0.861	6.60733e-08	Tjp2
4.38967e-09	-0.280611	0.433	0.518	1.06276e-07	Plekha1
4.42988e-07	-0.281576	0.446	0.507	7.67581e-06	Ppl
3.91461e-10	-0.281927	0.311	0.426	1.09451e-08	Cpd
4.11675e-10	-0.282021	0.738	0.78	1.14936e-08	Nop56
6.0374e-18	-0.282186	0.972	0.988	3.62244e-16	Ran
1.33814e-10	-0.282892	0.818	0.849	4.02066e-09	Srsf7
5.278e-09	-0.284407	0.539	0.61	1.2589e-07	Zfp131
4.82771e-08	-0.284863	0.117	0.209	9.91195e-07	Fscn1
1.08833e-08	-0.285143	0.784	0.821	2.45065e-07	Gnl3
4.75796e-10	-0.285562	0.3	0.408	1.31696e-08	Adgrl2
1.53024e-11	-0.285825	0.207	0.342	5.05372e-10	Vegfa
3.20719e-10	-0.286143	0.85	0.867	9.09881e-09	Itpkc
2.63007e-11	-0.286149	0.645	0.695	8.39885e-10	Ube2e3
2.44808e-16	-0.286281	0.136	0.293	1.27142e-14	Efemp1
1.18493e-08	-0.287277	0.566	0.622	2.65578e-07	Gmps
4.49379e-21	-0.287323	0.991	0.997	3.52927e-19	Npm1
1.05587e-07	-0.287581	0.67	0.736	2.06264e-06	Sema3c
2.47062e-15	-0.287769	0.932	0.94	1.1993e-13	Tpm3
1.96573e-08	-0.2879	0.387	0.468	4.29128e-07	Fat1
9.39352e-10	-0.287932	0.933	0.942	2.5206e-08	H2afz
2.83504e-19	-0.28813	1	1	1.88872e-17	Ptma
1.11381e-07	-0.288196	0.502	0.564	2.16924e-06	Man1a
1.58817e-09	-0.288694	0.134	0.24	4.10207e-08	Glrx
8.69572e-06	-0.289141	0.295	0.373	0.000117566	Fabp5
2.44545e-14	-0.289596	0.846	0.909	1.08862e-12	Txnrd1
5.25367e-15	-0.290993	0.932	0.942	2.47563e-13	Tuba1c
8.45939e-27	-0.292831	0.996	0.99	9.61385e-25	Cfl1
1.27192e-05	-0.294238	0.527	0.572	0.000165925	Tgfb1
2.93425e-07	-0.294493	0.238	0.33	5.28823e-06	Rab20
1.35518e-11	-0.294671	0.176	0.301	4.49091e-10	Pitrm1
4.96659e-05	-0.294919	0.722	0.735	0.000559175	Mthfd2
2.96497e-07	-0.296122	0.397	0.476	5.33363e-06	Pmm1
6.47315e-10	-0.296492	0.364	0.46	1.7689e-08	Fndc3a
1.03776e-10	-0.296538	0.543	0.628	3.13763e-09	Ppid
2.74044e-11	-0.296701	0.842	0.868	8.72246e-10	Gpx4
2.28958e-07	-0.297738	0.836	0.836	4.20883e-06	Tead1
7.90797e-11	-0.30048	0.825	0.854	2.42511e-09	Myh9
1.90844e-14	-0.302338	0.85	0.878	8.55478e-13	Cct3
2.2859e-11	-0.302355	0.356	0.475	7.3976e-10	Foxc1
3.35207e-11	-0.302416	0.832	0.864	1.06167e-09	Ndufa4
1.9641e-12	-0.302958	0.832	0.883	7.10608e-11	Nme1
1.51478e-19	-0.303672	0.987	0.991	1.03048e-17	Btg1
6.49868e-10	-0.304569	0.917	0.943	1.77337e-08	Hspa9
6.84426e-12	-0.306045	0.785	0.846	2.34037e-10	Gar1
2.53212e-19	-0.307006	0.956	0.966	1.69275e-17	Actn4
1.96804e-12	-0.307802	0.732	0.823	7.10702e-11	Ahr
4.40303e-10	-0.307887	0.845	0.859	1.22751e-08	Serpinb6a
3.67732e-09	-0.30825	0.542	0.597	8.99315e-08	Wwtr1
1.96665e-20	-0.308356	0.117	0.293	1.41248e-18	Ltbp1
5.2176e-06	-0.3085	0.798	0.808	7.33654e-05	Sox9
1.70426e-09	-0.31006	0.194	0.305	4.36689e-08	Fam101b
3.935e-11	-0.310158	0.866	0.914	1.23818e-09	Junb
5.95643e-08	-0.310402	0.356	0.454	1.20249e-06	Smtn
2.00902e-10	-0.312009	0.814	0.846	5.87204e-09	Mast4
3.16808e-14	-0.313232	0.905	0.966	1.37544e-12	Mat2a
1.28792e-08	-0.313277	0.825	0.851	2.87993e-07	Denr
8.68575e-13	-0.313545	0.808	0.826	3.27752e-11	Cldnd1
9.14086e-11	-0.313672	0.442	0.533	2.78551e-09	Macf1
3.81078e-10	-0.314329	0.74	0.779	1.07012e-08	Picalm
2.02434e-13	-0.315429	0.336	0.476	8.19923e-12	Ccser2
2.4326e-07	-0.315633	0.531	0.583	4.42959e-06	Uap1
4.04898e-14	-0.316503	0.845	0.9	1.73067e-12	Hspd1
2.43213e-24	-0.316651	0.031	0.19	2.36124e-22	Slc14a1
2.12545e-09	-0.318084	0.195	0.302	5.38188e-08	Fxyd5
3.72157e-19	-0.318914	0.928	0.956	2.47081e-17	Sumo2
1.62856e-14	-0.320542	0.195	0.341	7.36857e-13	Mcc
1.89334e-12	-0.32161	0.837	0.864	6.87581e-11	Atp2b1
1.62262e-18	-0.321843	0.113	0.278	1.02784e-16	Clcf1
1.14824e-08	-0.322181	0.267	0.371	2.57953e-07	Fam84a
4.47368e-10	-0.322417	0.506	0.589	1.24362e-08	Phldb2
2.53526e-11	-0.322926	0.945	0.971	8.15579e-10	F3
1.85807e-14	-0.324696	0.905	0.937	8.34835e-13	Mcl1
1.56772e-06	-0.325194	0.171	0.264	2.46649e-05	Gsta1
1.54869e-07	-0.325362	0.518	0.573	2.92194e-06	Cebpb
8.59822e-10	-0.325614	0.422	0.535	2.32008e-08	Casp4
1.12827e-15	-0.325764	0.258	0.417	5.5466e-14	Vasn
1.30515e-18	-0.326194	0.095	0.252	8.29458e-17	Ccdc80
1.4705e-09	-0.327605	0.84	0.852	3.82884e-08	Klf4
7.92626e-16	-0.327679	0.968	0.986	3.94679e-14	Zfand5
5.46639e-19	-0.32864	0.941	0.959	3.54398e-17	Pmepa1
6.84608e-09	-0.32891	0.571	0.646	1.59935e-07	Cnn2
2.21398e-11	-0.329675	0.602	0.691	7.17685e-10	F2rl1
9.09664e-21	-0.332954	0.967	0.974	6.8119e-19	Srsf3
3.58851e-11	-0.33515	0.582	0.667	1.13284e-09	Rnd3
1.84434e-17	-0.336142	0.113	0.269	1.05111e-15	Cyp2s1
2.68433e-14	-0.336224	0.741	0.789	1.18135e-12	Lyar
8.52967e-18	-0.336354	0.964	0.957	5.02419e-16	Calm1
0.00140638	-0.337808	0.147	0.197	0.0104224	Sbsn
5.66677e-12	-0.338582	0.275	0.438	1.95504e-10	Tspan8
5.52921e-20	-0.33905	0.948	0.98	3.8426e-18	Eif2s2
1.97468e-21	-0.340946	0.105	0.286	1.58961e-19	Cdh13
6.97841e-15	-0.341352	0.119	0.265	3.24874e-13	Igfbp5
3.42125e-22	-0.342607	0.091	0.27	2.91183e-20	Rasa4
3.27494e-17	-0.342666	0.842	0.914	1.81295e-15	Blnk
2.38793e-05	-0.343584	0.579	0.629	0.000289428	Ceacam1
1.32515e-12	-0.343936	0.292	0.429	4.84883e-11	Rgs10
1.31308e-07	-0.344886	0.168	0.265	2.51674e-06	Smoc2
2.75587e-08	-0.347225	0.522	0.593	5.87028e-07	Bhlhe40
6.18422e-14	-0.349358	0.332	0.465	2.60303e-12	Slc4a7
0.00818348	-0.350148	0.873	0.838	0.0449672	Clu
1.65905e-12	-0.35122	0.256	0.389	6.05912e-11	Iffo2
9.84976e-15	-0.35216	0.72	0.755	4.53089e-13	Ktn1
1.20631e-20	-0.35291	0.912	0.945	8.89535e-19	Iqgap1
1.8995e-10	-0.35537	0.697	0.742	5.59424e-09	Klf13
3.65272e-13	-0.357916	0.28	0.416	1.43728e-11	Hagh
1.85594e-18	-0.360766	0.908	0.938	1.16797e-16	Amd1
4.27298e-11	-0.36137	0.346	0.46	1.34016e-09	Bicd2
5.95148e-15	-0.362578	0.332	0.475	2.79084e-13	Pkp1
5.39961e-17	-0.363661	0.182	0.347	2.94691e-15	Ptger4
2.74414e-15	-0.365531	0.963	0.961	1.32212e-13	Tubb4b
7.50489e-41	-0.367006	0.997	1	1.57603e-38	Cd9
2.95448e-16	-0.367271	0.258	0.421	1.52622e-14	Cacna2d1
3.69972e-08	-0.367754	0.413	0.487	7.70243e-07	Las1l
5.81628e-21	-0.368605	0.927	0.947	4.49482e-19	Ppp1r2
1.08585e-06	-0.37045	0.629	0.719	1.76439e-05	Sox4
3.92011e-14	-0.370553	0.611	0.682	1.68303e-12	Phc2
4.15194e-25	-0.370698	0.995	0.997	4.19977e-23	Ubc
4.0429e-14	-0.370887	0.411	0.526	1.73067e-12	Rnf19a
5.35607e-18	-0.372445	0.227	0.404	3.23373e-16	Arl4c
2.5195e-18	-0.373364	0.097	0.258	1.57022e-16	Sox2
2.52106e-14	-0.374551	0.487	0.597	1.1197e-12	Stx6
1.45173e-22	-0.374821	0.995	0.995	1.28071e-20	Epcam
1.94066e-15	-0.375234	0.427	0.554	9.46805e-14	Pfkp
5.50325e-16	-0.377942	0.187	0.344	2.77605e-14	Wdr53
1.94471e-16	-0.378062	0.916	0.921	1.01545e-14	Serpinb5
3.89247e-17	-0.379073	0.701	0.816	2.14252e-15	Tinagl1
7.66192e-11	-0.379147	0.216	0.335	2.35339e-09	Pdk4
2.28366e-25	-0.379512	0.909	0.951	2.35938e-23	Actr3
1.91618e-12	-0.379839	0.625	0.676	6.94571e-11	Vasp
4.70019e-12	-0.381208	0.283	0.411	1.63913e-10	Hk2
1.83256e-18	-0.384828	0.818	0.875	1.15703e-16	Mtdh
4.44333e-13	-0.385347	0.466	0.58	1.70666e-11	Stx11
4.10831e-20	-0.386653	0.176	0.358	2.90742e-18	Irx3
1.29186e-36	-0.38931	0.039	0.264	2.42317e-34	Galnt14
7.78166e-08	-0.389389	0.295	0.397	1.54513e-06	Bhlhe41
9.52465e-13	-0.390564	0.729	0.772	3.56254e-11	Sepw1
1.92725e-18	-0.391944	0.267	0.437	1.20891e-16	Itga2
0.000393943	-0.392299	0.808	0.811	0.00346268	Hes1
1.6278e-17	-0.394138	0.284	0.467	9.41589e-16	Axl
2.87419e-15	-0.395147	0.47	0.603	1.3779e-13	Efnb2
9.20702e-30	-0.396797	0.944	0.961	1.22676e-27	Hnrnpa1
8.79463e-25	-0.396838	0.143	0.353	8.62498e-23	Cfh
2.5694e-15	-0.397397	0.326	0.479	1.24102e-13	Zfp703
1.09229e-12	-0.398511	0.503	0.621	4.03498e-11	Fam110c
1.28028e-17	-0.401061	0.694	0.774	7.45033e-16	Nfe2l2
1.00137e-21	-0.404283	0.705	0.817	8.30322e-20	Ebna1bp2
5.82006e-17	-0.404344	0.191	0.357	3.14968e-15	Spry2
1.47718e-27	-0.407858	0.124	0.338	1.71922e-25	Ece1
5.06439e-18	-0.407966	0.158	0.325	3.07685e-16	Shh
1.48034e-13	-0.409311	0.66	0.701	6.0722e-12	Hif1a
2.75854e-10	-0.412882	0.662	0.721	7.93081e-09	Plk2
2.27302e-08	-0.414831	0.025	0.091	4.9012e-07	Csf3
1.17114e-20	-0.414919	0.146	0.329	8.66911e-19	Fmo2
5.21395e-18	-0.416839	0.465	0.61	3.15779e-16	Pdlim7
0.0045779	-0.418194	0.538	0.565	0.0280067	Krt6a
1.1183e-12	-0.423239	0.475	0.577	4.12321e-11	Nrg1
8.91415e-13	-0.426984	0.154	0.29	3.35714e-11	Car2
1.29726e-21	-0.43075	0.801	0.855	1.05751e-19	Pdlim5
1.53015e-28	-0.43394	0.049	0.244	1.90726e-26	Clca3a2
1.73281e-15	-0.434019	0.708	0.81	8.47543e-14	Col17a1
2.50003e-17	-0.434503	0.782	0.838	1.39195e-15	Ndrg1
8.37976e-18	-0.436081	0.916	0.955	4.95098e-16	Slc3a2
2.68188e-36	-0.439774	0.956	0.983	4.84243e-34	Arl6ip5
4.89212e-21	-0.439925	0.7	0.81	3.81112e-19	Atg3
2.11762e-15	-0.439975	0.792	0.835	1.03054e-13	Spint1
7.26009e-23	-0.440435	0.953	0.968	6.46382e-21	Nfkbia
1.81628e-17	-0.44282	0.188	0.358	1.03818e-15	Tgfb2
3.83192e-28	-0.44423	0.832	0.91	4.64015e-26	Erdr1
9.15396e-16	-0.447277	0.477	0.607	4.53473e-14	Gch1
3.19257e-25	-0.448675	0.223	0.436	3.26351e-23	Lmo1
1.40595e-30	-0.450651	0.128	0.358	2.01206e-28	Nrp2
2.82485e-14	-0.453343	0.13	0.272	1.23755e-12	Ddit4
2.36509e-22	-0.459454	0.594	0.715	2.03083e-20	Dennd2c
4.27992e-07	-0.464518	0.084	0.163	7.44937e-06	Cxcl2
2.62263e-30	-0.467514	0.948	0.972	3.69848e-28	Top1
6.03724e-14	-0.467719	0.059	0.178	2.54671e-12	Ivl
1.91972e-28	-0.468322	0.937	0.949	2.37143e-26	Anxa3
1.08585e-31	-0.468802	0.932	0.964	1.61374e-29	Pttg1ip
2.07295e-25	-0.469424	0.933	0.967	2.16483e-23	Esd
8.05951e-15	-0.469659	0.545	0.632	3.73405e-13	Jag1
2.3753e-20	-0.471689	0.892	0.931	1.69339e-18	Emp1
1.73298e-30	-0.473366	0.947	0.979	2.46186e-28	Pnrc1
4.26974e-16	-0.473772	0.491	0.624	2.17082e-14	Phlda3
4.96693e-18	-0.475866	0.405	0.582	3.03674e-16	Hs3st1
8.04822e-21	-0.476062	0.486	0.626	6.05026e-19	Crim1
1.56921e-07	-0.476177	0.665	0.71	2.95778e-06	Sprr1a
0.000151301	-0.479015	0.036	0.079	0.00150522	Ifi202b
3.75141e-44	-0.481859	0.987	0.996	9.17434e-42	Pabpc1
1.67028e-42	-0.494978	0.991	0.997	3.79645e-40	Ncl
1.21465e-17	-0.499146	0.215	0.372	7.11122e-16	Ctsc
2.82529e-10	-0.49968	0.326	0.451	8.08661e-09	Adamts1
4.04571e-19	-0.500902	0.765	0.862	2.67682e-17	Gm12840
9.91029e-49	-0.503338	0.981	0.99	2.94564e-46	Eif5
3.42333e-32	-0.503635	0.988	0.984	5.20778e-30	Sfn
1.52255e-24	-0.503708	0.72	0.82	1.48564e-22	Pls3
3.84278e-28	-0.505467	0.263	0.492	4.64015e-26	Slco4a1
2.58275e-18	-0.507128	0.597	0.695	1.60446e-16	Trib1
2.92122e-39	-0.507956	0.108	0.376	5.81834e-37	Tgfb1i1
1.91453e-40	-0.510402	0.979	0.987	3.97728e-38	Perp
4.01986e-22	-0.517025	0.511	0.661	3.4063e-20	Col18a1
5.55364e-15	-0.520061	0.358	0.488	2.61062e-13	Fermt1
4.56168e-20	-0.521949	0.275	0.464	3.21648e-18	Icam1
9.0922e-15	-0.526075	0.483	0.601	4.20242e-13	Ovol1
6.49275e-29	-0.528408	0.931	0.976	8.30728e-27	Plaur
4.16582e-28	-0.531383	0.74	0.825	4.99898e-26	Aprt
9.39749e-29	-0.531602	0.575	0.736	1.19447e-26	Nbl1
1.42327e-46	-0.536761	0.056	0.337	3.92822e-44	Epha4
6.48135e-17	-0.53717	0.971	0.93	3.48802e-15	Gsn
5.24399e-34	-0.53777	0.959	0.98	8.73396e-32	Ier5
4.84392e-18	-0.545292	0.154	0.32	2.97094e-16	Inhba
5.82245e-29	-0.545534	0.511	0.695	7.54964e-27	Egfr
1.14977e-20	-0.54881	0.854	0.915	8.54368e-19	Krt5
1.85201e-26	-0.553143	0.052	0.237	2.04462e-24	Aldh3a1
1.20115e-41	-0.553403	0.051	0.308	2.63707e-39	Car8
6.77015e-21	-0.569198	0.737	0.833	5.19324e-19	Gadd45b
2.25347e-22	-0.571836	0.473	0.659	1.96113e-20	Timp3
5.5886e-36	-0.573506	0.773	0.874	9.90566e-34	Slc2a1
9.63792e-06	-0.577748	0.2	0.275	0.000129309	Krt23
6.95944e-21	-0.578342	0.696	0.756	5.31448e-19	Tsc22d1
7.63429e-30	-0.57837	0.509	0.684	1.03143e-27	Flna
1.81761e-50	-0.579776	0.957	0.976	5.75677e-48	Itgb1
1.26042e-17	-0.579776	0.792	0.882	7.35691e-16	Ier3
2.16397e-35	-0.588379	0.577	0.782	3.69982e-33	Runx1
6.29606e-06	-0.590464	0.037	0.092	8.71971e-05	Calcb
4.86763e-26	-0.598873	0.172	0.378	5.22459e-24	Rhov
5.75688e-43	-0.59916	0.856	0.968	1.34003e-40	Krt8
3.15674e-27	-0.619628	0.355	0.552	3.63025e-25	Ikzf2
1.17294e-31	-0.620397	0.786	0.857	1.72986e-29	Tiparp
9.37803e-19	-0.623972	0.409	0.568	5.99946e-17	Gpx2
2.15308e-36	-0.626078	0.49	0.692	3.9243e-34	Flnb
3.81807e-13	-0.626558	0.222	0.363	1.49569e-11	Cxcl1
1.67381e-10	-0.632377	0.199	0.317	4.96745e-09	Prr9
7.6581e-61	-0.639429	0.964	0.991	3.52273e-58	Tpm1
0.000595105	-0.645397	0.587	0.571	0.00494939	Gsta4
8.88666e-12	-0.651795	0.315	0.453	2.99112e-10	Slc7a11
2.82348e-30	-0.655669	0.964	0.971	3.95287e-28	Jun
1.17035e-21	-0.678387	0.736	0.822	9.62174e-20	Cdkn1a
9.81433e-51	-0.683335	0.258	0.594	3.21378e-48	Irx5
7.4251e-39	-0.685328	0.372	0.642	1.4638e-36	Myof
4.64652e-42	-0.705336	0.366	0.642	1.03185e-39	Marcks
5.5122e-30	-0.714989	0.112	0.341	7.60683e-28	Cald1
5.00641e-18	-0.735903	0.543	0.652	3.05122e-16	Odc1
1.14808e-45	-0.737503	0.789	0.911	2.99741e-43	Cldn1
2.01742e-23	-0.772131	0.142	0.345	1.85603e-21	Tm4sf1
1.0003e-47	-0.772598	0.939	0.987	2.88445e-45	Krt18
6.35904e-48	-0.774106	0.138	0.449	1.86147e-45	Scpep1
2.11068e-23	-0.775078	0.619	0.735	1.9235e-21	Lypd3
3.74214e-55	-0.779884	0.658	0.85	1.47547e-52	Msn
8.42789e-58	-0.786159	0.737	0.895	3.61837e-55	Palld
1.45966e-62	-0.897998	0.908	0.95	6.87821e-60	Thbs1
2.20069e-58	-0.915203	0.246	0.599	9.66301e-56	Prss23
9.91179e-36	-0.923912	0.503	0.691	1.74087e-33	Anxa8
7.90332e-51	-1.03583	0.423	0.702	2.67881e-48	1810011O10Rik
1.84235e-85	-1.05715	0.115	0.563	1.42377e-82	Gja1
2.83471e-69	-1.06968	0.218	0.608	1.5213e-66	Pde4b
4.59375e-70	-1.08046	0.364	0.701	2.53575e-67	Hcar2
2.28089e-89	-1.08099	0.527	0.834	2.20334e-86	Cd44
7.35052e-55	-1.14345	0.481	0.781	2.84024e-52	Ly6d
2.91616e-60	-1.16257	0.36	0.669	1.31024e-57	Oaf
4.67749e-91	-1.20467	0.748	0.926	5.02051e-88	Tpm2
3.92066e-86	-1.25562	0.732	0.971	3.15613e-83	Krt14
1.19521e-92	-1.28957	0.442	0.815	1.53943e-89	Cdc42ep3
3.68917e-92	-1.34845	0.31	0.763	4.45467e-89	Rhoc
8.5115e-46	-1.38541	0.407	0.703	2.25263e-43	Krt16
3.91081e-108	-1.43711	0.721	0.926	7.55569e-105	Pim1
8.61077e-51	-1.61341	0.415	0.691	2.86828e-48	Fst
2.89683e-54	-1.7851	0.256	0.581	1.05598e-51	Aqp3
2.15788e-121	-1.86005	0.704	0.96	6.94838e-118	Krt17
