# Supplementary material for: Aberrant androgen action in prostatic progenitor cells induces oncogenesis and tumor development through IGF1 and Wnt axes
Source: Nat Commun. 2022 Jul 28;13:4364. doi: 10.1038/s41467-022-32119-0 (PMC9334353; doi:10.1038/s41467-022-32119-0)
Supplement: Supplementary file 5 — Supplementary Data2 [file 41467_2022_32119_MOESM5_ESM.xlsx]

## Sheet: Supplementary Data 2
No.	space	start	end	width	length	abs_summit	X.log10.pvalue.	fold_enrichment	refseqID	Symbol	Category
1	chr1	3615771	3616003	233	233	3615856	5.5685	3.82208	NM_001011874	Xkr4	GeneBody
2	chr1	4005571	4005895	325	325	4005708	5.71696	3.91092			OutsideGene
3	chr1	4934813	4935099	287	287	4935006	5.01741	3.37411	NM_021374	Rgs20	GeneBody
4	chr1	6303299	6303639	341	341	6303458	5.03632	3.27042			OutsideGene
5	chr1	7903098	7903380	283	283	7903210	5.72579	3.91622			OutsideGene
6	chr1	8520761	8521109	349	349	8520950	5.45391	3.75386	NM_001290392	Sntg1	GeneBody
7	chr1	9841496	9841822	327	327	9841624	6.19101	3.40954	NM_133220	Sgk3	GeneBody
8	chr1	11294107	11294546	440	440	11294208	6.26988	3.93998			OutsideGene
9	chr1	12634697	12635088	392	392	12634894	62.035	18.1893			OutsideGene
10	chr1	14515087	14515326	240	240	14515223	5.71525	3.63366			OutsideGene
11	chr1	17249112	17249459	348	348	17249301	5.5685	3.82208			OutsideGene
12	chr1	17970792	17971043	252	252	17970904	5.73747	3.77995			OutsideGene
13	chr1	19210352	19210609	258	258	19210472	5.02894	3.50371	NM_001286340	Tfap2b	GeneBody
14	chr1	22921206	22921472	267	267	22921354	6.53058	4.24258			OutsideGene
15	chr1	23327773	23327974	202	202	23327822	5.54598	3.54187			OutsideGene
16	chr1	23366495	23366781	287	287	23366615	5.49894	3.64393			OutsideGene
17	chr1	25091735	25091934	200	200	25091826	5.39794	3.72066			OutsideGene
18	chr1	25169609	25169814	206	206	25169704	5.65631	3.73349	NM_175642	Adgrb3	GeneBody
19	chr1	25269874	25270185	312	312	25270045	5.49894	3.64393	NM_175642	Adgrb3	GeneBody
20	chr1	26288761	26288970	210	210	26288884	5.01741	3.37411			OutsideGene
21	chr1	28995124	28995332	209	209	28995266	5.10483	3.54805			OutsideGene
22	chr1	30465818	30466036	219	219	30465960	5.07935	3.53314			OutsideGene
23	chr1	32053384	32053602	219	219	32053541	5.31559	3.67194			OutsideGene
24	chr1	32084732	32085019	288	288	32084915	5.01741	3.37411			OutsideGene
25	chr1	36332682	36332883	202	202	36332812	5.004	3.48918			OutsideGene
26	chr1	37120080	37120280	201	201	37120119	5.01741	3.37411			OutsideGene
27	chr1	38589527	38589773	247	247	38589662	5.01741	3.37411	NM_001290814	Aff3	GeneBody
28	chr1	39974792	39975094	303	303	39974940	5.04005	3.38665	NM_001252201	Map4k4	GeneBody
29	chr1	40519642	40519941	300	300	40519812	9.31746	3.87728	NM_001025602	Il1rl1	GeneBody
30	chr1	40532142	40532381	240	240	40532255	7.49498	4.31241	NM_001161842	Il18r1	GeneBody
31	chr1	40765344	40765657	314	314	40765489	6.18163	3.75421	NM_001033289	Slc9a2	GeneBody
32	chr1	43230738	43230970	233	233	43230868	5.27481	3.28509	NM_001289533	Fhl2	GeneBody
33	chr1	43362134	43362417	284	284	43362285	5.71525	3.63366			OutsideGene
34	chr1	44052697	44052990	294	294	44052884	8.63802	4.76513	NM_001310540	Tpp2	GeneBody
35	chr1	44680512	44680817	306	306	44680648	5.26172	3.64016	NM_028450	Gulp1	GeneBody
36	chr1	45007921	45008266	346	346	45008093	7.66596	4.56998			OutsideGene
37	chr1	46998467	46998850	384	384	46998658	6.35793	4.14059			OutsideGene
38	chr1	52441056	52441265	210	210	52441225	5.004	3.48918			OutsideGene
39	chr1	53333750	53333951	202	202	53333876	5.03632	3.27042	NM_153556	Pms1	GeneBody
40	chr1	53471400	53471792	393	393	53471619	5.25037	3.50383	NM_001252070	Dnah7a	GeneBody
41	chr1	53933145	53933366	222	222	53933305	5.01741	3.37411	NM_001001883	Hecw2	GeneBody
42	chr1	53966639	53966984	346	346	53966775	5.68317	3.74885	NM_001001883	Hecw2	GeneBody
43	chr1	54528886	54529262	377	377	54529107	5.71023	3.76433			OutsideGene
44	chr1	54673723	54674048	326	326	54673918	5.01741	3.37411			OutsideGene
45	chr1	55774173	55774429	257	257	55774344	6.63193	3.50428	NM_001114663	Plcl1	GeneBody
46	chr1	57089052	57089292	241	241	57089177	6.39001	4.15949			OutsideGene
47	chr1	57763838	57764117	280	280	57763997	5.72579	3.91622			OutsideGene
48	chr1	59371172	59371371	200	200	59371237	5.01741	3.37411	NM_001033373	Cdk15	GeneBody
49	chr1	59969274	59969498	225	225	59969419	5.07645	3.18557	NM_001037725	Fam117b	Promoter
50	chr1	59988462	59988712	251	251	59988544	5.01741	3.37411	NM_001037725	Fam117b	GeneBody
51	chr1	60622023	60622403	381	381	60622259	5.52663	3.41304	NM_001045513	Raph1	GeneBody
52	chr1	60665794	60666036	243	243	60665939	5.13198	3.11487			OutsideGene
53	chr1	63677196	63677414	219	219	63677288	5.76491	3.79569	NM_001081658	Dytn	GeneBody
54	chr1	64397609	64397947	339	339	64397757	5.01741	3.37411			OutsideGene
55	chr1	65092800	65093034	235	235	65092909	5.71525	3.63366			OutsideGene
56	chr1	65106755	65106980	226	226	65106891	5.71525	3.63366			OutsideGene
57	chr1	65190354	65190628	275	275	65190442	5.71023	3.76433			OutsideGene
58	chr1	65553891	65554173	283	283	65553989	5.48222	3.77069			OutsideGene
59	chr1	66533463	66533795	333	333	66533651	5.1305	3.56307	NM_175510	Unc80	GeneBody
60	chr1	66693465	66693792	328	328	66693622	7.76268	4.30084	NM_175510	Unc80	GeneBody
61	chr1	68684531	68684836	306	306	68684686	5.25037	3.50383	NM_010154	Erbb4	GeneBody
62	chr1	69844308	69844670	363	363	69844506	5.97007	3.77336			OutsideGene
63	chr1	70986047	70986252	206	206	70986165	5.02894	3.50371			OutsideGene
64	chr1	73163173	73163441	269	269	73163302	5.71525	3.63366			OutsideGene
65	chr1	73693287	73693522	236	236	73693452	6.35793	4.14059	NR_045311	6030407O03Rik	GeneBody
66	chr1	73982030	73982266	237	237	73982171	5.27481	3.28509	NM_027884	Tns1	GeneBody
67	chr1	74054326	74054613	288	288	74054476	7.9761	4.4123	NM_027884	Tns1	GeneBody
68	chr1	74222475	74222775	301	301	74222629	6.023	3.8026			OutsideGene
69	chr1	74381232	74381549	318	318	74381401	6.5471	3.81387	NM_001039509	Pnkd	GeneBody
70	chr1	74433289	74433528	240	240	74433391	5.71525	3.63366			OutsideGene
71	chr1	75018265	75018547	283	283	75018441	5.27481	3.28509	NM_029342	Nhej1	GeneBody
72	chr1	75218862	75219462	601	601	75219289	5.71525	3.63366	NM_001243091	A630095N17Rik	Promoter
73	chr1	75602178	75602642	465	465	75602470	5.72579	3.91622			OutsideGene
74	chr1	76247877	76248231	355	355	76247998	5.27481	3.28509			OutsideGene
75	chr1	76420170	76420420	251	251	76420321	5.53952	3.8048			OutsideGene
76	chr1	77868283	77868482	200	200	77868367	5.01741	3.37411			OutsideGene
77	chr1	78849785	78850168	384	384	78849903	5.02894	3.50371	NR_151519	Gm29536	GeneBody
78	chr1	79687649	79687923	275	275	79687787	6.18163	3.75421			OutsideGene
79	chr1	79911321	79911659	339	339	79911476	6.42234	4.17856			OutsideGene
80	chr1	80112483	80112737	255	255	80112567	5.28855	3.65598			OutsideGene
81	chr1	81836419	81836639	221	221	81836480	5.02894	3.50371			OutsideGene
82	chr1	82154440	82154775	336	336	82154597	5.71525	3.63366			OutsideGene
83	chr1	82217092	82217336	245	245	82217205	5.95447	3.40408			OutsideGene
84	chr1	82945283	82945539	257	257	82945407	5.72579	3.91622			OutsideGene
85	chr1	87610576	87610884	309	309	87610731	5.01741	3.37411			OutsideGene
86	chr1	88209714	88210058	345	345	88209885	7.0755	4.39914			OutsideGene
87	chr1	90601585	90601806	222	222	90601713	5.59361	3.56762			OutsideGene
88	chr1	91000141	91000467	327	327	91000289	6.35793	4.14059	NM_133816	Sh3bp4	GeneBody
89	chr1	94355525	94355787	263	263	94355613	5.01741	3.37411	NM_024197	Ndufa10	GeneBody
90	chr1	96485169	96485528	360	360	96485351	5.51076	3.78767			OutsideGene
91	chr1	97151766	97152040	275	275	97151923	5.27481	3.28509			OutsideGene
92	chr1	97835016	97835290	275	275	97835134	5.01741	3.37411			OutsideGene
93	chr1	97846993	97847352	360	360	97847165	6.35793	4.14059			OutsideGene
94	chr1	98476067	98476291	225	225	98476193	5.72579	3.91622			OutsideGene
95	chr1	98762607	98762948	342	342	98762792	14.2395	6.32276	NM_172658	Slco4c1	GeneBody
96	chr1	101767359	101767653	295	295	101767495	5.23508	3.62448	NM_172851	Cntnap5b	GeneBody
97	chr1	104378755	104379023	269	269	104378893	5.004	3.48918			OutsideGene
98	chr1	107481974	107482270	297	297	107482129	5.56973	3.5547	NM_013784	Pign	GeneBody
99	chr1	107720923	107721243	321	321	107721082	5.76491	3.79569	NM_009399	Tnfrsf11a	GeneBody
100	chr1	108170578	108170848	271	271	108170716	5.06283	3.39928	NM_133821	Phlpp1	GeneBody
101	chr1	108609112	108609311	200	200	108609182	5.48355	3.39103	NM_009741	Bcl2	GeneBody
102	chr1	109432060	109432320	261	261	109432171	5.28855	3.65598	NM_198028	Serpinb10	GeneBody
103	chr1	111456748	111457074	327	327	111456927	5.42582	3.73719			OutsideGene
104	chr1	111724518	111724831	314	314	111724665	5.37028	3.70427			OutsideGene
105	chr1	111795265	111795510	246	246	111795411	5.27481	3.28509			OutsideGene
106	chr1	112795712	112795964	253	253	112795829	5.25037	3.50383	NM_001081386	Cdh19	GeneBody
107	chr1	112859608	112859808	201	201	112859769	5.28855	3.65598	NM_001081386	Cdh19	GeneBody
108	chr1	113469459	113469712	254	254	113469565	5.93589	3.6248			OutsideGene
109	chr1	114287609	114287860	252	252	114287739	5.1305	3.56307			OutsideGene
110	chr1	114335581	114335928	348	348	114335774	5.5685	3.82208			OutsideGene
111	chr1	116254897	116255197	301	301	116255025	5.71023	3.76433			OutsideGene
112	chr1	116422612	116422960	349	349	116422810	5.004	3.48918			OutsideGene
113	chr1	117314077	117314287	211	211	117314158	6.24172	3.92423			OutsideGene
114	chr1	117435014	117435352	339	339	117435199	5.51076	3.78767			OutsideGene
115	chr1	119386375	119386605	231	231	119386537	5.72579	3.91622			OutsideGene
116	chr1	122258486	122258719	234	234	122258610	6.53058	4.24258			OutsideGene
117	chr1	123174479	123174881	403	403	123174630	5.48222	3.77069			OutsideGene
118	chr1	124104693	124105014	322	322	124104835	7.17873	4.4591	NR_151524	Gm28590	GeneBody
119	chr1	124196715	124197030	316	316	124196848	5.25037	3.50383			OutsideGene
120	chr1	130733249	130733560	312	312	130733401	5.34783	3.55856			OutsideGene
121	chr1	131739772	131740016	245	245	131739870	5.01741	3.37411	NM_172485	Thsd7b	GeneBody
122	chr1	133590066	133590288	223	223	133590146	6.65403	4.15692	NM_001311096	Rab7b	GeneBody
123	chr1	133814318	133814604	287	287	133814461	6.61798	3.7231	NM_175294	Nucks1	GeneBody
124	chr1	134795504	134795735	232	232	134795614	5.65686	3.8749	NM_010732	Lrrn2	GeneBody
125	chr1	135034763	135035027	265	265	135034863	5.47559	3.50393	NM_133819	Ppp1r15b	GeneBody
126	chr1	136601128	136601604	477	477	136601253	6.61798	3.7231	NM_009307	Syt2	GeneBody
127	chr1	137022687	137022898	212	212	137022795	5.1305	3.56307	NM_007955	Ptprv	GeneBody
128	chr1	137175476	137175772	297	297	137175622	6.19101	3.40954	NM_001159624	Rnpep	GeneBody
129	chr1	138257192	138257398	207	207	138257275	5.27481	3.28509			OutsideGene
130	chr1	138897202	138897500	299	299	138897359	6.26319	4.08491			OutsideGene
131	chr1	139735690	139736021	332	332	139735841	5.13204	3.43775			OutsideGene
132	chr1	139811650	139811920	271	271	139811793	5.25037	3.50383			OutsideGene
133	chr1	139875293	139875558	266	266	139875422	5.02894	3.50371			OutsideGene
134	chr1	140468015	140468475	461	461	140468211	19.715	7.00826	NM_001311148	Nek7	GeneBody
135	chr1	140487203	140487540	338	338	140487400	5.51377	3.29804	NM_001311148	Nek7	GeneBody
136	chr1	143181074	143181305	232	232	143181221	5.25037	3.50383			OutsideGene
137	chr1	143554372	143554709	338	338	143554521	5.01741	3.37411			OutsideGene
138	chr1	143844269	143844619	351	351	143844450	5.31559	3.67194			OutsideGene
139	chr1	144723264	144723567	304	304	144723448	5.28855	3.65598			OutsideGene
140	chr1	145799961	145800213	253	253	145800056	5.25452	3.27486			OutsideGene
141	chr1	145972384	145972638	255	255	145972521	5.27481	3.28509			OutsideGene
142	chr1	147467744	147468120	377	377	147468008	5.76491	3.79569			OutsideGene
143	chr1	148657092	148657342	251	251	148657174	5.25037	3.50383	NM_001145807	Brinp3	GeneBody
144	chr1	149816995	149817356	362	362	149817265	5.71525	3.63366			OutsideGene
145	chr1	150476513	150476808	296	296	150476695	5.02894	3.50371			OutsideGene
146	chr1	151717964	151718286	323	323	151718122	7.53926	3.91642	NM_008869	Pla2g4a	GeneBody
147	chr1	151871849	151872103	255	255	151871977	5.03632	3.27042			OutsideGene
148	chr1	153206934	153207214	281	281	153207110	5.97007	3.77336	NM_001359263	Ivns1abp	GeneBody
149	chr1	155748625	155748863	239	239	155748769	5.93364	3.5041	NM_008131	Glul	GeneBody
150	chr1	158868756	158869014	259	259	158868931	5.71525	3.63366	NM_001159967	Ralgps2	Promoter
151	chr1	158923109	158923491	383	383	158923302	5.42263	3.60074			OutsideGene
152	chr1	160780545	160780954	410	410	160780774	10.8285	5.2002	NM_001085376	Pappa2	GeneBody
153	chr1	162011010	162011420	411	411	162011196	5.39794	3.72066			OutsideGene
154	chr1	162021876	162022137	262	262	162022042	6.35793	4.14059	NM_177839	Tnn	GeneBody
155	chr1	163324084	163324367	284	284	163324254	5.49894	3.64393			OutsideGene
156	chr1	165127348	165127600	253	253	165127474	5.72579	3.91622			OutsideGene
157	chr1	166368380	166368791	412	412	166368532	6.24172	3.92423	NM_009721	Atp1b1	GeneBody
158	chr1	167632013	167632289	277	277	167632138	5.01741	3.37411	NM_178593	Rcsd1	GeneBody
159	chr1	168047672	168047930	259	259	168047819	6.29452	4.1033	NM_001160049	Dusp27	GeneBody
160	chr1	169251358	169251735	378	378	169251557	5.01741	3.37411	NM_001039483	Tmco1	GeneBody
161	chr1	169980069	169980420	352	352	169980258	12.2164	5.71003			OutsideGene
162	chr1	170052007	170052309	303	303	170052154	5.28855	3.65598	NM_008783	Pbx1	GeneBody
163	chr1	170238243	170238486	244	244	170238312	5.01741	3.37411	NM_001291509	Pbx1	GeneBody
164	chr1	170322213	170322499	287	287	170322334	5.2264	3.49041	NM_001291509	Pbx1	GeneBody
165	chr1	170568012	170568229	218	218	170568116	5.23508	3.62448			OutsideGene
166	chr1	172088870	172089182	313	313	172089049	5.33848	3.43045	NM_001305045	Uap1	GeneBody
167	chr1	173158105	173158357	253	253	173158269	5.02894	3.50371			OutsideGene
168	chr1	174024117	174024402	286	286	174024284	6.38618	3.61032	NM_009938	Copa	GeneBody
169	chr1	177814543	177815069	527	527	177814907	5.27498	3.00375	NM_012012	Exo1	GeneBody
170	chr1	177986105	177986432	328	328	177986286	5.01741	3.37411	NM_001357846	Pld5	GeneBody
171	chr1	178026885	178027173	289	289	178027001	5.29878	3.53098	NM_001357846	Pld5	GeneBody
172	chr1	178045554	178045885	332	332	178045686	5.1824	3.59351	NM_001357846	Pld5	GeneBody
173	chr1	179767188	179767406	219	219	179767289	5.72579	3.91622			OutsideGene
174	chr1	181724554	181724803	250	250	181724709	5.04005	3.38665	NM_026375	Ahctf1	GeneBody
175	chr1	183627192	183627473	282	282	183627324	6.17061	4.03071			OutsideGene
176	chr1	184442834	184443043	210	210	184442872	5.01741	3.37411	NM_009794	Capn2	GeneBody
177	chr1	187011353	187011627	275	275	187011436	5.02894	3.50371			OutsideGene
178	chr1	191041393	191041920	528	528	191041761	5.27481	3.28509	NM_001357119	Kcnk2	GeneBody
179	chr1	191447676	191448019	344	344	191447837	6.17061	4.03071			OutsideGene
180	chr1	194426035	194426556	522	522	194426395	9.60745	4.93139	NM_144881	Hhat	GeneBody
181	chr1	195517174	195517511	338	338	195517369	5.20865	3.60893			OutsideGene
182	chr1	196915252	196915513	262	262	196915361	6.71887	4.04288	NM_010778	Cd46	GeneBody
183	chr10	3787739	3788025	287	287	3787894	5.82037	3.82757			OutsideGene
184	chr10	4862431	4862676	246	246	4862541	5.02894	3.50371	NM_001347711	Syne1	GeneBody
185	chr10	7707396	7707872	477	477	7707677	5.71023	3.76433			OutsideGene
186	chr10	8802327	8802632	306	306	8802471	5.48222	3.77069			OutsideGene
187	chr10	10638737	10639081	345	345	10638934	6.26319	4.08491	NM_016976	Grm1	GeneBody
188	chr10	11856779	11857004	226	226	11856883	5.5685	3.82208			OutsideGene
189	chr10	12823775	12824031	257	257	12823900	5.94386	3.75891	NM_009538	Plagl1	GeneBody
190	chr10	13870488	13870933	446	446	13870764	5.01741	3.37411	NM_001358783	Hivep2	GeneBody
191	chr10	13899992	13900224	233	233	13900091	6.64926	3.86646			OutsideGene
192	chr10	14680294	14680567	274	274	14680410	5.20865	3.60893			OutsideGene
193	chr10	15207444	15207779	336	336	15207640	5.4479	3.61502			OutsideGene
194	chr10	15215273	15215619	347	347	15215468	7.52811	4.49189			OutsideGene
195	chr10	15416396	15416665	270	270	15416479	6.3261	4.12186			OutsideGene
196	chr10	17247115	17247376	262	262	17247257	5.27498	3.00375			OutsideGene
197	chr10	17881396	17881845	450	450	17881748	5.27481	3.28509	NM_001195036	Ect2l	GeneBody
198	chr10	18395296	18395542	247	247	18395452	7.75101	3.67125	NM_001033258	Arfgef3	GeneBody
199	chr10	21232334	21232616	283	283	21232466	6.7802	3.93427			OutsideGene
200	chr10	21293605	21293899	295	295	21293792	5.51377	3.29804			OutsideGene
201	chr10	21624631	21624937	307	307	21624810	5.4479	3.61502	NM_001161845	Sgk1	GeneBody
202	chr10	22528402	22528816	415	415	22528624	7.14405	4.43893			OutsideGene
203	chr10	22546653	22546909	257	257	22546738	5.15636	3.57823			OutsideGene
204	chr10	23708292	23708646	355	355	23708458	5.01741	3.37411			OutsideGene
205	chr10	25335617	25335940	324	324	25335811	5.45391	3.75386	NR_136909	Gm29571	GeneBody
206	chr10	25609694	25610133	440	440	25609948	5.53952	3.8048			OutsideGene
207	chr10	29060207	29060514	308	308	29060403	5.49891	3.51649	NM_025855	Echdc1	GeneBody
208	chr10	29064376	29064647	272	272	29064507	6.023	3.8026	NM_001284279	Rnf146	GeneBody
209	chr10	29291351	29291934	584	584	29291757	6.39001	4.15949			OutsideGene
210	chr10	29360546	29360829	284	284	29360645	5.01741	3.37411			OutsideGene
211	chr10	31312196	31312481	286	286	31312326	7.53926	3.91642	NM_001146349	Rnf217	GeneBody
212	chr10	31354729	31355065	337	337	31354891	5.01741	3.37411			OutsideGene
213	chr10	33363954	33364206	253	253	33364014	5.49894	3.64393	NR_152723	Gm15939	GeneBody
214	chr10	35260193	35260456	264	264	35260276	6.41357	4.02068			OutsideGene
215	chr10	35670136	35670414	279	279	35670293	5.28855	3.65598			OutsideGene
216	chr10	36983383	36983749	367	367	36983578	22.0323	9.1125			OutsideGene
217	chr10	40254150	40254500	351	351	40254324	5.39794	3.72066			OutsideGene
218	chr10	41468812	41469123	312	312	41468964	7.32853	4.37964	NM_029132	Cep57l1	GeneBody
219	chr10	41609464	41609694	231	231	41609550	5.22781	3.37153	NM_001162908	Sesn1	GeneBody
220	chr10	41616041	41616408	368	368	41616210	5.01741	3.37411	NM_001162908	Sesn1	GeneBody
221	chr10	42735412	42735660	249	249	42735513	5.02894	3.50371	NM_175407	Sobp	GeneBody
222	chr10	50536446	50536718	273	273	50536573	5.01741	3.37411	NM_198007	Ascc3	GeneBody
223	chr10	50606831	50607130	300	300	50607003	5.79003	3.67447			OutsideGene
224	chr10	50639408	50639703	296	296	50639577	7.00798	4.36005	NM_011376	Sim1	GeneBody
225	chr10	50693494	50693734	241	241	50693633	5.5685	3.82208	NM_011376	Sim1	GeneBody
226	chr10	51440711	51440953	243	243	51440854	5.76491	3.79569	NM_177306	Rfx6	GeneBody
227	chr10	52596915	52597262	348	348	52597087	5.51076	3.78767	NM_178675	Slc35f1	GeneBody
228	chr10	53349005	53349404	400	400	53349158	5.004	3.48918	NM_027830	Mcm9	Promoter
229	chr10	53687659	53687992	334	334	53687803	5.65631	3.73349	NM_008548	Man1a	GeneBody
230	chr10	54263198	54263524	327	327	54263326	5.02894	3.50371			OutsideGene
231	chr10	54439141	54439357	217	217	54439232	5.10483	3.54805			OutsideGene
232	chr10	54797900	54798173	274	274	54798018	5.72579	3.91622			OutsideGene
233	chr10	56137131	56137334	204	204	56137254	5.07935	3.53314			OutsideGene
234	chr10	57964293	57964512	220	220	57964400	5.34783	3.55856	NM_001162956	Ccdc138	GeneBody
235	chr10	58519136	58519456	321	321	58519272	5.72579	3.91622	NM_172788	Sh3rf3	GeneBody
236	chr10	58640986	58641185	200	200	58641078	5.01741	3.37411	NM_001024911	2020-09-10	GeneBody
237	chr10	58874482	58874783	302	302	58874631	5.004	3.48918	NM_023530	Pla2g12b	GeneBody
238	chr10	59038698	59039030	333	333	59038836	5.27481	3.28509	NM_001033259	Mcu	GeneBody
239	chr10	59384081	59384309	229	229	59384199	6.38618	3.61032			OutsideGene
240	chr10	59436878	59437197	320	320	59437020	6.18163	3.75421			OutsideGene
241	chr10	59544672	59544917	246	246	59544800	7.49498	4.31241	NM_026937	Ascc1	GeneBody
242	chr10	60332506	60332722	217	217	60332634	5.28855	3.65598			OutsideGene
243	chr10	62546859	62547227	369	369	62546955	5.02894	3.50371			OutsideGene
244	chr10	63538816	63539147	332	332	63539001	5.5685	3.82208	NM_001164376	Ctnna3	GeneBody
245	chr10	63702135	63702367	233	233	63702209	5.02894	3.50371	NM_001164376	Ctnna3	GeneBody
246	chr10	65025672	65025910	239	239	65025779	5.01741	3.37411			OutsideGene
247	chr10	65800271	65800601	331	331	65800415	5.5685	3.82208			OutsideGene
248	chr10	66407915	66408153	239	239	66408041	5.02894	3.50371			OutsideGene
249	chr10	68472889	68473230	342	342	68473069	5.53952	3.8048			OutsideGene
250	chr10	68565784	68566058	275	275	68565919	5.20865	3.60893			OutsideGene
251	chr10	68567155	68567547	393	393	68567430	6.53212	4.08767			OutsideGene
252	chr10	69358603	69358911	309	309	69358746	7.9761	4.4123	NM_170728	Ank3	GeneBody
253	chr10	69778283	69778780	498	498	69778591	9.58493	4.59913			OutsideGene
254	chr10	70684962	70685165	204	204	70685108	5.004	3.48918			OutsideGene
255	chr10	72473962	72474161	200	200	72474038	5.07935	3.53314	NR_040646	A330049N07Rik	GeneBody
256	chr10	75125313	75125636	324	324	75125484	6.53058	4.24258	NM_172549	Cabin1	GeneBody
257	chr10	76241826	76242106	281	281	76241940	5.53952	3.8048	NM_021568	Pcbp3	GeneBody
258	chr10	76495166	76495428	263	263	76495307	5.5685	3.82208	NM_001199271	Slc19a1	TSS
259	chr10	77140514	77140807	294	294	77140645	5.02894	3.50371			OutsideGene
260	chr10	77308349	77308710	362	362	77308534	8.78025	4.67185	NM_001287074	Tspear	GeneBody
261	chr10	77310274	77310534	261	261	77310347	5.45391	3.75386	NM_001287074	Tspear	GeneBody
262	chr10	77915202	77915690	489	489	77915504	5.25037	3.50383	NM_172134	Pdxk	GeneBody
263	chr10	79513064	79513401	338	338	79513258	7.81295	4.48483	NR_110342	Gpx4	GeneBody
264	chr10	80454192	80454520	329	329	80454349	11.6923	5.83952	NM_010319	Gng7	GeneBody
265	chr10	82297433	82297734	302	302	82297577	5.79003	3.67447	NM_001042523	Txnrd1	Promoter
266	chr10	83417153	83417353	201	201	83417243	6.35793	4.14059			OutsideGene
267	chr10	84938354	84938585	232	232	84938465	5.71696	3.91092	NM_028709	Btbd11	GeneBody
268	chr10	85375345	85375816	472	472	85375535	5.97007	3.77336	NM_001302886	Prdm4	GeneBody
269	chr10	88650218	88650685	468	468	88650344	5.1824	3.59351	NM_001277188	Ano4	GeneBody
270	chr10	89101605	89101827	223	223	89101743	5.34783	3.55856	NM_001310704	Scyl2	GeneBody
271	chr10	90609925	90610126	202	202	90610018	5.01741	3.37411			OutsideGene
272	chr10	91250831	91251084	254	254	91250906	5.07935	3.53314			OutsideGene
273	chr10	91825585	91825859	275	275	91825744	5.5685	3.82208	NR_046027	Gm20757	GeneBody
274	chr10	92801072	92801515	444	444	92801322	14.0526	6.22913	NR_038014	Gm17745	GeneBody
275	chr10	93577886	93578255	370	370	93578075	5.23508	3.62448	NM_053072	Fgd6	GeneBody
276	chr10	93759878	93760220	343	343	93760069	8.05783	4.16112	NR_033209	Gm4792	GeneBody
277	chr10	94780831	94781209	379	379	94781026	16.4243	6.75759	NM_001330175	Cradd	GeneBody
278	chr10	94826448	94826752	305	305	94826603	5.01741	3.37411			OutsideGene
279	chr10	96001827	96002229	403	403	96001944	5.07935	3.53314			OutsideGene
280	chr10	96028067	96028278	212	212	96028199	5.93589	3.6248			OutsideGene
281	chr10	96213529	96213832	304	304	96213663	5.71525	3.63366			OutsideGene
282	chr10	96348550	96349041	492	492	96348854	6.53058	4.24258			OutsideGene
283	chr10	97559647	97559921	275	275	97559827	5.76491	3.79569			OutsideGene
284	chr10	100078376	100078647	272	272	100078539	5.31559	3.67194	NM_001081246	1700017N19Rik	GeneBody
285	chr10	100131552	100131806	255	255	100131688	5.13204	3.43775			OutsideGene
286	chr10	102214849	102215123	275	275	102214992	5.25037	3.50383			OutsideGene
287	chr10	102489678	102489881	204	204	102489704	5.27481	3.28509	NM_172553	Alx1	GeneBody
288	chr10	103367644	103367861	218	218	103367749	5.68679	3.89283			OutsideGene
289	chr10	103832881	103833301	421	421	103832994	5.02894	3.50371			OutsideGene
290	chr10	103874410	103874631	222	222	103874479	6.023	3.8026			OutsideGene
291	chr10	104024824	104025155	332	332	104024984	6.0504	3.96065			OutsideGene
292	chr10	105550286	105550491	206	206	105550360	5.02894	3.50371			OutsideGene
293	chr10	105985777	105986220	444	444	105985900	6.53058	4.24258	NM_001359672	Ppfia2	GeneBody
294	chr10	106855927	106856190	264	264	106856059	5.65631	3.73349	NM_001284329	Lin7a	GeneBody
295	chr10	107378356	107378604	249	249	107378449	5.17892	3.46388			OutsideGene
296	chr10	107845345	107845587	243	243	107845445	6.16528	3.50416	NM_054056	Pawr	GeneBody
297	chr10	107956150	107956558	409	409	107956323	5.84067	3.70219	NM_009306	Syt1	GeneBody
298	chr10	109105350	109105610	261	261	109105489	5.15636	3.57823			OutsideGene
299	chr10	110580902	110581278	377	377	110580963	5.10483	3.54805			OutsideGene
300	chr10	111256749	111257206	458	458	111257049	12.7768	5.11431			OutsideGene
301	chr10	111543974	111544270	297	297	111544119	5.8484	3.84372	NM_026223	Glipr1l2	GeneBody
302	chr10	112092278	112092575	298	298	112092415	5.05405	3.51837			OutsideGene
303	chr10	112586468	112586768	301	301	112586590	5.1305	3.56307			OutsideGene
304	chr10	114290495	114290700	206	206	114290614	5.02894	3.50371			OutsideGene
305	chr10	114928467	114928781	315	315	114928629	5.23508	3.62448	NM_010195	Lgr5	GeneBody
306	chr10	115201173	115201525	353	353	115201338	5.48222	3.77069			OutsideGene
307	chr10	116587985	116588245	261	261	116588112	5.04005	3.38665			OutsideGene
308	chr10	117558604	117559030	427	427	117558840	5.27481	3.28509			OutsideGene
309	chr10	118072546	118072745	200	200	118072634	5.49894	3.64393			OutsideGene
310	chr10	118360885	118361127	243	243	118360956	5.60313	3.70315	NR_110482	Gm38403	GeneBody
311	chr10	119483125	119483536	412	412	119483220	5.76491	3.79569	NM_028736	Grip1	GeneBody
312	chr10	119522188	119522648	461	461	119522284	5.24969	3.38315	NM_080446	Helb	GeneBody
313	chr10	120461384	120461589	206	206	120461568	5.42582	3.73719			OutsideGene
314	chr10	120870385	120870616	232	232	120870489	5.27481	3.28509	NM_138956	Rassf3	GeneBody
315	chr10	122045781	122046051	271	271	122045916	5.004	3.48918			OutsideGene
316	chr10	123156745	123156966	222	222	123156828	5.06283	3.39928	NM_001252387	Fam19a2	GeneBody
317	chr10	123214274	123214638	365	365	123214448	5.82037	3.82757			OutsideGene
318	chr10	126274192	126274572	381	381	126274377	5.01741	3.37411			OutsideGene
319	chr10	126578041	126578307	267	267	126578161	12.4517	4.97976			OutsideGene
320	chr10	126592971	126593515	545	545	126593377	5.72579	3.91622			OutsideGene
321	chr10	126775233	126775626	394	394	126775453	7.71541	4.43167	NM_010296	Gli1	GeneBody
322	chr10	127022787	127023129	343	343	127022940	5.01741	3.37411	NM_008512	Lrp1	GeneBody
323	chr10	127293582	127293781	200	200	127293723	5.02894	3.50371	NM_147222	Rdh19	GeneBody
324	chr10	128736128	128736385	258	258	128736275	7.35623	4.56275			OutsideGene
325	chr11	3202822	3203239	418	418	3203120	5.01741	3.37411	NR_045108	Patz1	GeneBody
326	chr11	4116135	4116528	394	394	4116330	7.49498	4.31241			OutsideGene
327	chr11	4727722	4728252	531	531	4728060	8.93055	4.16722	NM_001252250	Nf2	GeneBody
328	chr11	5048027	5048237	211	211	5048159	5.28855	3.65598	NR_152138	Emid1	GeneBody
329	chr11	6040042	6040353	312	312	6040194	5.5685	3.82208	NM_173748	Nudcd3	GeneBody
330	chr11	6176427	6176654	228	228	6176539	5.39753	3.58657			OutsideGene
331	chr11	6994823	6995546	724	724	6995104	5.82037	3.82757	NM_009622	Adcy1	GeneBody
332	chr11	8006360	8006639	280	280	8006521	5.2745	3.51735			OutsideGene
333	chr11	8693888	8694145	258	258	8693973	5.01741	3.37411			OutsideGene
334	chr11	9213562	9213922	361	361	9213739	7.17873	4.4591	NM_178259	Abca13	GeneBody
335	chr11	9217923	9218167	245	245	9218017	5.72579	3.91622	NM_178259	Abca13	GeneBody
336	chr11	13142767	13143307	541	541	13143127	5.20865	3.60893			OutsideGene
337	chr11	14304420	14304662	243	243	14304478	5.10483	3.54805			OutsideGene
338	chr11	16387843	16388251	409	409	16387964	5.01741	3.37411			OutsideGene
339	chr11	17121195	17121549	355	355	17121385	10.0443	5.54798	NM_178909	Wdr92	GeneBody
340	chr11	18032095	18032344	250	250	18032197	5.72579	3.91622			OutsideGene
341	chr11	19121500	19121844	345	345	19121678	8.05783	4.16112			OutsideGene
342	chr11	20209704	20209911	208	208	20209850	5.01741	3.37411	NM_018861	Slc1a4	GeneBody
343	chr11	20473965	20474207	243	243	20474121	6.0504	3.96065	NM_021372	Sertad2	GeneBody
344	chr11	22114794	22115056	263	263	22114909	5.28855	3.65598	NM_153078	Ehbp1	GeneBody
345	chr11	23804967	23805315	349	349	23805145	6.94147	4.32165			OutsideGene
346	chr11	24598650	24599203	554	554	24598924	5.71525	3.63366			OutsideGene
347	chr11	24657056	24657387	332	332	24657196	7.9761	4.4123			OutsideGene
348	chr11	24910658	24910998	341	341	24910804	5.79254	3.81157			OutsideGene
349	chr11	24958772	24958999	228	228	24958920	5.004	3.48918			OutsideGene
350	chr11	24999935	25000354	420	420	25000159	50.3434	15.1363			OutsideGene
351	chr11	26234941	26235174	234	234	26235121	5.60313	3.70315			OutsideGene
352	chr11	26745278	26745611	334	334	26745445	5.15636	3.57823			OutsideGene
353	chr11	27692847	27693291	445	445	27693098	5.47333	3.62941			OutsideGene
354	chr11	28595021	28595295	275	275	28595143	5.48355	3.39103			OutsideGene
355	chr11	28650653	28651084	432	432	28650911	5.42935	3.47909			OutsideGene
356	chr11	28906280	28906562	283	283	28906370	5.01741	3.37411			OutsideGene
357	chr11	29365062	29365410	349	349	29365243	5.01741	3.37411	NM_176841	Ccdc88a	GeneBody
358	chr11	30687997	30688414	418	418	30688115	6.71887	4.04288	NM_134013	Psme4	GeneBody
359	chr11	31069849	31070282	434	434	31070097	5.60313	3.70315			OutsideGene
360	chr11	32521998	32522506	509	509	32522316	5.27498	3.00375	NM_009288	Stk10	GeneBody
361	chr11	32808626	32808906	281	281	32808751	8.78025	4.67185			OutsideGene
362	chr11	33307151	33307385	235	235	33307288	5.23508	3.62448	NR_110973	Ranbp17	GeneBody
363	chr11	34263849	34264234	386	386	34264043	5.5685	3.82208	NM_033374	Dock2	GeneBody
364	chr11	35095582	35095801	220	220	35095749	6.18163	3.75421	NM_011412	Slit3	GeneBody
365	chr11	35512447	35512843	397	397	35512594	5.47559	3.50393	NM_011412	Slit3	GeneBody
366	chr11	35513211	35513528	318	318	35513370	5.34283	3.68804	NM_011412	Slit3	GeneBody
367	chr11	36486393	36486635	243	243	36486475	5.1305	3.56307	NM_001290702	Tenm2	GeneBody
368	chr11	37057225	37057467	243	243	37057276	6.0504	3.96065			OutsideGene
369	chr11	39185773	39186052	280	280	39185911	6.53212	4.08767	NR_126439	4930553C11Rik	GeneBody
370	chr11	39658111	39658376	266	266	39658266	5.49894	3.64393			OutsideGene
371	chr11	41000854	41001083	230	230	41000913	5.71525	3.63366			OutsideGene
372	chr11	41044250	41044513	264	264	41044389	6.53058	4.24258			OutsideGene
373	chr11	45163916	45164173	258	258	45164028	5.1305	3.56307			OutsideGene
374	chr11	45234368	45234890	523	523	45234698	5.07935	3.53314			OutsideGene
375	chr11	45618863	45619187	325	325	45619021	14.7961	5.6457			OutsideGene
376	chr11	46755573	46755789	217	217	46755747	5.10483	3.54805			OutsideGene
377	chr11	47483218	47483448	231	231	47483360	5.72579	3.91622			OutsideGene
378	chr11	47494053	47494546	494	494	47494187	5.72579	3.91622			OutsideGene
379	chr11	49241266	49241644	379	379	49241375	5.48222	3.77069			OutsideGene
380	chr11	49945606	49946029	424	424	49945867	5.65631	3.73349	NM_001290760	Tbc1d9b	Promoter
381	chr11	49998389	49998609	221	221	49998506	5.71525	3.63366	NM_026543	Mrnip	GeneBody
382	chr11	51451304	51451598	295	295	51451429	5.54598	3.54187			OutsideGene
383	chr11	54472199	54472454	256	256	54472329	5.02894	3.50371	NM_175258	Rapgef6	GeneBody
384	chr11	54744996	54745271	276	276	54745141	9.41825	4.67203	NM_021327	Tnip1	GeneBody
385	chr11	57504460	57504733	274	274	57504565	5.27481	3.28509	NM_134189	Galnt10	GeneBody
386	chr11	57861363	57861773	411	411	57861670	5.24969	3.38315	NM_028451	Larp1	GeneBody
387	chr11	59453598	59453975	378	378	59453826	5.2745	3.51735			OutsideGene
388	chr11	59770270	59770663	394	394	59770525	5.47559	3.50393	NM_138675	Med9	GeneBody
389	chr11	59774979	59775290	312	312	59775162	5.71858	3.39795	NM_138675	Med9	GeneBody
390	chr11	60358498	60358711	214	214	60358650	5.2745	3.51735	NM_172943	Alkbh5	GeneBody
391	chr11	60541652	60541895	244	244	60541816	5.25037	3.50383	NM_001009927	Mief2	TSS
392	chr11	60905393	60905618	226	226	60905548	5.47559	3.50393			OutsideGene
393	chr11	60958952	60959349	398	398	60959151	11.6472	5.8153	NM_021349	Tnfrsf13b	GeneBody
394	chr11	62026993	62027268	276	276	62027130	7.32645	3.94211	NM_001281818	Specc1	GeneBody
395	chr11	63042610	63042880	271	271	63042696	5.23508	3.62448			OutsideGene
396	chr11	64047033	64047314	282	282	64047196	6.64926	3.86646			OutsideGene
397	chr11	65061977	65062205	229	229	65062105	5.26172	3.64016	NM_145136	Myocd	GeneBody
398	chr11	66035714	66035973	260	260	66035896	5.15636	3.57823	NR_153847	Gm12296	GeneBody
399	chr11	67481263	67481555	293	293	67481367	5.71525	3.63366	NM_008088	Gas7	GeneBody
400	chr11	68523392	68523684	293	293	68523522	5.02894	3.50371	NM_175260	Myh10	GeneBody
401	chr11	68910515	68910748	234	234	68910687	5.65863	3.48082			OutsideGene
402	chr11	69396398	69396829	432	432	69396585	8.33639	4.2953	NM_001127233	Trp53	GeneBody
403	chr11	69742707	69742984	278	278	69742796	5.90507	3.87641			OutsideGene
404	chr11	69750372	69750627	256	256	69750533	7.0755	4.39914	NM_016875	Ybx2	Promoter
405	chr11	69758326	69758657	332	332	69758459	5.28855	3.65598	NM_009204	Slc2a4	GeneBody
406	chr11	73357247	73357520	274	274	73357336	5.48222	3.77069			OutsideGene
407	chr11	75592251	75592585	335	335	75592392	5.05405	3.51837	NM_007873	Doc2b	GeneBody
408	chr11	76672018	76672383	366	366	76672214	5.53952	3.8048			OutsideGene
409	chr11	76948271	76948569	299	299	76948433	5.07935	3.53314	NM_176965	Efcab5	GeneBody
410	chr11	80500579	80500844	266	266	80500709	6.0504	3.96065	NM_177390	Myo1d	GeneBody
411	chr11	80559038	80559307	270	270	80559161	7.51941	3.78838	NM_177390	Myo1d	GeneBody
412	chr11	82715454	82715762	309	309	82715624	5.5685	3.82208	NM_145431	Nle1	GeneBody
413	chr11	83589362	83589913	552	552	83589659	5.004	3.48918	NM_145432	Heatr6	GeneBody
414	chr11	83935192	83935464	273	273	83935345	5.01741	3.37411	NM_172562	Tada2a	GeneBody
415	chr11	85048129	85048409	281	281	85048243	5.01741	3.37411	NM_025825	Appbp2	TSS
416	chr11	87007037	87007361	325	325	87007202	5.71525	3.63366	NM_197987	Trim37	GeneBody
417	chr11	89640337	89640607	271	271	89640466	10.8435	5.39051			OutsideGene
418	chr11	90095846	90096224	379	379	90096105	5.70358	3.50402			OutsideGene
419	chr11	90108219	90108428	210	210	90108351	5.01741	3.37411			OutsideGene
420	chr11	91804327	91804620	294	294	91804460	5.34283	3.68804			OutsideGene
421	chr11	93651613	93651812	200	200	93651740	5.5685	3.82208			OutsideGene
422	chr11	94041630	94041891	262	262	94041816	5.17892	3.46388			OutsideGene
423	chr11	96886204	96886539	336	336	96886361	6.28397	3.8086	NR_133649	Gm11532	GeneBody
424	chr11	97241308	97241561	254	254	97241496	5.47559	3.50393	NM_138657	Socs7	GeneBody
425	chr11	98246837	98247456	620	620	98247161	11.1694	5.76359	NM_008890	Pnmt	Promoter
426	chr11	98359627	98359965	339	339	98359775	7.67382	4.25478	NM_011771	Ikzf3	GeneBody
427	chr11	98648201	98648449	249	249	98648392	5.01741	3.37411			OutsideGene
428	chr11	100179701	100179981	281	281	100179862	5.15541	3.45076			OutsideGene
429	chr11	100431804	100432054	251	251	100431911	5.93589	3.6248	NM_028918	Ttc25	GeneBody
430	chr11	100900114	100900461	348	348	100900271	7.02546	4.06251	NM_001243049	Atp6v0a1	GeneBody
431	chr11	101198014	101198480	467	467	101198211	6.35793	4.14059	NM_009675	Aoc3	GeneBody
432	chr11	101561848	101562110	263	263	101561953	5.27498	3.00375			OutsideGene
433	chr11	103430230	103430493	264	264	103430409	6.0209	3.94351	NM_001033434	Gm884	GeneBody
434	chr11	104411594	104411887	294	294	104411784	13.1253	5.96958	NM_001285990	Cdc27	TSS
435	chr11	104443974	104444208	235	235	104444045	5.45391	3.75386	NM_010858	Myl4	GeneBody
436	chr11	105161612	105161883	272	272	105161751	5.01741	3.37411	NM_008626	Mrc2	GeneBody
437	chr11	107405200	107405410	211	211	107405366	5.02894	3.50371			OutsideGene
438	chr11	107615814	107616322	509	509	107615990	8.63802	4.76513	NM_019431	Cacng4	GeneBody
439	chr11	107869907	107870146	240	240	107869950	5.24969	3.38315	NM_011101	Prkca	GeneBody
440	chr11	108381849	108382070	222	222	108381990	5.51076	3.78767	NM_029606	Cep112	GeneBody
441	chr11	108735521	108736068	548	548	108735640	5.56039	3.22012			OutsideGene
442	chr11	109127552	109127924	373	373	109127736	5.01741	3.37411	NM_011268	Rgs9	GeneBody
443	chr11	109426138	109426438	301	301	109426294	6.44211	3.8932	NM_028710	Arsg	GeneBody
444	chr11	110310201	110310524	324	324	110310354	11.3384	4.94706	NM_001356353	Map2k6	GeneBody
445	chr11	110323372	110323677	306	306	110323547	6.77946	4.22856	NM_001356353	Map2k6	GeneBody
446	chr11	112277317	112277587	271	271	112277427	6.84438	3.59896			OutsideGene
447	chr11	112472494	112473017	524	524	112472687	9.60745	4.93139			OutsideGene
448	chr11	113578990	113579264	275	275	113579074	6.61798	3.7231			OutsideGene
449	chr11	113931418	113931651	234	234	113931559	6.53212	4.08767			OutsideGene
450	chr11	114341357	114341603	247	247	114341494	5.26172	3.64016			OutsideGene
451	chr11	114351619	114351903	285	285	114351740	9.97228	5.12099			OutsideGene
452	chr11	114463144	114463403	260	260	114463287	5.01741	3.37411			OutsideGene
453	chr11	114847841	114848148	308	308	114848030	6.53058	4.24258	NM_145437	Cd300ld	GeneBody
454	chr11	115756947	115757215	269	269	115757041	5.99162	3.92652	NM_130454	Recql5	GeneBody
455	chr11	116007896	116008249	354	354	116008076	5.47559	3.50393	NM_172571	Fbf1	GeneBody
456	chr11	116016969	116017349	381	381	116017131	8.93773	4.59142	NM_172571	Fbf1	GeneBody
457	chr11	116157546	116157830	285	285	116157721	8.78025	4.67185	NM_001347636	Exoc7	GeneBody
458	chr11	116290809	116291159	351	351	116291005	24.3799	8.40965			OutsideGene
459	chr11	116390534	116390836	303	303	116390653	12.9429	6.52704			OutsideGene
460	chr11	116641385	116641662	278	278	116641584	5.28855	3.65598			OutsideGene
461	chr11	116981018	116981322	305	305	116981158	7.91878	4.23304	NR_029459	Sec14l1	GeneBody
462	chr11	119997557	119997823	267	267	119997717	6.15979	3.61709	NM_001164802	Slc38a10	GeneBody
463	chr11	120708303	120708847	545	545	120708677	10.3787	4.81813	NM_027745	Ccdc57	GeneBody
464	chr11	121082822	121083105	284	284	121082942	5.01741	3.37411	NM_001146073	Hexdc	GeneBody
465	chr11	121193069	121193393	325	325	121193201	9.74582	4.83307	NM_025793	Wdr45b	GeneBody
466	chr11	121791645	121791913	269	269	121791812	6.22993	3.65243			OutsideGene
467	chr12	6662113	6662404	292	292	6662217	5.01741	3.37411			OutsideGene
468	chr12	7902707	7903005	299	299	7902885	5.05405	3.51837			OutsideGene
469	chr12	8636395	8636627	233	233	8636504	5.72579	3.91622			OutsideGene
470	chr12	9547909	9548264	356	356	9548000	5.01741	3.37411			OutsideGene
471	chr12	13009206	13009514	309	309	13009343	5.49894	3.64393			OutsideGene
472	chr12	13460980	13461358	379	379	13461171	5.62717	3.85713	NM_027706	Nbas	GeneBody
473	chr12	14750341	14750587	247	247	14750500	5.05405	3.51837			OutsideGene
474	chr12	14768965	14769264	300	300	14769072	5.28855	3.65598			OutsideGene
475	chr12	15849735	15850012	278	278	15849792	5.51076	3.78767			OutsideGene
476	chr12	16625236	16625600	365	365	16625409	13.5953	5.30373			OutsideGene
477	chr12	17232066	17232265	200	200	17232130	5.01741	3.37411			OutsideGene
478	chr12	17246128	17246466	339	339	17246291	9.80992	5.41462			OutsideGene
479	chr12	17730872	17731216	345	345	17731030	10.7117	4.6723	NM_001361645	Hpcal1	GeneBody
480	chr12	18231154	18231401	248	248	18231270	5.01741	3.37411			OutsideGene
481	chr12	18242263	18242531	269	269	18242417	5.29878	3.53098			OutsideGene
482	chr12	25368607	25369096	490	490	25368901	5.26172	3.64016			OutsideGene
483	chr12	29500724	29500978	255	255	29500830	5.27481	3.28509	NM_201357	Eipr1	GeneBody
484	chr12	29506541	29506853	313	313	29506726	5.39794	3.72066	NM_201357	Eipr1	GeneBody
485	chr12	30541103	30541588	486	486	30541399	5.02894	3.50371	NM_001093775	Myt1l	GeneBody
486	chr12	30914220	30914660	441	441	30914411	12.7733	5.60643	NR_136915	Sntg2	GeneBody
487	chr12	31621207	31621408	202	202	31621287	5.97007	3.77336	NR_110343	Sh3yl1	GeneBody
488	chr12	32900390	32900636	247	247	32900448	5.01741	3.37411			OutsideGene
489	chr12	33306784	33307093	310	310	33306922	7.05351	4.07728			OutsideGene
490	chr12	34273132	34273402	271	271	34273259	5.72579	3.91622			OutsideGene
491	chr12	35137985	35138298	314	314	35138154	6.87595	4.28393	NM_001271386	Hdac9	GeneBody
492	chr12	35700263	35700511	249	249	35700377	5.01741	3.37411			OutsideGene
493	chr12	36410641	36410906	266	266	36410840	5.07935	3.53314			OutsideGene
494	chr12	36621839	36622147	309	309	36622001	5.004	3.48918			OutsideGene
495	chr12	37798260	37798552	293	293	37798356	5.5685	3.82208			OutsideGene
496	chr12	40380395	40380705	311	311	40380568	5.55068	3.6733			OutsideGene
497	chr12	40743265	40743810	546	546	40743616	5.71525	3.63366			OutsideGene
498	chr12	43298545	43298770	226	226	43298652	5.10483	3.54805			OutsideGene
499	chr12	44684421	44684661	241	241	44684544	5.25037	3.50383			OutsideGene
500	chr12	45270447	45270733	287	287	45270549	5.97007	3.77336			OutsideGene
501	chr12	46095319	46095667	349	349	46095480	5.1305	3.56307	NM_144552	Stxbp6	GeneBody
502	chr12	47196498	47196853	356	356	47196684	6.56228	4.10476			OutsideGene
503	chr12	49568941	49569215	275	275	49569039	5.5685	3.82208			OutsideGene
504	chr12	50490258	50490550	293	293	50490396	5.49894	3.64393	NR_026733	3110039M20Rik	TSS
505	chr12	50524831	50525182	352	352	50525009	6.15835	3.87772			OutsideGene
506	chr12	51241141	51241472	332	332	51241308	5.5685	3.82208			OutsideGene
507	chr12	52893774	52894000	227	227	52893927	5.13198	3.11487	NM_144788	Hectd1	GeneBody
508	chr12	53068874	53069090	217	217	53068950	5.01741	3.37411	NM_177171	Heatr5a	GeneBody
509	chr12	54687790	54688009	220	220	54687875	5.01741	3.37411	NM_013780	Npas3	GeneBody
510	chr12	57686563	57686885	323	323	57686734	5.72579	3.91622			OutsideGene
511	chr12	57886251	57886503	253	253	57886344	5.65686	3.8749	NM_172577	Slc25a21	GeneBody
512	chr12	59281586	59281934	349	349	59281842	5.02894	3.50371			OutsideGene
513	chr12	59906361	59906707	347	347	59906508	8.93773	4.59142			OutsideGene
514	chr12	60582752	60582991	240	240	60582854	5.72579	3.91622			OutsideGene
515	chr12	61315302	61315521	220	220	61315388	6.0209	3.94351			OutsideGene
516	chr12	61981590	61981854	265	265	61981745	5.01741	3.37411			OutsideGene
517	chr12	64054278	64054613	336	336	64054446	5.1824	3.59351			OutsideGene
518	chr12	66041073	66041419	347	347	66041257	5.47559	3.50393			OutsideGene
519	chr12	67151064	67151300	237	237	67151159	5.01741	3.37411			OutsideGene
520	chr12	67229095	67229507	413	413	67229245	5.1824	3.59351			OutsideGene
521	chr12	67350050	67350309	260	260	67350188	6.42234	4.17856			OutsideGene
522	chr12	70398333	70398714	382	382	70398522	5.13204	3.43775	NM_027117	Klhdc2	Promoter
523	chr12	70468685	70468967	283	283	70468833	7.07788	3.82269			OutsideGene
524	chr12	70547741	70548064	324	324	70547871	5.71525	3.63366			OutsideGene
525	chr12	72265523	72265789	267	267	72265618	5.49894	3.64393	NM_029818	2700049A03Rik	GeneBody
526	chr12	72798469	72798755	287	287	72798636	5.28855	3.65598			OutsideGene
527	chr12	72933068	72933404	337	337	72933242	8.33639	4.2953	NM_026102	Daam1	GeneBody
528	chr12	74463480	74463779	300	300	74463644	5.76491	3.79569			OutsideGene
529	chr12	74486368	74486675	308	308	74486516	5.51076	3.78767	NR_046013	D830013O20Rik	GeneBody
530	chr12	77647453	77647736	284	284	77647573	5.71525	3.63366	NM_153804	Plekhg3	GeneBody
531	chr12	79233620	79233883	264	264	79233735	5.02894	3.50371			OutsideGene
532	chr12	81922330	81922676	347	347	81922504	10.5295	4.33874	NM_178682	Susd6	GeneBody
533	chr12	83774996	83775259	264	264	83775127	5.39794	3.72066	NM_001310478	Rgs6	GeneBody
534	chr12	83970259	83970636	378	378	83970449	5.48222	3.77069	NM_001310478	Rgs6	GeneBody
535	chr12	84018887	84019096	210	210	84018935	5.24969	3.38315	NM_001310478	Rgs6	GeneBody
536	chr12	86319652	86319871	220	220	86319798	5.71525	3.63366	NM_028632	Fcf1	GeneBody
537	chr12	87444339	87444669	331	331	87444493	5.24969	3.38315	NM_001199843	Ift43	GeneBody
538	chr12	88527684	88528039	356	356	88527851	6.77632	4.07421	NM_001033475	Tmed8	GeneBody
539	chr12	88836321	88836808	488	488	88836429	5.71525	3.63366			OutsideGene
540	chr12	88912963	88913198	236	236	88913086	5.5685	3.82208			OutsideGene
541	chr12	92299094	92299328	235	235	92299194	5.01741	3.37411	NM_181815	Cep128	GeneBody
542	chr12	96056477	96056728	252	252	96056626	5.28855	3.65598			OutsideGene
543	chr12	98115305	98115565	261	261	98115390	5.42582	3.73719			OutsideGene
544	chr12	98835028	98835462	435	435	98835165	5.93371	3.89297			OutsideGene
545	chr12	99806223	99806477	255	255	99806411	5.72579	3.91622	NM_029911	Kcnk10	GeneBody
546	chr12	100116842	100117138	297	297	100116973	6.71629	4.19243	NM_001081191	Eml5	GeneBody
547	chr12	100573941	100574236	296	296	100574056	6.84085	3.71029	NM_183186	Foxn3	GeneBody
548	chr12	100588517	100588787	271	271	100588702	6.28397	3.8086	NM_183186	Foxn3	GeneBody
549	chr12	100883355	100883701	347	347	100883518	6.53212	4.08767			OutsideGene
550	chr12	102124006	102124249	244	244	102124155	5.28855	3.65598	NM_001177673	Gpr68	GeneBody
551	chr12	103475169	103475383	215	215	103475290	5.42582	3.73719	NM_172152	Slc24a4	GeneBody
552	chr12	103889683	103889952	270	270	103889841	7.75101	3.67125	NM_172584	Itpk1	GeneBody
553	chr12	103911651	103912017	367	367	103911842	6.61798	3.7231	NM_172584	Itpk1	GeneBody
554	chr12	104606286	104606644	359	359	104606481	5.72579	3.91622			OutsideGene
555	chr12	106075413	106076039	627	627	106075559	8.78025	4.67185	NM_001040682	Clmn	GeneBody
556	chr12	106117861	106118239	379	379	106118072	9.60745	4.93139			OutsideGene
557	chr12	107069759	107069998	240	240	107069869	5.04005	3.38665	NM_011112	Papola	GeneBody
558	chr12	109272210	109272454	245	245	109272336	5.5685	3.82208			OutsideGene
559	chr12	109407776	109408127	352	352	109407974	6.42249	3.75012	NM_028262	Setd3	GeneBody
560	chr12	110114167	110114577	411	411	110114342	15.1713	5.33999	NM_001164314	Wars	GeneBody
561	chr12	111503603	111503982	380	380	111503866	5.5685	3.82208			OutsideGene
562	chr12	112033291	112033517	227	227	112033359	5.90507	3.87641	NM_001347428	Wdr20	GeneBody
563	chr12	113940544	113940885	342	342	113940696	5.42263	3.60074			OutsideGene
564	chr12	114893823	114894134	312	312	114893982	6.53212	4.08767			OutsideGene
565	chr12	116173967	116174224	258	258	116174068	5.57681	3.68817			OutsideGene
566	chr12	117722093	117722341	249	249	117722218	5.60313	3.70315			OutsideGene
567	chr12	118404280	118404520	241	241	118404428	6.0209	3.94351	NM_011215	Ptprn2	GeneBody
568	chr12	118707796	118708086	291	291	118707939	5.1305	3.56307			OutsideGene
569	chr12	119699682	119699926	245	245	119699846	6.18163	3.75421			OutsideGene
570	chr12	120204891	120205205	315	315	120205072	8.811	4.38012	NM_029961	Abcb5	TSS
571	chr12	120237830	120238157	328	328	120238015	8.65939	4.45327			OutsideGene
572	chr13	3905977	3906221	245	245	3906061	6.71887	4.04288	NM_019671	Net1	GeneBody
573	chr13	4693730	4694029	300	300	4693859	5.28855	3.65598			OutsideGene
574	chr13	7504820	7505097	278	278	7504926	5.5685	3.82208			OutsideGene
575	chr13	8388158	8388506	349	349	8388332	10.2411	5.26261	NR_110345	Adarb2	GeneBody
576	chr13	9380892	9381220	329	329	9381032	5.71525	3.63366	NM_001081426	Dip2c	GeneBody
577	chr13	9480652	9480982	331	331	9480812	6.24172	3.92423	NM_001081426	Dip2c	GeneBody
578	chr13	9566137	9566406	270	270	9566254	7.34334	4.23107	NM_001081426	Dip2c	GeneBody
579	chr13	9923242	9923482	241	241	9923314	5.45391	3.75386	NM_033269	Chrm3	GeneBody
580	chr13	11321709	11322111	403	403	11321964	5.42582	3.73719			OutsideGene
581	chr13	13695769	13695995	227	227	13695876	5.27481	3.28509	NM_010748	Lyst	GeneBody
582	chr13	17285842	17286085	244	244	17285995	5.004	3.48918	NM_138654	Sugct	GeneBody
583	chr13	17393493	17393816	324	324	17393677	5.02894	3.50371	NM_138654	Sugct	GeneBody
584	chr13	18244930	18245268	339	339	18245073	5.5685	3.82208	NM_175006	Pou6f2	GeneBody
585	chr13	19608124	19608360	237	237	19608255	5.5685	3.82208			OutsideGene
586	chr13	20292477	20292797	321	321	20292651	11.2475	5.41043	NM_080288	Elmo1	GeneBody
587	chr13	22132469	22132738	270	270	22132569	5.01741	3.37411	NM_175656	Hist1h4i	Promoter
588	chr13	23783239	23783677	439	439	23783569	5.91207	3.61235	NM_023422	Hist1h2bc	GeneBody
589	chr13	24352971	24353201	231	231	24353145	5.40643	3.4668	NM_001311122	Carmil1	GeneBody
590	chr13	26310939	26311236	298	298	26311093	5.004	3.48918			OutsideGene
591	chr13	27297812	27298146	335	335	27297977	9.60745	4.93139			OutsideGene
592	chr13	27308431	27308787	357	357	27308608	5.5685	3.82208			OutsideGene
593	chr13	28378777	28378988	212	212	28378858	5.25037	3.50383			OutsideGene
594	chr13	29256369	29256595	227	227	29256493	5.68317	3.74885			OutsideGene
595	chr13	29402541	29402773	233	233	29402665	5.15636	3.57823	NR_131896	Cdkal1	GeneBody
596	chr13	30390268	30390562	295	295	30390402	9.10551	4.00499			OutsideGene
597	chr13	32028530	32028794	265	265	32028635	5.47559	3.50393	NM_146041	Gmds	GeneBody
598	chr13	32683847	32684220	374	374	32684033	14.6177	5.91316			OutsideGene
599	chr13	33913295	33913653	359	359	33913466	5.05405	3.51837			OutsideGene
600	chr13	34071210	34071552	343	343	34071362	6.35793	4.14059	NM_001163241	Nqo2	GeneBody
601	chr13	35478592	35478906	315	315	35478732	6.17555	3.13165			OutsideGene
602	chr13	37743542	37743897	356	356	37743703	5.15636	3.57823			OutsideGene
603	chr13	37905720	37905958	239	239	37905807	5.57681	3.68817			OutsideGene
604	chr13	39515603	39515808	206	206	39515752	5.02894	3.50371			OutsideGene
605	chr13	42469697	42469948	252	252	42469855	5.56039	3.22012			OutsideGene
606	chr13	43733529	43733874	346	346	43733720	6.15835	3.87772	NM_183204	Rnf182	GeneBody
607	chr13	45493838	45494162	325	325	45494010	5.86266	3.17062	NM_153789	Mylip	GeneBody
608	chr13	46822468	46822750	283	283	46822566	5.03632	3.27042	NM_175749	Nup153	Promoter
609	chr13	47312306	47312642	337	337	47312489	12.018	4.67249	NM_001170643	Rnf144b	GeneBody
610	chr13	47481576	47481891	316	316	47481740	5.72579	3.91622			OutsideGene
611	chr13	49192169	49192525	357	357	49192318	5.24969	3.38315	NM_001290313	Wnk2	GeneBody
612	chr13	49574767	49575058	292	292	49574933	5.01741	3.37411	NM_025495	Cenpp	GeneBody
613	chr13	51934766	51935046	281	281	51934923	5.5685	3.82208			OutsideGene
614	chr13	51961499	51961834	336	336	51961640	7.64454	4.23964			OutsideGene
615	chr13	52167632	52167915	284	284	52167764	6.24172	3.92423			OutsideGene
616	chr13	52317607	52317947	341	341	52317766	12.7768	5.11431			OutsideGene
617	chr13	52831654	52831990	337	337	52831845	9.10709	4.52137	NR_027893	BB123696	GeneBody
618	chr13	52902670	52902919	250	250	52902815	6.61798	3.7231			OutsideGene
619	chr13	53046368	53046704	337	337	53046528	5.56039	3.22012			OutsideGene
620	chr13	55661108	55661373	266	266	55661241	5.28855	3.65598	NM_145382	Fam193b	GeneBody
621	chr13	56805559	56805886	328	328	56805754	5.24969	3.38315	NM_001164042	Smad5	Promoter
622	chr13	57896161	57896444	284	284	57896344	5.49894	3.64393	NM_009262	Spock1	GeneBody
623	chr13	58147498	58147736	239	239	58147627	5.72579	3.91622	NM_001195075	Klhl3	GeneBody
624	chr13	58869652	58869988	337	337	58869813	7.32645	3.94211			OutsideGene
625	chr13	59568957	59569185	229	229	59569073	5.20258	3.4771	NM_001284221	Agtpbp1	GeneBody
626	chr13	59729157	59729372	216	216	59729259	5.39794	3.72066	NM_030153	Naa35	GeneBody
627	chr13	60284526	60284885	360	360	60284671	5.5685	3.82208			OutsideGene
628	chr13	60964634	60964901	268	268	60964807	5.72579	3.91622	NM_178098	4930486L24Rik	Promoter
629	chr13	62283149	62283442	294	294	62283277	5.01741	3.37411			OutsideGene
630	chr13	63246736	63247082	347	347	63246879	5.72579	3.91622	NM_001289926	2010111I01Rik	GeneBody
631	chr13	63401431	63401720	290	290	63401559	6.13093	3.86246	NR_029530	Mir23b	TSS
632	chr13	63834864	63835147	284	284	63835007	5.59772	3.83953	NR_126476	1700024I08Rik	Promoter
633	chr13	64737757	64738279	523	523	64738088	5.10483	3.54805			OutsideGene
634	chr13	65090265	65090736	472	472	65090392	5.72579	3.91622			OutsideGene
635	chr13	69650582	69650875	294	294	69650755	5.28855	3.65598	NM_001169131	Papd7	GeneBody
636	chr13	70002178	70002546	369	369	70002360	5.72579	3.91622			OutsideGene
637	chr13	71095493	71095799	307	307	71095611	5.76491	3.79569			OutsideGene
638	chr13	71117917	71118254	338	338	71118059	5.68679	3.89283			OutsideGene
639	chr13	72962558	72962893	336	336	72962724	9.58493	4.59913			OutsideGene
640	chr13	74478127	74478441	315	315	74478298	6.7012	3.8933	NM_023281	Sdha	GeneBody
641	chr13	76347992	76348219	228	228	76348079	5.93364	3.5041			OutsideGene
642	chr13	80279745	80280072	328	328	80279911	5.26172	3.64016			OutsideGene
643	chr13	80682356	80682700	345	345	80682523	5.1824	3.59351			OutsideGene
644	chr13	81270861	81271165	305	305	81270982	11.4236	5.31638	NM_054053	Adgrv1	GeneBody
645	chr13	81343121	81343380	260	260	81343233	5.5685	3.82208	NM_054053	Adgrv1	GeneBody
646	chr13	81620168	81620518	351	351	81620396	5.8484	3.84372	NM_054053	Adgrv1	GeneBody
647	chr13	82633507	82633717	211	211	82633629	5.01741	3.37411			OutsideGene
648	chr13	86115113	86115372	260	260	86115265	5.1305	3.56307			OutsideGene
649	chr13	89709934	89710286	353	353	89710241	5.01741	3.37411	NM_013500	Hapln1	GeneBody
650	chr13	90009677	90009899	223	223	90009753	5.72579	3.91622	NM_028012	Xrcc4	GeneBody
651	chr13	90196943	90197272	330	330	90197110	5.20865	3.60893	NM_028012	Xrcc4	GeneBody
652	chr13	90843780	90844018	239	239	90843901	5.49894	3.64393			OutsideGene
653	chr13	91552726	91553014	289	289	91552884	5.01741	3.37411			OutsideGene
654	chr13	92995960	92996191	232	232	92996010	5.01741	3.37411	NM_001311120	Msh3	GeneBody
655	chr13	93906114	93906353	240	240	93906261	5.1824	3.59351	NM_023821	Cmya5	GeneBody
656	chr13	94077716	94077939	224	224	94077810	5.03632	3.27042	NM_152134	Homer1	TSS
657	chr13	94248682	94249043	362	362	94248848	5.28855	3.65598	NM_021310	Jmy	GeneBody
658	chr13	95316260	95316611	352	352	95316475	11.6923	5.83952	NM_009680	Ap3b1	GeneBody
659	chr13	96013626	96013875	250	250	96013788	5.37028	3.70427	NM_001346782	Pde8b	GeneBody
660	chr13	97512852	97513088	237	237	97512920	5.76491	3.79569			OutsideGene
661	chr13	97664640	97664895	256	256	97664796	5.004	3.48918			OutsideGene
662	chr13	97823897	97824251	355	355	97824075	7.58751	4.06923			OutsideGene
663	chr13	98008367	98008647	281	281	98008458	6.32678	3.97187			OutsideGene
664	chr13	100049162	100049484	323	323	100049317	8.00194	4.00479			OutsideGene
665	chr13	100276852	100277059	208	208	100277013	5.69062	3.62025	NM_008634	Map1b	GeneBody
666	chr13	100637027	100637707	681	681	100637289	7.9761	4.4123			OutsideGene
667	chr13	100723141	100723357	217	217	100723269	5.20865	3.60893	NM_030026	Mccc2	GeneBody
668	chr13	101862480	101862783	304	304	101862632	12.1246	4.47378			OutsideGene
669	chr13	102851966	102852255	290	290	102852079	6.59264	4.122			OutsideGene
670	chr13	102944585	102944820	236	236	102944659	5.86266	3.17062			OutsideGene
671	chr13	103225358	103225662	305	305	103225532	5.1824	3.59351			OutsideGene
672	chr13	103274645	103274955	311	311	103274792	7.9761	4.4123			OutsideGene
673	chr13	103556241	103556467	227	227	103556358	5.01741	3.37411	NM_175171	Mast4	GeneBody
674	chr13	106069278	106069602	325	325	106069464	5.01741	3.37411	NM_001360890	Rnf180	GeneBody
675	chr13	106242947	106243220	274	274	106243072	5.72579	3.91622			OutsideGene
676	chr13	106561503	106561771	269	269	106561637	5.87663	3.86			OutsideGene
677	chr13	106671742	106672052	311	311	106671906	5.57681	3.68817			OutsideGene
678	chr13	108634122	108634514	393	393	108634183	5.13204	3.43775	NM_145456	Zswim6	GeneBody
679	chr13	111300936	111301254	319	319	111301093	7.58647	4.20969			OutsideGene
680	chr13	114240897	114241181	285	285	114241085	5.26172	3.64016	NR_045501	4921509O07Rik	GeneBody
681	chr13	114371001	114371355	355	355	114371182	6.04972	3.81739			OutsideGene
682	chr13	114387322	114387703	382	382	114387413	6.96252	3.89338	NM_130796	Snx18	GeneBody
683	chr13	114572769	114573048	280	280	114572902	6.0504	3.96065			OutsideGene
684	chr13	115694044	115694298	255	255	115694152	5.05405	3.51837	NM_008396	Itga2	GeneBody
685	chr13	115717981	115718246	266	266	115718118	5.1824	3.59351	NM_008396	Itga2	GeneBody
686	chr13	118104586	118104978	393	393	118104911	5.01741	3.37411			OutsideGene
687	chr13	119618321	119618564	244	244	119618431	5.02894	3.50371			OutsideGene
688	chr14	4256113	4256313	201	201	4256146	5.5685	3.82208			OutsideGene
689	chr14	7840580	7840881	302	302	7840730	5.72579	3.91622	NM_001164727	Gm10406	GeneBody
690	chr14	8758787	8758986	200	200	8758909	5.31559	3.67194	NM_134080	Flnb	GeneBody
691	chr14	10734653	10734871	219	219	10734721	6.07661	3.83229	NM_001360141	Fhit	GeneBody
692	chr14	12791394	12791703	310	310	12791557	6.20123	4.04862	NM_008981	Ptprg	GeneBody
693	chr14	12891674	12891967	294	294	12891805	17.6767	5.84062	NM_008981	Ptprg	GeneBody
694	chr14	13926942	13927146	205	205	13927043	5.01741	3.37411			OutsideGene
695	chr14	14049841	14050150	310	310	14050015	5.5685	3.82208	NR_121588	Gm5087	GeneBody
696	chr14	14204375	14204627	253	253	14204471	5.97007	3.77336	NM_028052	Synpr	GeneBody
697	chr14	14904750	14905125	376	376	14904969	5.54598	3.54187	NM_139227	Atxn7	GeneBody
698	chr14	15187484	15187713	230	230	15187606	5.20865	3.60893	NM_008369	Il3ra	GeneBody
699	chr14	17907450	17907663	214	214	17907516	5.27481	3.28509	NM_001289760	Rarb	GeneBody
700	chr14	18651413	18651712	300	300	18651574	5.48355	3.39103	NM_001113417	Thrb	GeneBody
701	chr14	19799921	19800428	508	508	19800259	5.71525	3.63366			OutsideGene
702	chr14	23038617	23038887	271	271	23038759	5.71525	3.63366	NM_028275	Lrmda	GeneBody
703	chr14	23174409	23174610	202	202	23174468	5.72579	3.91622	NM_028275	Lrmda	GeneBody
704	chr14	23555900	23556132	233	233	23555977	5.02894	3.50371	NM_028275	Lrmda	GeneBody
705	chr14	23901371	23901570	200	200	23901428	5.01741	3.37411	NR_033550	Gm10248	GeneBody
706	chr14	24298396	24298702	307	307	24298549	7.11795	3.97122	NM_001253361	Kcnma1	GeneBody
707	chr14	24612571	24612784	214	214	24612729	5.24969	3.38315	NM_001253361	Kcnma1	GeneBody
708	chr14	24701220	24701767	548	548	24701403	9.97228	5.12099	NM_001253361	Kcnma1	GeneBody
709	chr14	26463957	26464344	388	388	26464113	5.5685	3.82208	NM_001310666	Zmiz1	GeneBody
710	chr14	27353180	27353414	235	235	27353258	6.61798	3.7231	NM_032008	Slmap	Promoter
711	chr14	27736228	27736484	257	257	27736317	5.49894	3.64393	NM_145221	Appl1	GeneBody
712	chr14	30988413	30988715	303	303	30988561	10.8435	5.39051	NM_001302637	Cacna1d	GeneBody
713	chr14	31882950	31883233	284	284	31883092	5.06283	3.39928	NM_001081251	Pbrm1	GeneBody
714	chr14	31976672	31976976	305	305	31976812	5.72579	3.91622	NM_138672	Stab1	GeneBody
715	chr14	33667250	33667596	347	347	33667430	5.71525	3.63366			OutsideGene
716	chr14	34871201	34871452	252	252	34871338	5.5685	3.82208	NM_001251843	A630023A22Rik	GeneBody
717	chr14	34893863	34894140	278	278	34894051	5.28855	3.65598	NM_001251843	A630023A22Rik	GeneBody
718	chr14	35180372	35180643	272	272	35180504	5.76491	3.79569			OutsideGene
719	chr14	39347905	39348220	316	316	39348090	6.53212	4.08767	NM_001190187	Nrg3	GeneBody
720	chr14	39545398	39545658	261	261	39545545	5.1305	3.56307	NM_001190187	Nrg3	GeneBody
721	chr14	39773256	39773598	343	343	39773411	5.01741	3.37411	NM_001190187	Nrg3	GeneBody
722	chr14	41900925	41901182	258	258	41901077	5.15636	3.57823	NM_027094	Dydc1	GeneBody
723	chr14	42562199	42562430	232	232	42562383	6.35793	4.14059			OutsideGene
724	chr14	45485504	45486162	659	659	45485804	5.79254	3.81157			OutsideGene
725	chr14	45641337	45641839	503	503	45641480	6.0504	3.96065			OutsideGene
726	chr14	45939900	45940148	249	249	45939980	5.91207	3.61235			OutsideGene
727	chr14	47754859	47755073	215	215	47755020	5.49894	3.64393			OutsideGene
728	chr14	48577960	48578239	280	280	48578065	5.47559	3.50393			OutsideGene
729	chr14	50057023	50057266	244	244	50057147	5.28855	3.65598	NM_029238	Slc35f4	GeneBody
730	chr14	50977062	50977382	321	321	50977212	5.49894	3.64393	NM_205819	Tlr11	TSS
731	chr14	51772740	51773160	421	421	51772888	5.28855	3.65598			OutsideGene
732	chr14	52390796	52391036	241	241	52390962	5.71858	3.39795	NM_177544	Ang4	GeneBody
733	chr14	52516079	52516427	349	349	52516332	6.26319	4.08491	NM_001039676	Slc39a2	GeneBody
734	chr14	55028308	55028528	221	221	55028459	5.01741	3.37411	NM_001253680	Slc7a7	TSS
735	chr14	56233448	56233716	269	269	56233579	6.80532	4.09006			OutsideGene
736	chr14	57412040	57412330	291	291	57412154	5.24969	3.38315	NM_001253752	Zmym5	GeneBody
737	chr14	58200062	58200360	299	299	58200243	5.26172	3.64016			OutsideGene
738	chr14	60233106	60233335	230	230	60233180	7.19626	4.15275			OutsideGene
739	chr14	60509080	60509492	413	413	60509388	5.27481	3.28509	NM_015803	Atp8a2	GeneBody
740	chr14	61511011	61511316	306	306	61511167	7.19626	4.15275	NR_040642	Mipep	GeneBody
741	chr14	62813789	62814293	505	505	62813922	7.17873	4.4591			OutsideGene
742	chr14	63519453	63519723	271	271	63519567	7.32645	3.94211	NM_175546	Wdfy2	GeneBody
743	chr14	64074950	64075158	209	209	64075023	5.23508	3.62448	NM_177628	Fam167a	GeneBody
744	chr14	64305087	64305349	263	263	64305250	5.01741	3.37411	NM_173393	Xkr6	GeneBody
745	chr14	64991201	64991580	380	380	64991388	5.05405	3.51837	NM_026322	Msra	GeneBody
746	chr14	65837785	65838093	309	309	65837949	5.01741	3.37411	NM_021458	Fzd3	GeneBody
747	chr14	66412934	66413277	344	344	66413106	5.01741	3.37411			OutsideGene
748	chr14	66432546	66432844	299	299	66432709	5.79254	3.81157	NM_023209	Pbk	GeneBody
749	chr14	66486975	66487176	202	202	66487049	7.08172	4.09215			OutsideGene
750	chr14	67305140	67305349	210	210	67305206	5.20865	3.60893	NM_001271761	Adra1a	GeneBody
751	chr14	67554193	67554427	235	235	67554265	5.5685	3.82208			OutsideGene
752	chr14	68682021	68682369	349	349	68682220	5.1824	3.59351			OutsideGene
753	chr14	70063760	70063974	215	215	70063794	5.07804	3.29236	NM_033325	Loxl2	GeneBody
754	chr14	70566834	70567083	250	250	70566975	5.01741	3.37411	NM_145978	Pdlim2	GeneBody
755	chr14	71126444	71126982	539	539	71126790	16.0309	7.5061	NM_023045	Xpo7	GeneBody
756	chr14	73681700	73681993	294	294	73681811	5.01741	3.37411	NM_009029	Rb1	GeneBody
757	chr14	75232650	75232876	227	227	75232734	5.01741	3.37411	NM_001252132	Lrch1	GeneBody
758	chr14	75498235	75498452	218	218	75498325	6.0504	3.96065	NM_027581	Lrrc63	GeneBody
759	chr14	76549387	76549720	334	334	76549574	20.6378	7.87111			OutsideGene
760	chr14	76621338	76621647	310	310	76621500	7.53926	3.91642			OutsideGene
761	chr14	76700328	76700706	379	379	76700526	12.7771	6.20908			OutsideGene
762	chr14	77291704	77291957	254	254	77291807	5.15636	3.57823			OutsideGene
763	chr14	78043986	78044265	280	280	78044105	7.17873	4.4591	NM_001253759	Enox1	GeneBody
764	chr14	78401067	78401506	440	440	78401221	5.05405	3.51837	NM_029495	Epsti1	GeneBody
765	chr14	79335579	79335934	356	356	79335746	7.9761	4.4123	NM_027906	Vwa8	GeneBody
766	chr14	79791945	79792153	209	209	79792015	5.61765	3.58063			OutsideGene
767	chr14	80369939	80370247	309	309	80370120	5.01741	3.37411			OutsideGene
768	chr14	84486008	84486357	350	350	84486169	5.51076	3.78767			OutsideGene
769	chr14	87027243	87027548	306	306	87027349	5.45391	3.75386			OutsideGene
770	chr14	88937288	88937542	255	255	88937471	5.02894	3.50371			OutsideGene
771	chr14	90692721	90693019	299	299	90692875	6.35793	4.14059			OutsideGene
772	chr14	91014678	91014930	253	253	91014756	5.25037	3.50383			OutsideGene
773	chr14	91747764	91748028	265	265	91747880	5.20865	3.60893			OutsideGene
774	chr14	91893676	91894012	337	337	91893843	5.5685	3.82208			OutsideGene
775	chr14	92195089	92195419	331	331	92195222	5.5685	3.82208			OutsideGene
776	chr14	93209759	93209985	227	227	93209892	5.28855	3.65598			OutsideGene
777	chr14	97600427	97600692	266	266	97600543	5.47333	3.62941			OutsideGene
778	chr14	99535551	99535848	298	298	99535677	8.05783	4.16112	NM_029320	Pibf1	GeneBody
779	chr14	100927306	100927525	220	220	100927472	5.48222	3.77069			OutsideGene
780	chr14	101352149	101352426	278	278	101352306	5.60313	3.70315			OutsideGene
781	chr14	102320983	102321247	265	265	102321091	5.71525	3.63366	NM_201529	Lmo7	GeneBody
782	chr14	102728743	102729144	402	402	102728924	6.18163	3.75421			OutsideGene
783	chr14	104736027	104736396	370	370	104736213	45.3661	14.8826			OutsideGene
784	chr14	107474396	107474747	352	352	107474554	11.9061	5.74844			OutsideGene
785	chr14	107752759	107753019	261	261	107752846	5.62717	3.85713			OutsideGene
786	chr14	108210853	108211096	244	244	108210948	5.05405	3.51837			OutsideGene
787	chr14	108337040	108337564	525	525	108337225	5.34783	3.55856			OutsideGene
788	chr14	109767834	109768060	227	227	109767966	5.62963	3.71826			OutsideGene
789	chr14	110019562	110019914	353	353	110019736	5.01741	3.37411			OutsideGene
790	chr14	110702747	110703055	309	309	110702900	5.01741	3.37411			OutsideGene
791	chr14	111524563	111524853	291	291	111524678	5.62963	3.71826			OutsideGene
792	chr14	112072216	112072501	286	286	112072363	5.01741	3.37411			OutsideGene
793	chr14	112096091	112096367	277	277	112096207	5.84067	3.70219			OutsideGene
794	chr14	115949105	115949321	217	217	115949189	5.79254	3.81157	NM_175500	Gpc5	GeneBody
795	chr14	116142314	116142563	250	250	116142412	5.02894	3.50371	NM_175500	Gpc5	GeneBody
796	chr14	116210241	116210628	388	388	116210456	5.31559	3.67194	NM_175500	Gpc5	GeneBody
797	chr14	117471564	117471834	271	271	117471723	6.35793	4.14059	NM_011821	Gpc6	GeneBody
798	chr14	117809914	117810133	220	220	117810077	5.02894	3.50371	NM_011821	Gpc6	GeneBody
799	chr14	117921602	117922170	569	569	117922027	5.05405	3.51837	NM_011821	Gpc6	GeneBody
800	chr14	118269031	118269399	369	369	118269187	5.37028	3.70427	NM_011821	Gpc6	GeneBody
801	chr14	119090689	119090896	208	208	119090807	5.4479	3.61502	NM_001163676	Abcc4	GeneBody
802	chr14	120098746	120099177	432	432	120098917	5.72579	3.91622	NM_015820	Hs6st3	GeneBody
803	chr14	120720383	120720732	350	350	120720567	5.84142	3.57551	NM_175341	Mbnl2	GeneBody
804	chr14	120769508	120769829	322	322	120769634	5.64182	3.59374	NM_175341	Mbnl2	GeneBody
805	chr14	123043980	123044262	283	283	123044072	5.004	3.48918	NM_144844	Pcca	GeneBody
806	chr15	3258759	3258967	209	209	3258905	5.89194	3.73033			OutsideGene
807	chr15	4031385	4031587	203	203	4031442	5.27481	3.28509	NM_024188	Oxct1	GeneBody
808	chr15	5336964	5337163	200	200	5337055	5.02894	3.50371			OutsideGene
809	chr15	7505428	7505641	214	214	7505544	5.29878	3.53098			OutsideGene
810	chr15	9550416	9550762	347	347	9550611	5.76491	3.79569	NM_001305042	Spef2	GeneBody
811	chr15	10945927	10946421	495	495	10946090	5.01741	3.37411	NM_053077	Slc45a2	GeneBody
812	chr15	12573554	12573903	350	350	12573735	7.9761	4.4123			OutsideGene
813	chr15	13839739	13840082	344	344	13839885	6.94147	4.32165			OutsideGene
814	chr15	17583820	17584050	231	231	17583973	6.08011	3.97793			OutsideGene
815	chr15	22265449	22265993	545	545	22265818	7.00798	4.36005			OutsideGene
816	chr15	22445883	22446116	234	234	22445951	5.02894	3.50371			OutsideGene
817	chr15	28138005	28138464	460	460	28138292	5.53952	3.8048	NM_133365	Dnah5	GeneBody
818	chr15	29483802	29484198	397	397	29484032	5.01741	3.37411			OutsideGene
819	chr15	29808274	29808609	336	336	29808469	5.01741	3.37411			OutsideGene
820	chr15	30909856	30910271	416	416	30910005	5.05405	3.51837	NM_001355502	Ctnnd2	GeneBody
821	chr15	31387858	31388194	337	337	31388012	5.02894	3.50371	NM_172606	2020-03-06	GeneBody
822	chr15	31816968	31817255	288	288	31817153	5.01741	3.37411			OutsideGene
823	chr15	32084782	32085016	235	235	32084911	5.2745	3.51735			OutsideGene
824	chr15	32620315	32620629	315	315	32620452	5.34783	3.55856	NM_009154	Sema5a	GeneBody
825	chr15	35161904	35162172	269	269	35162052	6.0504	3.96065			OutsideGene
826	chr15	35510431	35510818	388	388	35510584	5.02894	3.50371	NM_177151	Vps13b	GeneBody
827	chr15	35694769	35695094	326	326	35694910	5.01741	3.37411	NM_177151	Vps13b	GeneBody
828	chr15	35880565	35880815	251	251	35880673	5.01741	3.37411			OutsideGene
829	chr15	35946557	35946772	216	216	35946670	5.004	3.48918	NM_001195748	Rgs22	GeneBody
830	chr15	38515437	38515677	241	241	38515551	7.79245	4.03506	NR_045757	2310043O21Rik	GeneBody
831	chr15	40623206	40623458	253	253	40623339	5.94386	3.75891	NM_001356998	Zfpm2	GeneBody
832	chr15	42950173	42950436	264	264	42950333	5.15636	3.57823	NM_172815	Rspo2	GeneBody
833	chr15	43054879	43055147	269	269	43055042	5.28855	3.65598			OutsideGene
834	chr15	44628305	44628681	377	377	44628381	5.72579	3.91622	NR_040309	2310069G16Rik	GeneBody
835	chr15	45814315	45814578	264	264	45814436	5.97007	3.77336			OutsideGene
836	chr15	49262511	49262898	388	388	49262632	5.53952	3.8048			OutsideGene
837	chr15	49887346	49887600	255	255	49887469	5.5685	3.82208			OutsideGene
838	chr15	51731263	51731513	251	251	51731416	5.93371	3.89297			OutsideGene
839	chr15	52311497	52311878	382	382	52311583	5.28855	3.65598			OutsideGene
840	chr15	52641688	52642047	360	360	52641850	5.004	3.48918			OutsideGene
841	chr15	54916395	54916707	313	313	54916554	5.53952	3.8048	NM_001355594	Dscc1	GeneBody
842	chr15	56490922	56491316	395	395	56491048	7.39413	4.41643			OutsideGene
843	chr15	58530590	58531145	556	556	58530953	7.49498	4.31241			OutsideGene
844	chr15	59399029	59399330	302	302	59399160	6.53212	4.08767	NM_026746	Nsmce2	GeneBody
845	chr15	59446727	59446969	243	243	59446857	6.44211	3.8932			OutsideGene
846	chr15	59491501	59491758	258	258	59491650	5.97007	3.77336			OutsideGene
847	chr15	59683766	59684090	325	325	59683918	5.01741	3.37411			OutsideGene
848	chr15	60214639	60214882	244	244	60214721	5.20865	3.60893			OutsideGene
849	chr15	61293648	61293969	322	322	61293776	5.72579	3.91622			OutsideGene
850	chr15	61843450	61843700	251	251	61843567	5.4524	3.49147			OutsideGene
851	chr15	62321624	62321846	223	223	62321707	6.18596	3.8931			OutsideGene
852	chr15	62469616	62469867	252	252	62469734	5.10483	3.54805			OutsideGene
853	chr15	62763295	62763494	200	200	62763396	5.07935	3.53314			OutsideGene
854	chr15	65913797	65914176	380	380	65913994	6.44211	3.8932	NM_152923	Kcnq3	GeneBody
855	chr15	66241423	66241740	318	318	66241573	5.31559	3.67194	NM_019457	Lrrc6	GeneBody
856	chr15	67518007	67518321	315	315	67518145	5.49894	3.64393			OutsideGene
857	chr15	69021826	69022113	288	288	69021977	5.5685	3.82208			OutsideGene
858	chr15	70359066	70359381	316	316	70359233	5.71525	3.63366			OutsideGene
859	chr15	76699281	76699564	284	284	76699406	7.38826	4.10811	NM_001007568	Zfp251	GeneBody
860	chr15	79340584	79340860	277	277	79340699	5.01741	3.37411			OutsideGene
861	chr15	80126104	80126390	287	287	80126214	7.17873	4.4591	NM_001044308	Cacna1i	GeneBody
862	chr15	80880983	80881192	210	210	80881102	5.10883	3.42483	NM_001082536	Mkl1	GeneBody
863	chr15	81002914	81003181	268	268	81003028	5.59772	3.83953	NM_001082536	Mkl1	GeneBody
864	chr15	82158772	82159050	279	279	82158917	5.90507	3.87641			OutsideGene
865	chr15	83056947	83057757	811	811	83057124	12.7733	5.60643	NM_001170954	A4galt	GeneBody
866	chr15	84469928	84470247	320	320	84470089	18.2947	6.78919			OutsideGene
867	chr15	84505847	84506097	251	251	84505979	5.71858	3.39795	NM_001346662	Prr5	GeneBody
868	chr15	84556259	84556564	306	306	84556373	10.0913	5.00562	NM_001205334	Arhgap8	GeneBody
869	chr15	88680693	88681243	551	551	88681096	11.9061	5.74844			OutsideGene
870	chr15	88758607	88758845	239	239	88758687	5.20258	3.4771	NM_172818	Ttll8	GeneBody
871	chr15	88898313	88898609	297	297	88898447	7.67382	4.25478	NM_001002005	Panx2	GeneBody
872	chr15	90668247	90668602	356	356	90668404	5.23508	3.62448			OutsideGene
873	chr15	91842320	91842691	372	372	91842493	5.72579	3.91622			OutsideGene
874	chr15	92339792	92340080	289	289	92339951	5.01741	3.37411	NM_001164593	Pdzrn4	GeneBody
875	chr15	92401624	92401872	249	249	92401749	5.48355	3.39103	NM_001164593	Pdzrn4	GeneBody
876	chr15	92402807	92403148	342	342	92402955	6.4429	4.03722	NM_001164593	Pdzrn4	GeneBody
877	chr15	93510181	93510424	244	244	93510326	5.52472	3.65855			OutsideGene
878	chr15	93657388	93657747	360	360	93657573	22.5003	9.36433			OutsideGene
879	chr15	94279903	94280249	347	347	94280075	6.35793	4.14059			OutsideGene
880	chr15	95745298	95745538	241	241	95745428	6.04386	3.24793	NM_001253813	Ano6	GeneBody
881	chr15	95779827	95780192	366	366	95779993	6.91489	4.00449	NM_001253813	Ano6	GeneBody
882	chr15	96375699	96375943	245	245	96375838	5.70358	3.50402			OutsideGene
883	chr15	96871172	96871371	200	200	96871217	5.26172	3.64016	NM_027052	Slc38a4	GeneBody
884	chr15	97005205	97005714	510	510	97005574	6.71887	4.04288			OutsideGene
885	chr15	97417705	97418245	541	541	97417891	13.7362	5.69416			OutsideGene
886	chr15	99391466	99392062	597	597	99391630	16.9989	7.5186			OutsideGene
887	chr15	101494911	101495171	261	261	101495086	5.72579	3.91622	NM_016879	Krt85	GeneBody
888	chr16	6437479	6437740	262	262	6437645	5.5685	3.82208	NM_021477	Rbfox1	GeneBody
889	chr16	8452173	8452484	312	312	8452332	5.28855	3.65598			OutsideGene
890	chr16	8854300	8854578	279	279	8854473	5.47559	3.50393	NM_001081400	1810013L24Rik	GeneBody
891	chr16	10088560	10088911	352	352	10088810	5.5685	3.82208			OutsideGene
892	chr16	11452926	11453179	254	254	11453070	5.27481	3.28509	NM_028964	Snx29	GeneBody
893	chr16	11505043	11505376	334	334	11505183	6.44211	3.8932	NM_028964	Snx29	GeneBody
894	chr16	13334750	13335204	455	455	13335144	5.24969	3.38315	NM_001122667	Mkl2	GeneBody
895	chr16	13804055	13804269	215	215	13804108	5.01741	3.37411	NM_001039521	Rrn3	GeneBody
896	chr16	16248791	16249119	329	329	16248947	6.09072	3.58244	NM_026163	Pkp2	GeneBody
897	chr16	16978627	16978870	244	244	16978691	6.91489	4.00449			OutsideGene
898	chr16	17143665	17143907	243	243	17143779	5.72579	3.91622	NM_029779	Ccdc116	Promoter
899	chr16	20130502	20130736	235	235	20130581	6.4429	4.03722			OutsideGene
900	chr16	20784686	20785177	492	492	20784959	13.7362	5.69416			OutsideGene
901	chr16	20874352	20874634	283	283	20874488	8.15151	4.34977			OutsideGene
902	chr16	20963291	20963712	422	422	20963348	5.23508	3.62448			OutsideGene
903	chr16	21235967	21236166	200	200	21236054	5.23508	3.62448			OutsideGene
904	chr16	22193184	22193395	212	212	22193318	5.72579	3.91622			OutsideGene
905	chr16	23331558	23331800	243	243	23331666	5.01741	3.37411	NM_145933	St6gal1	GeneBody
906	chr16	24445052	24445370	319	319	24445209	6.80683	3.94811	NM_178665	Lpp	GeneBody
907	chr16	24782140	24782370	231	231	24782237	6.19101	3.40954	NM_001145954	Lpp	GeneBody
908	chr16	26901629	26901888	260	260	26901743	6.18163	3.75421			OutsideGene
909	chr16	28204843	28205275	433	433	28205033	5.73747	3.77995	NM_010199	Fgf12	GeneBody
910	chr16	29963791	29964128	338	338	29963981	5.01741	3.37411	NR_037689	Gm1968	GeneBody
911	chr16	30180068	30180329	262	262	30180176	5.57681	3.68817			OutsideGene
912	chr16	30412783	30413181	399	399	30412889	5.56039	3.22012			OutsideGene
913	chr16	31244419	31244824	406	406	31244636	5.1824	3.59351			OutsideGene
914	chr16	33381876	33382165	290	290	33382015	5.3726	3.57251	NM_001358570	Zfp148	Promoter
915	chr16	34821815	34822157	343	343	34822007	5.71858	3.39795	NM_139300	Mylk	GeneBody
916	chr16	34978253	34978505	253	253	34978386	5.93364	3.5041	NM_139300	Mylk	GeneBody
917	chr16	35661023	35661668	646	646	35661535	5.72579	3.91622	NM_013661	Sema5b	GeneBody
918	chr16	36310262	36310523	262	262	36310379	5.39794	3.72066			OutsideGene
919	chr16	37255656	37255949	294	294	37255781	5.25037	3.50383	NM_001114612	Stxbp5l	GeneBody
920	chr16	39007242	39007487	246	246	39007336	5.49894	3.64393	NM_170599	Igsf11	GeneBody
921	chr16	40785573	40785887	315	315	40785734	6.44211	3.8932	NM_001361281	Lsamp	GeneBody
922	chr16	42836605	42836854	250	250	42836712	6.44211	3.8932	NR_040521	4932412D23Rik	GeneBody
923	chr16	46778476	46778774	299	299	46778638	5.71525	3.63366			OutsideGene
924	chr16	47391678	47391984	307	307	47391838	5.02894	3.50371			OutsideGene
925	chr16	47503141	47503407	267	267	47503272	6.0209	3.94351			OutsideGene
926	chr16	47918721	47919036	316	316	47918879	5.25037	3.50383			OutsideGene
927	chr16	48195361	48195689	329	329	48195509	5.72579	3.91622			OutsideGene
928	chr16	49740969	49741307	339	339	49741109	6.91489	4.00449	NM_028680	Ift57	GeneBody
929	chr16	49898706	49898931	226	226	49898775	5.20865	3.60893	NM_010581	Cd47	GeneBody
930	chr16	50405285	50405602	318	318	50405417	6.13134	3.7276	NM_001347240	Bbx	GeneBody
931	chr16	50410931	50411259	329	329	50411060	5.4479	3.61502	NM_001347240	Bbx	GeneBody
932	chr16	50414570	50414922	353	353	50414744	7.75101	3.67125	NM_001347240	Bbx	GeneBody
933	chr16	52094804	52095126	323	323	52094942	10.3201	5.30453	NM_001033238	Cblb	GeneBody
934	chr16	53203711	53203964	254	254	53203773	5.28855	3.65598			OutsideGene
935	chr16	54236241	54236585	345	345	54236424	7.32853	4.37964			OutsideGene
936	chr16	54279240	54279461	222	222	54279336	5.60313	3.70315			OutsideGene
937	chr16	54939085	54939373	289	289	54939220	5.26172	3.64016			OutsideGene
938	chr16	55789549	55789836	288	288	55789660	5.93589	3.6248			OutsideGene
939	chr16	55923840	55924124	285	285	55924005	5.1305	3.56307	NM_028815	Cep97	GeneBody
940	chr16	56095205	56095444	240	240	56095366	5.48355	3.39103	NM_001304503	Senp7	GeneBody
941	chr16	57184983	57185240	258	258	57185083	5.71525	3.63366	NM_026254	Tbc1d23	GeneBody
942	chr16	57241908	57242274	367	367	57242085	11.974	4.9249			OutsideGene
943	chr16	58104668	58104891	224	224	58104789	5.39794	3.72066			OutsideGene
944	chr16	60053728	60054022	295	295	60053898	5.25037	3.50383	NM_007938	Epha6	GeneBody
945	chr16	63476328	63476699	372	372	63476527	5.004	3.48918			OutsideGene
946	chr16	64748659	64749018	360	360	64748822	5.01741	3.37411			OutsideGene
947	chr16	65868966	65869380	415	415	65869138	7.9761	4.4123			OutsideGene
948	chr16	66194774	66195045	272	272	66194896	5.5685	3.82208			OutsideGene
949	chr16	69458390	69458691	302	302	69458508	5.02894	3.50371			OutsideGene
950	chr16	69789917	69790117	201	201	69789962	5.28855	3.65598			OutsideGene
951	chr16	70263058	70263399	342	342	70263226	5.15636	3.57823			OutsideGene
952	chr16	70344201	70344437	237	237	70344323	5.01741	3.37411	NM_028803	Gbe1	GeneBody
953	chr16	71078273	71078487	215	215	71078351	5.01741	3.37411			OutsideGene
954	chr16	71605498	71605911	414	414	71605664	5.15636	3.57823			OutsideGene
955	chr16	71666910	71667130	221	221	71666959	5.20865	3.60893			OutsideGene
956	chr16	73482503	73482764	262	262	73482616	7.51941	3.78838			OutsideGene
957	chr16	74179577	74179898	322	322	74179703	6.63404	3.99678	NM_001358493	Robo2	GeneBody
958	chr16	76688128	76688397	270	270	76688283	6.61798	3.7231			OutsideGene
959	chr16	77697195	77697459	265	265	77697298	5.24969	3.38315			OutsideGene
960	chr16	80328152	80328501	350	350	80328350	5.62963	3.71826			OutsideGene
961	chr16	80586784	80587046	263	263	80586912	5.73747	3.77995			OutsideGene
962	chr16	82749359	82749656	298	298	82749496	5.37028	3.70427			OutsideGene
963	chr16	82794459	82794728	270	270	82794616	6.3261	4.12186			OutsideGene
964	chr16	82815023	82815296	274	274	82815124	5.01741	3.37411			OutsideGene
965	chr16	84132068	84132337	270	270	84132223	5.79254	3.81157			OutsideGene
966	chr16	84702201	84702507	307	307	84702372	5.24969	3.38315			OutsideGene
967	chr16	85059909	85060128	220	220	85060036	5.4479	3.61502	NM_007471	App	GeneBody
968	chr16	87866294	87866599	306	306	87866411	5.1305	3.56307			OutsideGene
969	chr16	87933665	87933972	308	308	87933808	5.48222	3.77069	NM_146072	Grik1	GeneBody
970	chr16	88406484	88406973	490	490	88406881	5.01741	3.37411			OutsideGene
971	chr16	88799906	88800111	206	206	88799970	5.71525	3.63366	NR_138570	4930553J12Rik	Promoter
972	chr16	88890334	88890626	293	293	88890513	5.2264	3.49041			OutsideGene
973	chr16	89762455	89762677	223	223	89762547	5.26172	3.64016			OutsideGene
974	chr16	90419128	90419498	371	371	90419305	6.5209	4.23683	NM_015755	Hunk	GeneBody
975	chr16	90804150	90804366	217	217	90804220	5.45391	3.75386	NM_029497	Urb1	GeneBody
976	chr16	92052067	92052397	331	331	92052228	5.23508	3.62448			OutsideGene
977	chr16	93335292	93335913	622	622	93335749	10.4542	3.81202			OutsideGene
978	chr16	95357281	95357496	216	216	95357351	5.72579	3.91622			OutsideGene
979	chr16	95606372	95606710	339	339	95606556	6.44211	3.8932	NM_001302179	Erg	GeneBody
980	chr16	95708740	95708980	241	241	95708810	5.07935	3.53314	NM_001302179	Erg	GeneBody
981	chr16	96178491	96178792	302	302	96178642	5.01741	3.37411			OutsideGene
982	chr16	97437059	97437321	263	263	97437180	5.5685	3.82208			OutsideGene
983	chr16	97702889	97703143	255	255	97702984	5.70358	3.50402	NM_020622	Fam3b	GeneBody
984	chr16	97985586	97985903	318	318	97985692	5.27498	3.00375	NM_023663	Ripk4	TSS
985	chr16	98286797	98287063	267	267	98286939	5.27481	3.28509	NR_015491	A630089N07Rik	GeneBody
986	chr17	3218477	3218798	322	322	3218653	5.56039	3.22012			OutsideGene
987	chr17	4225682	4226063	382	382	4225990	6.13093	3.86246			OutsideGene
988	chr17	4626124	4626741	618	618	4626380	135.138	24.0562			OutsideGene
989	chr17	5599081	5599412	332	332	5599251	8.811	4.38012	NM_146073	Zdhhc14	GeneBody
990	chr17	7828053	7828344	292	292	7828185	5.87663	3.86			OutsideGene
991	chr17	11265018	11265217	200	200	11265135	5.04005	3.38665	NM_016694	Park2	GeneBody
992	chr17	12189267	12189576	310	310	12189397	22.051	8.3055	NM_016694	Park2	GeneBody
993	chr17	13640099	13640333	235	235	13640160	5.27481	3.28509			OutsideGene
994	chr17	14527352	14527638	287	287	14527522	5.02894	3.50371	NM_022315	Smoc2	GeneBody
995	chr17	15492632	15492944	313	313	15492792	5.01741	3.37411			OutsideGene
996	chr17	15715493	15715808	316	316	15715654	5.76491	3.79569			OutsideGene
997	chr17	16286979	16287378	400	400	16287117	5.71525	3.63366			OutsideGene
998	chr17	16801111	16801372	262	262	16801178	5.01741	3.37411			OutsideGene
999	chr17	17179756	17180070	315	315	17179901	5.99162	3.92652			OutsideGene
1000	chr17	18447000	18447206	207	207	18447131	5.004	3.48918	NM_001104542	Vmn2r93	GeneBody
1001	chr17	18618413	18618653	241	241	18618532	5.5685	3.82208			OutsideGene
1002	chr17	19327754	19327966	213	213	19327899	5.02894	3.50371			OutsideGene
1003	chr17	20268582	20268801	220	220	20268631	5.07935	3.53314			OutsideGene
1004	chr17	24763617	24763861	245	245	24763703	5.71858	3.39795	NM_001286714	Tsc2	GeneBody
1005	chr17	25114274	25114543	270	270	25114382	5.02894	3.50371	NM_020608	Cramp1l	GeneBody
1006	chr17	26173715	26174017	303	303	26173871	6.44211	3.8932	NM_001162868	Rab11fip3	GeneBody
1007	chr17	26215847	26216391	545	545	26216205	7.42727	4.43506			OutsideGene
1008	chr17	26828108	26828410	303	303	26828236	5.25037	3.50383	NM_025272	Atp6v0e	GeneBody
1009	chr17	27993868	27994069	202	202	27993944	5.01741	3.37411	NM_001080769	Uhrf1bp1	Promoter
1010	chr17	28082638	28083024	387	387	28082898	5.01741	3.37411	NM_001286040	Anks1	GeneBody
1011	chr17	28160860	28161088	229	229	28160967	5.29878	3.53098	NM_001286040	Anks1	GeneBody
1012	chr17	28207321	28207563	243	243	28207447	5.03632	3.27042	NM_013687	Tcp11	GeneBody
1013	chr17	28557117	28557457	341	341	28557264	10.6911	4.17553	NM_010220	Fkbp5	GeneBody
1014	chr17	28649694	28650182	489	489	28649911	15.3895	5.57094			OutsideGene
1015	chr17	28652410	28652735	326	326	28652554	10.9403	5.2559			OutsideGene
1016	chr17	28654938	28655290	353	353	28655128	10.5406	4.74093			OutsideGene
1017	chr17	28897958	28898266	309	309	28898112	10.7099	4.9735			OutsideGene
1018	chr17	28949994	28950252	259	259	28950190	5.01741	3.37411	NM_001081315	Brpf3	GeneBody
1019	chr17	29231500	29231830	331	331	29231666	8.93055	4.16722	NM_007669	Cdkn1a	Promoter
1020	chr17	29826837	29827131	295	295	29826969	5.72579	3.91622	NR_132314	Gm28043	GeneBody
1021	chr17	30145705	30145970	266	266	30145779	6.84438	3.59896	NM_148926	Zfand3	GeneBody
1022	chr17	33014482	33014867	386	386	33014672	6.26319	4.08491			OutsideGene
1023	chr17	33130057	33130427	371	371	33130182	5.48355	3.39103	NM_001045559	Zfp952	TSS
1024	chr17	34120919	34121245	327	327	34121102	5.01741	3.37411	NR_033305	AA388235	GeneBody
1025	chr17	34251232	34251471	240	240	34251361	5.27481	3.28509	NM_001204973	Brd2	GeneBody
1026	chr17	34720471	34720673	203	203	34720570	5.25037	3.50383	NM_010929	Notch4	GeneBody
1027	chr17	37597901	37598255	355	355	37598073	5.07935	3.53314			OutsideGene
1028	chr17	41514589	41514882	294	294	41514688	5.57681	3.68817			OutsideGene
1029	chr17	43394800	43395038	239	239	43394930	5.31846	3.20384			OutsideGene
1030	chr17	43720243	43720569	327	327	43720406	5.1824	3.59351	NM_013737	Pla2g7	GeneBody
1031	chr17	47494189	47494542	354	354	47494365	8.2151	3.9778	NM_001097623	Trerf1	GeneBody
1032	chr17	47970395	47970782	388	388	47970673	5.23508	3.62448	NM_001276391	Mdfi	TSS
1033	chr17	52579263	52579580	318	318	52579451	5.01741	3.37411			OutsideGene
1034	chr17	53275703	53276083	381	381	53275890	5.5685	3.82208			OutsideGene
1035	chr17	53617594	53617799	206	206	53617659	5.71525	3.63366	NM_025887	Rab5a	Promoter
1036	chr17	53936629	53936976	348	348	53936806	14.0065	6.20615			OutsideGene
1037	chr17	54600791	54601102	312	312	54600987	5.28855	3.65598			OutsideGene
1038	chr17	56248111	56248435	325	325	56248306	8.33639	4.2953	NM_020568	Plin4	Promoter
1039	chr17	56432362	56432636	275	275	56432528	6.44211	3.8932			OutsideGene
1040	chr17	56434948	56435183	236	236	56435078	5.51076	3.78767	NM_029799	Arrdc5	GeneBody
1041	chr17	57584194	57584466	273	273	57584282	6.0209	3.94351	NM_010130	Adgre1	GeneBody
1042	chr17	61172154	61172385	232	232	61172247	5.02894	3.50371			OutsideGene
1043	chr17	61712101	61712400	300	300	61712234	5.34283	3.68804			OutsideGene
1044	chr17	66155282	66155646	365	365	66155504	5.4524	3.49147	NM_001114131	Ppp4r1	GeneBody
1045	chr17	66618510	66618817	308	308	66618630	7.13707	4.27287			OutsideGene
1046	chr17	67237079	67237371	293	293	67237274	5.47333	3.62941	NM_008984	Ptprm	GeneBody
1047	chr17	67280584	67280796	213	213	67280641	5.93589	3.6248	NM_008984	Ptprm	GeneBody
1048	chr17	69074156	69074402	247	247	69074207	5.27481	3.28509	NM_177278	L3mbtl4	GeneBody
1049	chr17	69415956	69416158	203	203	69416086	5.53952	3.8048			OutsideGene
1050	chr17	69443445	69443830	386	386	69443620	10.4565	5.19094	NM_001355732	Epb41l3	GeneBody
1051	chr17	71527009	71527343	335	335	71527179	9.58493	4.59913			OutsideGene
1052	chr17	71808217	71808561	345	345	71808395	6.0209	3.94351	NM_028887	Smchd1	GeneBody
1053	chr17	71972119	71972467	349	349	71972304	5.49894	3.64393	NM_175639	Wdr43	GeneBody
1054	chr17	72363080	72363430	351	351	72363245	5.5685	3.82208	NM_007439	Alk	GeneBody
1055	chr17	72831991	72832215	225	225	72832134	5.28855	3.65598	NM_007439	Alk	GeneBody
1056	chr17	73447973	73448332	360	360	73448170	5.59361	3.56762			OutsideGene
1057	chr17	73523122	73523354	233	233	73523254	5.03632	3.27042	NM_001081071	Lclat1	GeneBody
1058	chr17	74262078	74262386	309	309	74262202	5.5685	3.82208	NM_011723	Xdh	GeneBody
1059	chr17	74425721	74426050	330	330	74425799	5.26172	3.64016			OutsideGene
1060	chr17	76736053	76736367	315	315	76736201	5.01741	3.37411			OutsideGene
1061	chr17	77047056	77047329	274	274	77047199	5.01741	3.37411			OutsideGene
1062	chr17	77811919	77812234	316	316	77812069	5.15541	3.45076			OutsideGene
1063	chr17	78003395	78003613	219	219	78003558	5.45391	3.75386			OutsideGene
1064	chr17	78214217	78214527	311	311	78214382	5.01741	3.37411			OutsideGene
1065	chr17	78253558	78253820	263	263	78253626	5.53952	3.8048			OutsideGene
1066	chr17	79153896	79154174	279	279	79154054	5.20258	3.4771	NM_001081179	Heatr5b	GeneBody
1067	chr17	83866091	83866369	279	279	83866278	5.27481	3.28509	NM_199466	Eml4	GeneBody
1068	chr17	84073625	84073897	273	273	84073731	5.37028	3.70427			OutsideGene
1069	chr17	84198966	84199291	326	326	84199156	5.01741	3.37411	NM_054082	Mta3	GeneBody
1070	chr17	84901156	84901469	314	314	84901325	5.05405	3.51837			OutsideGene
1071	chr17	85879472	85879701	230	230	85879580	6.39797	3.73762			OutsideGene
1072	chr17	85991208	85991458	251	251	85991313	6.0209	3.94351			OutsideGene
1073	chr17	86793723	86794112	390	390	86793969	8.05783	4.16112	NM_011104	Prkce	GeneBody
1074	chr17	86935322	86935629	308	308	86935441	5.4479	3.61502	NM_011104	Prkce	GeneBody
1075	chr17	86936170	86936379	210	210	86936246	5.01741	3.37411	NM_011104	Prkce	GeneBody
1076	chr17	88552306	88552648	343	343	88552484	5.31559	3.67194			OutsideGene
1077	chr17	88805438	88805901	464	464	88805627	8.811	4.38012			OutsideGene
1078	chr17	89186815	89187122	308	308	89186963	6.0504	3.96065	NM_013582	Lhcgr	GeneBody
1079	chr17	89532707	89532952	246	246	89532888	5.72579	3.91622	NM_013523	Fshr	GeneBody
1080	chr17	90118062	90118347	286	286	90118233	5.1824	3.59351			OutsideGene
1081	chr17	91242502	91242762	261	261	91242625	6.32678	3.97187	NM_001346957	Nrxn1	GeneBody
1082	chr17	91396469	91396679	211	211	91396600	5.06283	3.39928	NM_001346957	Nrxn1	GeneBody
1083	chr17	94573880	94574138	259	259	94573975	5.02894	3.50371			OutsideGene
1084	chr18	3906968	3907242	275	275	3907151	5.004	3.48918			OutsideGene
1085	chr18	4059186	4059446	261	261	4059295	6.04972	3.81739			OutsideGene
1086	chr18	7048689	7048927	239	239	7048803	5.17892	3.46388			OutsideGene
1087	chr18	7130623	7130894	272	272	7130739	5.42582	3.73719	NM_001357492	Armc4	GeneBody
1088	chr18	7421184	7421602	419	419	7421478	5.01741	3.37411	NM_001360860	Mpp7	GeneBody
1089	chr18	7431574	7431836	263	263	7431727	5.17892	3.46388	NM_001360860	Mpp7	GeneBody
1090	chr18	7616487	7616868	382	382	7616713	9.37571	4.98563	NM_001161620	Mpp7	GeneBody
1091	chr18	7665535	7665841	307	307	7665713	5.01741	3.37411			OutsideGene
1092	chr18	8754096	8754387	292	292	8754235	5.49894	3.64393			OutsideGene
1093	chr18	10343745	10344019	275	275	10343861	5.32323	3.54472	NM_001083628	Greb1l	GeneBody
1094	chr18	10739050	10739373	324	324	10739204	6.10642	3.71443	NM_144860	Mib1	GeneBody
1095	chr18	11034501	11034840	340	340	11034667	8.811	4.38012			OutsideGene
1096	chr18	11925352	11925746	395	395	11925524	9.48746	5.04544			OutsideGene
1097	chr18	12786225	12786573	349	349	12786389	5.27481	3.28509			OutsideGene
1098	chr18	12856463	12856763	301	301	12856616	5.25037	3.50383	NM_028341	Ttc39c	GeneBody
1099	chr18	15215625	15215901	277	277	15215744	5.01741	3.37411	NM_134112	Kctd1	GeneBody
1100	chr18	18126379	18126640	262	262	18126475	5.1824	3.59351			OutsideGene
1101	chr18	18422639	18423100	462	462	18422935	5.42582	3.73719			OutsideGene
1102	chr18	18863053	18863306	254	254	18863157	6.50217	4.07071			OutsideGene
1103	chr18	20127901	20128147	247	247	20128036	5.02894	3.50371	NM_007882	Dsc3	GeneBody
1104	chr18	20237718	20237969	252	252	20237906	5.17892	3.46388			OutsideGene
1105	chr18	23638077	23638308	232	232	23638172	6.62351	3.85318	NM_001285807	Dtna	GeneBody
1106	chr18	24285434	24285831	398	398	24285656	5.02894	3.50371			OutsideGene
1107	chr18	26299864	26300123	260	260	26299942	6.14021	4.01296			OutsideGene
1108	chr18	27038496	27038770	275	275	27038610	5.37028	3.70427			OutsideGene
1109	chr18	27232990	27233330	341	341	27233164	5.5685	3.82208			OutsideGene
1110	chr18	27315636	27315885	250	250	27315766	5.02894	3.50371			OutsideGene
1111	chr18	28102989	28103284	296	296	28103182	5.34283	3.68804			OutsideGene
1112	chr18	32858955	32859556	602	602	32859107	10.0802	5.36734	NR_045381	4930455D15Rik	GeneBody
1113	chr18	33155810	33156095	286	286	33155936	5.01741	3.37411	NM_009793	Camk4	GeneBody
1114	chr18	34756014	34756334	321	321	34756188	5.01741	3.37411	NM_177773	4933408B17Rik	Promoter
1115	chr18	34928714	34928995	282	282	34928839	5.26172	3.64016	NM_175104	Fam53c	GeneBody
1116	chr18	36288426	36288669	244	244	36288486	5.97007	3.77336	NM_001167891	Nrg2	GeneBody
1117	chr18	38568876	38569734	859	859	38569552	15.2768	5.68257			OutsideGene
1118	chr18	38594496	38594784	289	289	38594659	5.95984	3.63734	NM_022996	Ndfip1	GeneBody
1119	chr18	39184590	39184923	334	334	39184777	11.3265	5.45049	NM_001361073	Arhgap26	GeneBody
1120	chr18	40231887	40232258	372	372	40231976	5.20258	3.4771			OutsideGene
1121	chr18	41553631	41553944	314	314	41553801	5.72579	3.91622			OutsideGene
1122	chr18	42054780	42055221	442	442	42055174	5.01741	3.37411	NM_029942	Prelid2	GeneBody
1123	chr18	42192715	42193097	383	383	42192862	5.5685	3.82208			OutsideGene
1124	chr18	42548884	42549179	296	296	42549032	5.71696	3.91092			OutsideGene
1125	chr18	43946330	43946555	226	226	43946434	5.01741	3.37411	NM_001033280	Gm94	GeneBody
1126	chr18	44248092	44248379	288	288	44248227	5.95447	3.40408			OutsideGene
1127	chr18	45215563	45215917	355	355	45215730	10.9877	5.87434			OutsideGene
1128	chr18	45447032	45447431	400	400	45447155	5.5685	3.82208	NM_001312905	Kcnn2	GeneBody
1129	chr18	46281906	46282188	283	283	46282078	5.84067	3.70219			OutsideGene
1130	chr18	46569357	46569585	229	229	46569484	5.70358	3.50402			OutsideGene
1131	chr18	46810364	46810589	226	226	46810473	5.93364	3.5041			OutsideGene
1132	chr18	47482611	47482833	223	223	47482757	5.97007	3.77336	NM_018744	Sema6a	GeneBody
1133	chr18	48419799	48420036	238	238	48419966	5.02894	3.50371			OutsideGene
1134	chr18	48563910	48564622	713	713	48564179	5.1305	3.56307			OutsideGene
1135	chr18	49498477	49498727	251	251	49498564	5.59772	3.83953			OutsideGene
1136	chr18	51861109	51861401	293	293	51861240	5.5685	3.82208			OutsideGene
1137	chr18	53929966	53930281	316	316	53930120	5.47559	3.50393			OutsideGene
1138	chr18	54063059	54063367	309	309	54063182	6.61798	3.7231	NM_152809	Csnk1g3	GeneBody
1139	chr18	54351184	54351394	211	211	54351293	5.01741	3.37411			OutsideGene
1140	chr18	56927770	56927987	218	218	56927845	5.72579	3.91622	NM_177115	2020-03-03	GeneBody
1141	chr18	57780377	57780692	316	316	57780503	7.16737	4.13743	NM_029290	1700011I03Rik	GeneBody
1142	chr18	59328946	59329251	306	306	59329111	5.02894	3.50371			OutsideGene
1143	chr18	59553661	59554072	412	412	59553921	6.17061	4.03071	NM_001081328	Chsy3	GeneBody
1144	chr18	59654348	59654622	275	275	59654521	5.72579	3.91622			OutsideGene
1145	chr18	59760571	59760798	228	228	59760724	5.20865	3.60893			OutsideGene
1146	chr18	61308350	61308640	291	291	61308515	5.02894	3.50371	NM_134134	Hmgxb3	GeneBody
1147	chr18	61382677	61382926	250	250	61382819	6.29452	4.1033	NM_146086	Pde6a	GeneBody
1148	chr18	62286933	62287195	263	263	62287066	6.17555	3.13165			OutsideGene
1149	chr18	62681452	62681695	244	244	62681531	5.01741	3.37411	NM_001361091	Fbxo38	GeneBody
1150	chr18	63128680	63128980	301	301	63128750	5.93589	3.6248			OutsideGene
1151	chr18	63355710	63356053	344	344	63355856	6.35793	4.14059	NM_001039485	Piezo2	GeneBody
1152	chr18	64202076	64202316	241	241	64202231	5.4479	3.61502			OutsideGene
1153	chr18	64262117	64262444	328	328	64262264	6.44211	3.8932			OutsideGene
1154	chr18	64409752	64410016	265	265	64409886	5.71858	3.39795	NR_045366	St8sia3os	GeneBody
1155	chr18	64843628	64843894	267	267	64843742	5.47559	3.50393			OutsideGene
1156	chr18	64893166	64893533	368	368	64893395	5.24969	3.38315			OutsideGene
1157	chr18	65586990	65587340	351	351	65587182	15.959	6.74822			OutsideGene
1158	chr18	66406246	66406556	311	311	66406402	8.98345	4.77798	NM_178793	Ccbe1	GeneBody
1159	chr18	66450157	66450625	469	469	66450471	5.01741	3.37411	NM_178793	Ccbe1	Promoter
1160	chr18	67147310	67147642	333	333	67147462	5.23508	3.62448			OutsideGene
1161	chr18	67695421	67695655	235	235	67695499	5.90507	3.87641	NM_194355	Spire1	GeneBody
1162	chr18	69971603	69971877	275	275	69971713	6.84355	4.26531			OutsideGene
1163	chr18	70436861	70437071	211	211	70436956	5.03632	3.27042			OutsideGene
1164	chr18	70738741	70739010	270	270	70738869	5.59361	3.56762	NM_010773	Mbd2	GeneBody
1165	chr18	70850315	70850547	233	233	70850387	6.0504	3.96065			OutsideGene
1166	chr18	72845745	72846098	354	354	72845912	5.01741	3.37411			OutsideGene
1167	chr18	72933768	72934005	238	238	72933838	5.5685	3.82208			OutsideGene
1168	chr18	75696858	75697150	293	293	75696952	5.02894	3.50371	NM_201354	Ctif	GeneBody
1169	chr18	76345573	76345838	266	266	76345677	5.5685	3.82208			OutsideGene
1170	chr18	79566591	79566840	250	250	79566748	5.73747	3.77995			OutsideGene
1171	chr18	80863391	80863611	221	221	80863528	5.72579	3.91622	NM_198429	Nfatc1	GeneBody
1172	chr18	81104106	81104404	299	299	81104305	5.15541	3.45076	NM_001201569	Atp9b	GeneBody
1173	chr18	83889692	83890081	390	390	83889901	6.0504	3.96065			OutsideGene
1174	chr18	86640620	86640828	209	209	86640684	5.49894	3.64393	NM_144946	Neto1	GeneBody
1175	chr18	86917762	86918058	297	297	86917906	5.25037	3.50383			OutsideGene
1176	chr18	89121972	89122298	327	327	89122170	5.71525	3.63366			OutsideGene
1177	chr18	89665138	89665462	325	325	89665289	5.69062	3.62025	NM_001039173	Dok6	GeneBody
1178	chr19	4013859	4014149	291	291	4013987	5.02894	3.50371			OutsideGene
1179	chr19	5414752	5415061	310	310	5414884	7.379	3.4299	NR_015545	4930481A15Rik	GeneBody
1180	chr19	7044799	7045015	217	217	7044849	5.01741	3.37411	NM_008874	Plcb3	Promoter
1181	chr19	10093940	10094342	403	403	10094124	7.0755	4.39914	NM_001347429	Rab3il1	GeneBody
1182	chr19	10462843	10463117	275	275	10462975	5.02894	3.50371	NM_173068	Syt7	Promoter
1183	chr19	10722480	10722876	397	397	10722647	9.31746	3.87728	NR_045316	4930524O05Rik	TSS
1184	chr19	10861344	10861585	242	242	10861479	6.18163	3.75421			OutsideGene
1185	chr19	11878832	11879172	341	341	11878993	5.01741	3.37411	NM_152220	Stx3	GeneBody
1186	chr19	11924405	11924669	265	265	11924582	5.70358	3.50402			OutsideGene
1187	chr19	14227958	14228324	367	367	14228144	5.01741	3.37411			OutsideGene
1188	chr19	15133055	15133380	326	326	15133192	5.76491	3.79569			OutsideGene
1189	chr19	16192968	16193348	381	381	16193163	5.07645	3.18557			OutsideGene
1190	chr19	16505042	16505317	276	276	16505180	7.16737	4.13743			OutsideGene
1191	chr19	16637551	16637823	273	273	16637644	6.44211	3.8932	NM_008137	Gna14	GeneBody
1192	chr19	17696251	17696579	329	329	17696406	5.03632	3.27042	NM_001190483	Pcsk5	GeneBody
1193	chr19	18402219	18402495	277	277	18402305	5.2745	3.51735			OutsideGene
1194	chr19	18632809	18633115	307	307	18632971	6.68505	4.1746			OutsideGene
1195	chr19	20724424	20724807	384	384	20724612	14.3458	6.16893			OutsideGene
1196	chr19	20803475	20803792	318	318	20803636	5.25037	3.50383			OutsideGene
1197	chr19	21594955	21595224	270	270	21595092	5.76491	3.79569			OutsideGene
1198	chr19	23013863	23014168	306	306	23014024	6.38618	3.61032	NM_177341	Trpm3	GeneBody
1199	chr19	23131367	23131594	228	228	23131425	8.45702	4.50506			OutsideGene
1200	chr19	24091266	24091782	517	517	24091398	6.32678	3.97187	NM_001114174	Fam189a2	GeneBody
1201	chr19	24220439	24220638	200	200	24220546	5.2745	3.51735	NM_001198985	Tjp2	GeneBody
1202	chr19	24589017	24589418	402	402	24589193	5.34283	3.68804	NM_008846	Pip5k1b	GeneBody
1203	chr19	25305168	25305419	252	252	25305328	6.44211	3.8932			OutsideGene
1204	chr19	26760222	26760611	390	390	26760481	22.4761	8.25927	NM_011416	Smarca2	GeneBody
1205	chr19	29222392	29222612	221	221	29222472	5.70358	3.50402			OutsideGene
1206	chr19	29273027	29273354	328	328	29273185	6.86389	4.12212			OutsideGene
1207	chr19	29304012	29304350	339	339	29304166	10.9237	5.43228			OutsideGene
1208	chr19	30632789	30633023	235	235	30632942	5.5685	3.82208			OutsideGene
1209	chr19	33154318	33154860	543	543	33154683	9.12303	4.85146			OutsideGene
1210	chr19	35889436	35889729	294	294	35889569	7.36678	4.56893			OutsideGene
1211	chr19	36185791	36186063	273	273	36185868	5.01741	3.37411			OutsideGene
1212	chr19	36648478	36648679	202	202	36648517	5.34783	3.55856	NM_001163471	Hectd2	GeneBody
1213	chr19	36824022	36824321	300	300	36824191	14.9941	6.08423			OutsideGene
1214	chr19	40878265	40878697	433	433	40878438	6.83451	4.10603			OutsideGene
1215	chr19	40974098	40974511	414	414	40974280	5.56039	3.22012	NM_028319	Zfp518a	GeneBody
1216	chr19	41902570	41902853	284	284	41902704	5.59772	3.83953			OutsideGene
1217	chr19	42662938	42663422	485	485	42663094	7.49498	4.31241	NM_177464	R3hcc1l	GeneBody
1218	chr19	42831887	42832510	624	624	42832053	7.9761	4.4123	NM_019424	Hps1	GeneBody
1219	chr19	44306123	44306603	481	481	44306451	10.4174	4.54606	NM_024450	Scd3	GeneBody
1220	chr19	44361889	44362153	265	265	44361970	6.13134	3.7276			OutsideGene
1221	chr19	44681431	44681785	355	355	44681596	12.8709	5.47515			OutsideGene
1222	chr19	45103533	45103908	376	376	45103729	6.11005	3.99537	NM_001195265	Pdzd7	GeneBody
1223	chr19	45440969	45441248	280	280	45441107	5.03632	3.27042	NM_001286465	Btrc	GeneBody
1224	chr19	47877298	47877589	292	292	47877437	5.5685	3.82208	NM_027559	Cfap43	GeneBody
1225	chr19	51243243	51243451	209	209	51243327	6.26319	4.08491			OutsideGene
1226	chr19	51635852	51636071	220	220	51635950	5.53952	3.8048			OutsideGene
1227	chr19	56179251	56179800	550	550	56179634	5.004	3.48918			OutsideGene
1228	chr19	56263744	56264043	300	300	56263882	5.70358	3.50402			OutsideGene
1229	chr19	56558009	56558254	246	246	56558129	5.56039	3.22012	NM_172641	Plekhs1	GeneBody
1230	chr19	59234107	59234372	266	266	59234273	5.28855	3.65598			OutsideGene
1231	chr19	60371205	60371535	331	331	60371351	5.5685	3.82208			OutsideGene
1232	chr2	3819808	3820095	288	288	3819981	5.5685	3.82208			OutsideGene
1233	chr2	3849196	3849395	200	200	3849280	5.72579	3.91622			OutsideGene
1234	chr2	5485393	5485679	287	287	5485535	8.51581	4.87464	NM_177343	Camk1d	GeneBody
1235	chr2	6508284	6508568	285	285	6508444	6.18163	3.75421	NM_001347094	Celf2	GeneBody
1236	chr2	7163730	7164054	325	325	7163879	6.61451	3.60432	NM_001110231	Celf2	GeneBody
1237	chr2	8340067	8340290	224	224	8340259	5.01741	3.37411			OutsideGene
1238	chr2	10045545	10045770	226	226	10045657	5.26172	3.64016	NM_010582	Itih2	GeneBody
1239	chr2	11456575	11456850	276	276	11456741	6.84438	3.59896	NM_001177758	Pfkfb3	GeneBody
1240	chr2	15070052	15070455	404	404	15070224	6.15641	3.74086			OutsideGene
1241	chr2	16062633	16062856	224	224	16062780	5.62963	3.71826	NM_001310455	Malrd1	GeneBody
1242	chr2	16604566	16604923	358	358	16604737	35.6028	11.4201	NM_026162	Plxdc2	GeneBody
1243	chr2	17731629	17732169	541	541	17731706	5.01741	3.37411			OutsideGene
1244	chr2	18481848	18482283	436	436	18481967	7.17873	4.4591			OutsideGene
1245	chr2	18578762	18579147	386	386	18578959	5.01741	3.37411			OutsideGene
1246	chr2	19482320	19482586	267	267	19482435	5.51377	3.29804			OutsideGene
1247	chr2	19985506	19985858	353	353	19985694	6.53058	4.24258			OutsideGene
1248	chr2	20278943	20279285	343	343	20279088	5.23508	3.62448	NM_001081006	Etl4	GeneBody
1249	chr2	25333907	25334168	262	262	25334036	6.19101	3.40954			OutsideGene
1250	chr2	25407446	25407795	350	350	25407628	13.1052	6.16664			OutsideGene
1251	chr2	25667108	25667425	318	318	25667227	5.28855	3.65598	NM_001039095	Glt6d1	GeneBody
1252	chr2	26622096	26622398	303	303	26622244	5.5685	3.82208			OutsideGene
1253	chr2	28600085	28600315	231	231	28600163	5.72579	3.91622	NM_001033874	Ak8	GeneBody
1254	chr2	32543234	32543539	306	306	32543418	5.60313	3.70315	NR_106168	Mir8093	TSS
1255	chr2	33539682	33540027	346	346	33539857	6.44211	3.8932			OutsideGene
1256	chr2	34850732	34850969	238	238	34850898	6.56228	4.10476	NM_010406	Hc	GeneBody
1257	chr2	35611395	35611757	363	363	35611472	5.71696	3.91092	NM_029774	Ttll11	GeneBody
1258	chr2	35837382	35837732	351	351	35837556	5.71525	3.63366			OutsideGene
1259	chr2	36565409	36565691	283	283	36565547	6.94147	4.32165			OutsideGene
1260	chr2	37939525	37939729	205	205	37939594	5.05405	3.51837	NM_146122	Dennd1a	GeneBody
1261	chr2	39584191	39584440	250	250	39584275	5.72579	3.91622			OutsideGene
1262	chr2	39880065	39880383	319	319	39880224	5.72579	3.91622			OutsideGene
1263	chr2	40516069	40516400	332	332	40516239	5.26172	3.64016	NM_053011	Lrp1b	GeneBody
1264	chr2	41825557	41825782	226	226	41825657	6.62323	4.13939	NM_053011	Lrp1b	GeneBody
1265	chr2	42204692	42204949	258	258	42204776	5.1824	3.59351	NM_053011	Lrp1b	GeneBody
1266	chr2	42503651	42503875	225	225	42503745	6.18163	3.75421	NM_053011	Lrp1b	GeneBody
1267	chr2	43633269	43633509	241	241	43633431	5.01741	3.37411	NM_153820	Arhgap15	GeneBody
1268	chr2	44757752	44758033	282	282	44757887	5.01741	3.37411			OutsideGene
1269	chr2	45561036	45561297	262	262	45561166	5.01741	3.37411			OutsideGene
1270	chr2	45836136	45836401	266	266	45836286	5.72579	3.91622			OutsideGene
1271	chr2	47379757	47380114	358	358	47379939	5.71525	3.63366			OutsideGene
1272	chr2	48282602	48282893	292	292	48282796	5.01741	3.37411			OutsideGene
1273	chr2	48930235	48930522	288	288	48930349	5.71525	3.63366	NM_029924	Mbd5	GeneBody
1274	chr2	51066800	51067027	228	228	51066956	5.49894	3.64393			OutsideGene
1275	chr2	54208056	54208663	608	608	54208202	5.62963	3.71826			OutsideGene
1276	chr2	58423834	58424106	273	273	58424007	6.46903	3.90767	NM_001289660	Upp2	GeneBody
1277	chr2	58563472	58563797	326	326	58563650	5.68679	3.89283	NM_001289660	Upp2	GeneBody
1278	chr2	59038801	59039140	340	340	59038944	5.03632	3.27042	NM_026361	Pkp4	GeneBody
1279	chr2	59776097	59776474	378	378	59776327	5.01741	3.37411	NM_001001182	Baz2b	GeneBody
1280	chr2	60240666	60241057	392	392	60240861	15.2893	7.09986			OutsideGene
1281	chr2	60580530	60580812	283	283	60580723	5.23508	3.62448			OutsideGene
1282	chr2	62165487	62165706	220	220	62165507	5.32323	3.54472			OutsideGene
1283	chr2	62386292	62386558	267	267	62386360	5.004	3.48918	NM_007986	Fap	GeneBody
1284	chr2	62414863	62415359	497	497	62415009	5.31559	3.67194			OutsideGene
1285	chr2	65946186	65946516	331	331	65946358	5.71023	3.76433	NM_015736	Galnt3	GeneBody
1286	chr2	66323772	66323975	204	204	66323866	5.73747	3.77995	NR_033495	Gm13629	GeneBody
1287	chr2	66963534	66963771	238	238	66963629	5.02894	3.50371			OutsideGene
1288	chr2	68358447	68358900	454	454	68358579	5.71023	3.76433			OutsideGene
1289	chr2	68442125	68442347	223	223	68442245	5.4479	3.61502	NM_177651	4933409G03Rik	GeneBody
1290	chr2	68564119	68564546	428	428	68564300	5.72579	3.91622	NM_183113	4932414N04Rik	GeneBody
1291	chr2	68661367	68661818	452	452	68661498	5.5685	3.82208			OutsideGene
1292	chr2	69026772	69027078	307	307	69026930	5.05405	3.51837	NM_181547	Nostrin	GeneBody
1293	chr2	69807153	69807427	275	275	69807262	5.94386	3.75891	NM_177783	Ubr3	GeneBody
1294	chr2	70860558	70860766	209	209	70860705	5.27481	3.28509	NM_145524	Mettl8	GeneBody
1295	chr2	72102473	72102724	252	252	72102583	5.25037	3.50383			OutsideGene
1296	chr2	74096122	74096418	297	297	74096298	5.29878	3.53098			OutsideGene
1297	chr2	74878630	74879247	618	618	74878792	6.08011	3.97793			OutsideGene
1298	chr2	75969304	75969571	268	268	75969408	5.71525	3.63366	NM_001081033	Pde11a	GeneBody
1299	chr2	77120914	77121251	338	338	77121077	6.44211	3.8932			OutsideGene
1300	chr2	80238682	80238971	290	290	80238881	5.48355	3.39103			OutsideGene
1301	chr2	83677435	83677860	426	426	83677593	5.42582	3.73719	NM_175514	Fam171b	GeneBody
1302	chr2	83781136	83781445	310	310	83781323	6.3261	4.12186	NM_027964	Zswim2	TSS
1303	chr2	84111941	84112258	318	318	84112075	5.27481	3.28509			OutsideGene
1304	chr2	84178980	84179428	449	449	84179127	5.52472	3.65855	NM_018782	Calcrl	GeneBody
1305	chr2	85516088	85516444	357	357	85516280	5.01741	3.37411	NM_146570	Olfr1006	GeneBody
1306	chr2	86121049	86121350	302	302	86121208	5.24969	3.38315			OutsideGene
1307	chr2	86391088	86391294	207	207	86391228	5.5685	3.82208			OutsideGene
1308	chr2	86717129	86717465	337	337	86717299	6.53212	4.08767			OutsideGene
1309	chr2	89422242	89422607	366	366	89422428	5.42582	3.73719			OutsideGene
1310	chr2	92279366	92279736	371	371	92279552	5.52472	3.65855			OutsideGene
1311	chr2	92519346	92519652	307	307	92519515	6.53058	4.24258			OutsideGene
1312	chr2	95917677	95917947	271	271	95917832	5.31559	3.67194			OutsideGene
1313	chr2	96074551	96074803	253	253	96074691	5.20865	3.60893			OutsideGene
1314	chr2	96790936	96791178	243	243	96791059	6.35793	4.14059	NM_001289743	Lrrc4c	GeneBody
1315	chr2	97479634	97480255	622	622	97480085	5.26172	3.64016			OutsideGene
1316	chr2	97821872	97822270	399	399	97822161	5.1305	3.56307			OutsideGene
1317	chr2	98540487	98540762	276	276	98540657	5.96256	3.90967			OutsideGene
1318	chr2	98728360	98728561	202	202	98728468	5.28855	3.65598			OutsideGene
1319	chr2	98851687	98852033	347	347	98851836	5.72579	3.91622			OutsideGene
1320	chr2	99079936	99080402	467	467	99080133	6.44211	3.8932			OutsideGene
1321	chr2	100944989	100945317	329	329	100945138	5.26172	3.64016			OutsideGene
1322	chr2	101571538	101571797	260	260	101571635	5.02894	3.50371	NM_001355625	Prr5l	GeneBody
1323	chr2	101672453	101672811	359	359	101672677	13.0814	5.94756	NM_001355625	Prr5l	GeneBody
1324	chr2	102773203	102773440	238	238	102773352	5.49894	3.64393			OutsideGene
1325	chr2	103961199	103961448	250	250	103961342	5.01741	3.37411			OutsideGene
1326	chr2	105237232	105237579	348	348	105237396	11.974	4.9249	NM_009037	Rcn1	GeneBody
1327	chr2	105494750	105495084	335	335	105494918	5.15636	3.57823	NR_002867	Pax6os1	GeneBody
1328	chr2	106065431	106065755	325	325	106065521	5.15636	3.57823			OutsideGene
1329	chr2	106249868	106250104	237	237	106249939	5.65631	3.73349			OutsideGene
1330	chr2	112252279	112252682	404	404	112252516	5.51076	3.78767	NM_024254	Katnbl1	GeneBody
1331	chr2	112711835	112712228	394	394	112712069	5.15636	3.57823	NM_001319156	Ryr3	GeneBody
1332	chr2	113593737	113593947	211	211	113593843	5.72579	3.91622	NM_011824	Grem1	GeneBody
1333	chr2	115647739	115648024	286	286	115647926	5.02894	3.50371			OutsideGene
1334	chr2	116225596	116225987	392	392	116225792	6.29452	4.1033			OutsideGene
1335	chr2	118084466	118084694	229	229	118084592	6.44211	3.8932			OutsideGene
1336	chr2	120081985	120082301	317	317	120082141	16.9369	7.00777			OutsideGene
1337	chr2	120443400	120443749	350	350	120443597	5.26172	3.64016	NM_025475	Haus2	GeneBody
1338	chr2	122731068	122731500	433	433	122731210	5.25037	3.50383			OutsideGene
1339	chr2	123384050	123384409	360	360	123384224	5.32323	3.54472			OutsideGene
1340	chr2	123829414	123829631	218	218	123829450	5.39794	3.72066			OutsideGene
1341	chr2	124621809	124622144	336	336	124621996	5.72579	3.91622			OutsideGene
1342	chr2	125973483	125973834	352	352	125973646	19.2493	7.00819	NM_029455	Fam227b	GeneBody
1343	chr2	126074293	126074632	340	340	126074442	6.35793	4.14059			OutsideGene
1344	chr2	126457240	126457521	282	282	126457337	7.19626	4.15275	NM_001271469	Gabpb1	GeneBody
1345	chr2	126466711	126467058	348	348	126466834	5.93364	3.5041	NM_010249	Gabpb1	GeneBody
1346	chr2	127431526	127431936	411	411	127431757	5.01741	3.37411			OutsideGene
1347	chr2	128639139	128639372	234	234	128639287	5.02894	3.50371			OutsideGene
1348	chr2	129253573	129253772	200	200	129253658	5.02894	3.50371			OutsideGene
1349	chr2	129343783	129344100	318	318	129343944	5.96256	3.90967	NM_177653	F830045P16Rik	GeneBody
1350	chr2	130547213	130547489	277	277	130547343	5.72579	3.91622	NM_029432	4930402H24Rik	GeneBody
1351	chr2	131334344	131334711	368	368	131334517	14.9974	6.48867	NM_001177837	Smox	GeneBody
1352	chr2	131786334	131786541	208	208	131786441	5.70358	3.50402			OutsideGene
1353	chr2	134320861	134321173	313	313	134321027	5.55068	3.6733			OutsideGene
1354	chr2	135722499	135722773	275	275	135722686	5.01741	3.37411	NM_001355154	Plcb4	GeneBody
1355	chr2	137024470	137024846	377	377	137024648	5.1305	3.56307			OutsideGene
1356	chr2	138407185	138407554	370	370	138407355	7.17873	4.4591			OutsideGene
1357	chr2	139033619	139033890	272	272	139033782	5.39794	3.72066			OutsideGene
1358	chr2	139102908	139103109	202	202	139103029	5.28855	3.65598			OutsideGene
1359	chr2	140605880	140606118	239	239	140606042	5.49894	3.64393	NM_001013802	Macrod2	GeneBody
1360	chr2	142550793	142551101	309	309	142550914	5.5685	3.82208	NM_001081133	Kif16b	GeneBody
1361	chr2	142637231	142637457	227	227	142637380	5.2264	3.49041	NM_001081133	Kif16b	GeneBody
1362	chr2	143190150	143190380	231	231	143190242	6.35793	4.14059			OutsideGene
1363	chr2	143813419	143813618	200	200	143813504	5.05405	3.51837	NM_024281	Rrbp1	GeneBody
1364	chr2	145691902	145692366	465	465	145692191	8.15151	4.34977	NM_028724	Rin2	GeneBody
1365	chr2	148762494	148762972	479	479	148762681	5.27481	3.28509			OutsideGene
1366	chr2	149064837	149065080	244	244	149064972	5.01741	3.37411			OutsideGene
1367	chr2	151927267	151927897	631	631	151927463	6.68505	4.1746			OutsideGene
1368	chr2	152645920	152646409	490	490	152646262	7.83402	4.19086	NM_001355053	Bcl2l1	GeneBody
1369	chr2	152714715	152715060	346	346	152714792	5.34283	3.68804	NM_028109	Tpx2	GeneBody
1370	chr2	153075756	153075955	200	200	153075823	5.1824	3.59351	NM_080463	Pofut1	GeneBody
1371	chr2	153541243	153541567	325	325	153541393	5.5685	3.82208			OutsideGene
1372	chr2	154676317	154676664	348	348	154676469	5.15541	3.45076	NM_001139512	Raly	GeneBody
1373	chr2	154857200	154857423	224	224	154857373	5.01741	3.37411	NM_015770	a	GeneBody
1374	chr2	155119139	155119459	321	321	155119268	8.78073	4.84258	NM_001004721	Pigu	GeneBody
1375	chr2	158577550	158577785	236	236	158577685	5.72579	3.91622	NM_153089	Ppp1r16b	GeneBody
1376	chr2	158960877	158961309	433	433	158961123	5.23508	3.62448			OutsideGene
1377	chr2	161495746	161496255	510	510	161495889	5.42582	3.73719	NM_001291151	Ptprt	GeneBody
1378	chr2	162233648	162233908	261	261	162233800	5.76491	3.79569	NM_001291151	Ptprt	GeneBody
1379	chr2	162551049	162551295	247	247	162551164	5.01741	3.37411			OutsideGene
1380	chr2	162860339	162860591	253	253	162860467	5.52472	3.65855	NM_172150	Ift52	GeneBody
1381	chr2	162862211	162862445	235	235	162862349	5.51076	3.78767	NM_172150	Ift52	GeneBody
1382	chr2	163093567	163093901	335	335	163093706	5.45391	3.75386	NM_001098799	Tox2	GeneBody
1383	chr2	163468406	163468818	413	413	163468628	8.25941	4.12255	NM_012032	Serinc3	GeneBody
1384	chr2	165683557	165683830	274	274	165683727	5.47559	3.50393	NM_001252585	Zmynd8	TSS
1385	chr2	166267244	166267595	352	352	166267418	23.4116	9.55521			OutsideGene
1386	chr2	166880833	166881090	258	258	166880934	7.9761	4.4123	NM_001033196	Znfx1	GeneBody
1387	chr2	166993879	166994174	296	296	166994036	5.68679	3.89283	NM_008420	Kcnb1	GeneBody
1388	chr2	167670111	167670468	358	358	167670270	10.6911	4.17553			OutsideGene
1389	chr2	167940356	167940657	302	302	167940532	5.28855	3.65598			OutsideGene
1390	chr2	167994728	167994985	258	258	167994859	5.5685	3.82208			OutsideGene
1391	chr2	168546987	168547200	214	214	168547102	5.25037	3.50383	NM_001289446	Atp9a	GeneBody
1392	chr2	169494507	169494797	291	291	169494638	6.15979	3.61709	NM_080455	Tshz2	GeneBody
1393	chr2	169603163	169603652	490	490	169603487	11.1873	4.73548	NM_080455	Tshz2	GeneBody
1394	chr2	169832207	169832484	278	278	169832307	6.53212	4.08767			OutsideGene
1395	chr2	170032492	170032802	311	311	170032676	5.4479	3.61502			OutsideGene
1396	chr2	170033897	170034096	200	200	170033979	5.3726	3.57251			OutsideGene
1397	chr2	172563406	172563750	345	345	172563595	10.4565	5.19094			OutsideGene
1398	chr2	178675547	178675884	338	338	178675728	7.17873	4.4591			OutsideGene
1399	chr2	179896481	179896790	310	310	179896653	5.32323	3.54472	NM_144500	Osbpl2	GeneBody
1400	chr3	3530358	3530592	235	235	3530441	6.53212	4.08767	NM_013920	Hnf4g	GeneBody
1401	chr3	4863461	4863718	258	258	4863651	5.72579	3.91622			OutsideGene
1402	chr3	4924009	4924519	511	511	4924401	6.0504	3.96065			OutsideGene
1403	chr3	6804414	6804883	470	470	6804677	5.10483	3.54805			OutsideGene
1404	chr3	9002612	9002840	229	229	9002711	5.01741	3.37411	NM_001357072	Tpd52	GeneBody
1405	chr3	13420122	13420442	321	321	13420292	6.0504	3.96065			OutsideGene
1406	chr3	15578742	15579103	362	362	15578907	5.004	3.48918			OutsideGene
1407	chr3	17981178	17981380	203	203	17981308	5.76491	3.79569	NM_007825	Cyp7b1	GeneBody
1408	chr3	18393481	18393748	268	268	18393595	5.1305	3.56307			OutsideGene
1409	chr3	19297025	19297292	268	268	19297134	5.01741	3.37411			OutsideGene
1410	chr3	21082012	21082353	342	342	21082189	5.23508	3.62448			OutsideGene
1411	chr3	23273801	23274140	340	340	23273959	5.72579	3.91622			OutsideGene
1412	chr3	24038931	24039235	305	305	24039037	5.15636	3.57823	NM_001326288	Naaladl2	GeneBody
1413	chr3	25101341	25101609	269	269	25101448	7.9761	4.4123			OutsideGene
1414	chr3	25684597	25684947	351	351	25684785	5.28855	3.65598	NM_138666	Nlgn1	GeneBody
1415	chr3	27311761	27311993	233	233	27311929	5.02894	3.50371			OutsideGene
1416	chr3	27472432	27472764	333	333	27472596	5.13198	3.11487	NM_001356953	Fndc3b	GeneBody
1417	chr3	27545484	27545947	464	464	27545777	5.03632	3.27042	NM_001356953	Fndc3b	GeneBody
1418	chr3	28141561	28141835	275	275	28141681	5.27481	3.28509			OutsideGene
1419	chr3	28621542	28621866	325	325	28621699	5.47559	3.50393	NM_031197	Slc2a2	GeneBody
1420	chr3	29831617	29831841	225	225	29831718	5.82037	3.82757			OutsideGene
1421	chr3	30170240	30170518	279	279	30170401	5.01741	3.37411	NM_021442	Mecom	GeneBody
1422	chr3	30453724	30454065	342	342	30453904	5.47333	3.62941			OutsideGene
1423	chr3	30647388	30647766	379	379	30647604	5.01741	3.37411	NM_029489	Samd7	GeneBody
1424	chr3	31019701	31019904	204	204	31019803	5.64182	3.59374	NM_011386	Skil	GeneBody
1425	chr3	35133928	35134247	320	320	35134145	5.49894	3.64393			OutsideGene
1426	chr3	36651155	36651411	257	257	36651275	5.5685	3.82208			OutsideGene
1427	chr3	37327676	37327910	235	235	37327791	5.70358	3.50402	NM_001163511	Spata5	GeneBody
1428	chr3	37439272	37439568	297	297	37439430	5.71525	3.63366	NM_001163511	Spata5	GeneBody
1429	chr3	37657145	37657471	327	327	37657259	5.56039	3.22012			OutsideGene
1430	chr3	38217256	38217674	419	419	38217517	5.10483	3.54805			OutsideGene
1431	chr3	38227824	38228123	300	300	38227982	5.55068	3.6733			OutsideGene
1432	chr3	38333068	38333454	387	387	38333256	5.3726	3.57251			OutsideGene
1433	chr3	40172873	40173271	399	399	40173010	6.11005	3.99537			OutsideGene
1434	chr3	40798111	40798377	267	267	40798221	5.24969	3.38315			OutsideGene
1435	chr3	40855012	40855221	210	210	40855143	5.72579	3.91622			OutsideGene
1436	chr3	40913648	40913997	350	350	40913793	5.57681	3.68817			OutsideGene
1437	chr3	41213106	41213322	217	217	41213163	5.27481	3.28509			OutsideGene
1438	chr3	41234129	41234406	278	278	41234287	9.6649	4.35664			OutsideGene
1439	chr3	47069401	47069653	253	253	47069525	5.01741	3.37411			OutsideGene
1440	chr3	47618851	47619102	252	252	47618959	5.62717	3.85713			OutsideGene
1441	chr3	49541182	49541389	208	208	49541279	6.29452	4.1033			OutsideGene
1442	chr3	50541186	50541467	282	282	50541307	5.004	3.48918			OutsideGene
1443	chr3	51025690	51026210	521	521	51026082	6.66214	4.01203			OutsideGene
1444	chr3	51037415	51037654	240	240	51037596	6.86156	3.84316	NM_009834	Noct	GeneBody
1445	chr3	53935531	53935860	330	330	53935676	6.24172	3.92423			OutsideGene
1446	chr3	53966173	53966472	300	300	53966291	5.76491	3.79569	NM_016984	Trpc4	GeneBody
1447	chr3	56971944	56972269	326	326	56972108	7.36678	4.56893			OutsideGene
1448	chr3	57892287	57892630	344	344	57892474	5.23508	3.62448			OutsideGene
1449	chr3	58218693	58218934	242	242	58218822	5.56973	3.5547	NM_001347233	Tsc22d2	TSS
1450	chr3	60520385	60521047	663	663	60520893	5.89194	3.73033			OutsideGene
1451	chr3	60659490	60659753	264	264	60659628	5.01741	3.37411			OutsideGene
1452	chr3	60671682	60672052	371	371	60671933	5.5685	3.82208			OutsideGene
1453	chr3	60687349	60687571	223	223	60687409	5.01741	3.37411			OutsideGene
1454	chr3	60927509	60927855	347	347	60927660	5.79254	3.81157			OutsideGene
1455	chr3	62206376	62206656	281	281	62206521	8.45702	4.50506	NM_001081295	Arhgef26	GeneBody
1456	chr3	62519265	62519541	277	277	62519449	6.86389	4.12212			OutsideGene
1457	chr3	63069952	63070157	206	206	63070071	5.27481	3.28509			OutsideGene
1458	chr3	65159543	65159884	342	342	65159686	9.9857	4.95258	NM_010597	Kcnab1	GeneBody
1459	chr3	65478135	65478466	332	332	65478326	6.76791	3.28077	NM_001166659	Lekr1	GeneBody
1460	chr3	66470615	66470929	315	315	66470764	5.01741	3.37411			OutsideGene
1461	chr3	67017084	67017307	224	224	67017191	5.23508	3.62448	NM_001356274	Rsrc1	GeneBody
1462	chr3	67102080	67102378	299	299	67102181	5.01741	3.37411	NM_001356274	Rsrc1	GeneBody
1463	chr3	67857576	67857820	245	245	67857680	7.32645	3.94211	NM_001113419	Gm21949	GeneBody
1464	chr3	70565958	70566265	308	308	70566125	5.1305	3.56307			OutsideGene
1465	chr3	72204933	72205242	310	310	72205061	5.10483	3.54805			OutsideGene
1466	chr3	72628853	72629078	226	226	72628935	5.10483	3.54805			OutsideGene
1467	chr3	73112983	73113352	370	370	73113166	5.72579	3.91622	NR_040557	Gm20754	GeneBody
1468	chr3	75091495	75091696	202	202	75091584	5.25037	3.50383			OutsideGene
1469	chr3	75982204	75982645	442	442	75982380	5.49894	3.64393	NM_178673	Fstl5	GeneBody
1470	chr3	76247440	76247764	325	325	76247625	5.72579	3.91622	NM_178673	Fstl5	GeneBody
1471	chr3	76919246	76919487	242	242	76919331	5.27481	3.28509			OutsideGene
1472	chr3	77950132	77950438	307	307	77950317	5.20865	3.60893			OutsideGene
1473	chr3	79346621	79346949	329	329	79346760	9.97228	5.12099	NM_001162999	Fnip2	GeneBody
1474	chr3	79363093	79363410	318	318	79363283	5.31846	3.20384	NM_001162999	Fnip2	GeneBody
1475	chr3	81742877	81743076	200	200	81742975	5.07645	3.18557	NM_177662	Ctso	GeneBody
1476	chr3	82551026	82551275	250	250	82551139	5.25037	3.50383			OutsideGene
1477	chr3	82773066	82773270	205	205	82773179	5.03632	3.27042			OutsideGene
1478	chr3	84161765	84162070	306	306	84161927	5.02894	3.50371	NR_040752	4930565D16Rik	GeneBody
1479	chr3	84603392	84603667	276	276	84603488	7.39413	4.41643			OutsideGene
1480	chr3	85137687	85138006	320	320	85137830	5.45391	3.75386			OutsideGene
1481	chr3	88656282	88656741	460	460	88656446	6.87595	4.28393	NM_027389	Gon4l	GeneBody
1482	chr3	89182089	89182435	347	347	89182282	5.71858	3.39795	NM_009565	Zbtb7b	GeneBody
1483	chr3	89182516	89182758	243	243	89182647	6.47187	3.3375	NM_009565	Zbtb7b	GeneBody
1484	chr3	89705422	89705704	283	283	89705529	9.41825	4.67203	NM_010559	Il6ra	GeneBody
1485	chr3	90103794	90104122	329	329	90103981	6.53212	4.08767			OutsideGene
1486	chr3	91652435	91652725	291	291	91652569	5.72579	3.91622			OutsideGene
1487	chr3	92269241	92269545	305	305	92269401	7.9761	4.4123			OutsideGene
1488	chr3	93326715	93327078	364	364	93326885	5.86622	3.71621	NM_016740	S100a11	GeneBody
1489	chr3	93373935	93374164	230	230	93374060	5.26172	3.64016			OutsideGene
1490	chr3	98172779	98173092	314	314	98172919	5.38365	3.4546			OutsideGene
1491	chr3	100085671	100085981	311	311	100085826	5.28855	3.65598			OutsideGene
1492	chr3	101366373	101366745	373	373	101366552	5.42582	3.73719			OutsideGene
1493	chr3	101458698	101458986	289	289	101458831	6.91489	4.00449			OutsideGene
1494	chr3	101518601	101518920	320	320	101518738	10.8435	5.39051			OutsideGene
1495	chr3	101998522	101998980	459	459	101998849	5.01741	3.37411	NM_177545	Vangl1	GeneBody
1496	chr3	103517044	103517457	414	414	103517218	11.1915	5.03714			OutsideGene
1497	chr3	103645395	103645736	342	342	103645559	11.3265	5.45049	NM_001142960	Bcl2l15	GeneBody
1498	chr3	103933534	103933943	410	410	103933701	5.17892	3.46388	NM_001159354	Magi3	GeneBody
1499	chr3	104212235	104212482	248	248	104212342	5.10483	3.54805			OutsideGene
1500	chr3	104231319	104231525	207	207	104231472	5.05405	3.51837			OutsideGene
1501	chr3	104404590	104404865	276	276	104404716	5.49894	3.64393			OutsideGene
1502	chr3	105490549	105490972	424	424	105490722	5.07935	3.53314	NM_017397	Ddx20	TSS
1503	chr3	107606191	107606433	243	243	107606288	5.01741	3.37411			OutsideGene
1504	chr3	108630844	108631137	294	294	108630991	5.47559	3.50393	NM_011504	Stxbp3	GeneBody
1505	chr3	108820192	108820732	541	541	108820322	7.01365	4.20453	NM_001163567	Fam102b	GeneBody
1506	chr3	109050270	109050655	386	386	109050469	5.004	3.48918			OutsideGene
1507	chr3	109245400	109245684	285	285	109245502	6.0504	3.96065	NM_020505	Vav3	GeneBody
1508	chr3	111984306	111984672	367	367	111984527	5.25037	3.50383			OutsideGene
1509	chr3	112312195	112312523	329	329	112312355	5.71525	3.63366			OutsideGene
1510	chr3	115518582	115518853	272	272	115518762	6.20123	4.04862			OutsideGene
1511	chr3	115913256	115913549	294	294	115913388	5.01741	3.37411			OutsideGene
1512	chr3	116245352	116245621	270	270	116245485	5.02894	3.50371	NM_001357344	Dbt	GeneBody
1513	chr3	118013089	118013296	208	208	118013195	5.15636	3.57823			OutsideGene
1514	chr3	119295456	119295749	294	294	119295609	5.05405	3.51837			OutsideGene
1515	chr3	119345475	119345812	338	338	119345631	5.55068	3.6733			OutsideGene
1516	chr3	119570443	119570720	278	278	119570522	5.28855	3.65598			OutsideGene
1517	chr3	119614196	119614509	314	314	119614348	7.51941	3.78838			OutsideGene
1518	chr3	121323309	121323889	581	581	121323464	6.46903	3.90767			OutsideGene
1519	chr3	122176402	122176724	323	323	122176570	5.27481	3.28509	NM_013867	Bcar3	GeneBody
1520	chr3	123187033	123187383	351	351	123187194	5.49894	3.64393	NM_008939	Prss12	GeneBody
1521	chr3	124931168	124931527	360	360	124931336	27.5726	10.2192			OutsideGene
1522	chr3	125023357	125023662	306	306	125023509	5.01741	3.37411			OutsideGene
1523	chr3	125164628	125164853	226	226	125164777	5.01741	3.37411	NM_022565	Ndst4	GeneBody
1524	chr3	126241727	126241958	232	232	126241796	5.71525	3.63366			OutsideGene
1525	chr3	126549324	126549568	245	245	126549503	5.71525	3.63366			OutsideGene
1526	chr3	128950152	128950432	281	281	128950302	5.02894	3.50371			OutsideGene
1527	chr3	130390132	130390433	302	302	130390267	5.25037	3.50383			OutsideGene
1528	chr3	130592490	130592736	247	247	130592594	5.25037	3.50383			OutsideGene
1529	chr3	130990560	130990814	255	255	130990700	5.51076	3.78767			OutsideGene
1530	chr3	133439049	133439248	200	200	133439194	5.81527	3.68828			OutsideGene
1531	chr3	134089393	134089642	250	250	134089542	5.42263	3.60074			OutsideGene
1532	chr3	135247530	135247763	234	234	135247619	5.71525	3.63366	NM_008689	Nfkb1	GeneBody
1533	chr3	135310562	135310973	412	412	135310734	18.3297	6.42441	NM_008689	Nfkb1	GeneBody
1534	chr3	135712160	135712407	248	248	135712268	5.01741	3.37411			OutsideGene
1535	chr3	136340645	136340868	224	224	136340800	5.27481	3.28509	NM_008913	Ppp3ca	GeneBody
1536	chr3	138403086	138403385	300	300	138403240	5.01741	3.37411			OutsideGene
1537	chr3	138569658	138569955	298	298	138569801	14.0526	6.22913			OutsideGene
1538	chr3	139097751	139097969	219	219	139097840	5.72579	3.91622	NM_198659	Stpg2	GeneBody
1539	chr3	141181494	141181730	237	237	141181599	5.01741	3.37411	NM_001293561	Unc5c	GeneBody
1540	chr3	142410620	142410864	245	245	142410687	5.01741	3.37411			OutsideGene
1541	chr3	143369045	143369297	253	253	143369201	6.48778	4.21723	NR_040405	Gm6260	GeneBody
1542	chr3	143426855	143427207	353	353	143427025	11.1915	5.03714			OutsideGene
1543	chr3	143678166	143678490	325	325	143678346	5.47559	3.50393			OutsideGene
1544	chr3	143685096	143685475	380	380	143685279	6.44211	3.8932			OutsideGene
1545	chr3	145279566	145279908	343	343	145279719	5.57681	3.68817			OutsideGene
1546	chr3	145353843	145354210	368	368	145354029	13.6143	4.77204			OutsideGene
1547	chr3	148167760	148168060	301	301	148167894	5.47559	3.50393			OutsideGene
1548	chr3	148980040	148980387	348	348	148980217	6.50217	4.07071			OutsideGene
1549	chr3	149037497	149037698	202	202	149037561	5.71023	3.76433			OutsideGene
1550	chr3	150231735	150232001	267	267	150231862	5.34283	3.68804			OutsideGene
1551	chr3	150402992	150403286	295	295	150403149	5.71525	3.63366			OutsideGene
1552	chr3	151653568	151653886	319	319	151653729	5.39794	3.72066			OutsideGene
1553	chr3	152125859	152126189	331	331	152126018	10.8037	5.36987	NM_001081277	Ak5	GeneBody
1554	chr3	152786589	152786951	363	363	152786774	12.2164	5.71003			OutsideGene
1555	chr3	154654296	154654508	213	213	154654428	5.07935	3.53314	NM_177066	Tnni3k	GeneBody
1556	chr3	156160376	156160672	297	297	156160524	5.62717	3.85713			OutsideGene
1557	chr3	156250646	156250900	255	255	156250736	5.51076	3.78767	NM_177274	Negr1	GeneBody
1558	chr3	157494399	157494685	287	287	157494554	6.26319	4.08491			OutsideGene
1559	chr3	157547813	157548084	272	272	157547980	5.47333	3.62941			OutsideGene
1560	chr3	158206495	158206914	420	420	158206787	6.91489	4.00449	NM_001291453	Lrrc7	GeneBody
1561	chr3	158209360	158209604	245	245	158209498	5.01741	3.37411	NM_001291453	Lrrc7	GeneBody
1562	chr4	6626714	6627262	549	549	6626852	5.1824	3.59351	NM_145711	Tox	GeneBody
1563	chr4	6774473	6774745	273	273	6774637	5.26172	3.64016	NM_145711	Tox	GeneBody
1564	chr4	11050854	11051125	272	272	11051011	6.38618	3.61032	NR_151526	Gm11827	TSS
1565	chr4	11059382	11059625	244	244	11059483	5.27481	3.28509			OutsideGene
1566	chr4	11984981	11985258	278	278	11985156	5.47559	3.50393	NM_177861	Tmem67	GeneBody
1567	chr4	12116229	12116489	261	261	12116376	5.59772	3.83953			OutsideGene
1568	chr4	12244414	12244737	324	324	12244591	5.5685	3.82208			OutsideGene
1569	chr4	12566431	12566814	384	384	12566617	5.5685	3.82208			OutsideGene
1570	chr4	13148541	13148881	341	341	13148717	5.53952	3.8048			OutsideGene
1571	chr4	13273201	13273541	341	341	13273393	6.87595	4.28393			OutsideGene
1572	chr4	16386014	16386408	395	395	16386238	5.23508	3.62448			OutsideGene
1573	chr4	16825197	16825408	212	212	16825298	5.20865	3.60893			OutsideGene
1574	chr4	17181851	17182255	405	405	17182097	5.28855	3.65598			OutsideGene
1575	chr4	17563199	17563472	274	274	17563327	5.01741	3.37411			OutsideGene
1576	chr4	17862462	17862735	274	274	17862634	5.28855	3.65598	NR_135158	Mmp16	GeneBody
1577	chr4	17974376	17974676	301	301	17974544	7.19626	4.15275	NR_135158	Mmp16	GeneBody
1578	chr4	19143798	19144066	269	269	19143958	5.72579	3.91622			OutsideGene
1579	chr4	19250548	19250893	346	346	19250715	8.51582	4.87464	NM_013927	Cngb3	GeneBody
1580	chr4	21914855	21915075	221	221	21914907	5.72579	3.91622	NM_175234	Faxc	GeneBody
1581	chr4	21945253	21945520	268	268	21945371	5.42582	3.73719			OutsideGene
1582	chr4	22240892	22241207	316	316	22241046	5.73747	3.77995			OutsideGene
1583	chr4	22457538	22457901	364	364	22457729	5.02894	3.50371			OutsideGene
1584	chr4	24486379	24486663	285	285	24486505	6.15835	3.87772	NM_199467	Mms22l	GeneBody
1585	chr4	24511226	24511562	337	337	24511382	5.57681	3.68817	NM_199467	Mms22l	GeneBody
1586	chr4	28819339	28819614	276	276	28819453	5.55068	3.6733	NM_010141	Epha7	GeneBody
1587	chr4	30127361	30127630	270	270	30127470	5.01741	3.37411			OutsideGene
1588	chr4	33605751	33606618	868	868	33606135	5.52472	3.65855			OutsideGene
1589	chr4	33850034	33850300	267	267	33850130	5.48222	3.77069			OutsideGene
1590	chr4	33898777	33899069	293	293	33898918	5.01741	3.37411			OutsideGene
1591	chr4	36707482	36707740	259	259	36707624	5.20865	3.60893	NM_001165999	Lingo2	GeneBody
1592	chr4	40381458	40381805	348	348	40381615	9.60745	4.93139			OutsideGene
1593	chr4	46063018	46063469	452	452	46063079	6.53058	4.24258	NM_021883	Tmod1	GeneBody
1594	chr4	46221355	46221594	240	240	46221443	5.42582	3.73719			OutsideGene
1595	chr4	46610239	46610772	534	534	46610632	5.01741	3.37411	NM_001164804	Coro2a	GeneBody
1596	chr4	47379125	47379336	212	212	47379218	5.07645	3.18557	NM_009370	Tgfbr1	GeneBody
1597	chr4	47521847	47522046	200	200	47521947	5.02894	3.50371			OutsideGene
1598	chr4	48274703	48275031	329	329	48274881	5.4524	3.49147	NM_029572	Erp44	GeneBody
1599	chr4	48387110	48387309	200	200	48387251	5.27481	3.28509	NM_001281978	Invs	GeneBody
1600	chr4	48829902	48830170	269	269	48830010	5.53952	3.8048			OutsideGene
1601	chr4	48975644	48975933	290	290	48975818	5.68679	3.89283			OutsideGene
1602	chr4	51086731	51086932	202	202	51086811	5.01741	3.37411			OutsideGene
1603	chr4	54039924	54040158	235	235	54039999	5.49894	3.64393			OutsideGene
1604	chr4	55545801	55546081	281	281	55546013	5.71525	3.63366	NM_010637	Klf4	Promoter
1605	chr4	56667369	56667756	388	388	56667524	14.0526	6.22913			OutsideGene
1606	chr4	57042635	57042951	317	317	57042799	6.0504	3.96065	NM_001355492	Epb41l4b	GeneBody
1607	chr4	58466966	58467191	226	226	58467037	5.90507	3.87641	NM_001290486	Lpar1	GeneBody
1608	chr4	59483808	59484054	247	247	59483932	5.93364	3.5041			OutsideGene
1609	chr4	59675107	59675407	301	301	59675237	8.93055	4.16722	NM_153158	E130308A19Rik	GeneBody
1610	chr4	59714895	59715156	262	262	59715061	6.20699	3.76766	NM_153158	E130308A19Rik	GeneBody
1611	chr4	59792115	59792386	272	272	59792259	5.03632	3.27042	NM_001013577	Inip	GeneBody
1612	chr4	61651781	61652130	350	350	61651947	5.5685	3.82208			OutsideGene
1613	chr4	61941060	61941486	427	427	61941390	6.96986	4.03329			OutsideGene
1614	chr4	62845724	62846107	384	384	62845890	6.53212	4.08767			OutsideGene
1615	chr4	67879581	67879784	204	204	67879711	5.02894	3.50371			OutsideGene
1616	chr4	68764928	68765142	215	215	68764998	5.25037	3.50383			OutsideGene
1617	chr4	69158876	69159177	302	302	69159020	5.53952	3.8048			OutsideGene
1618	chr4	69595206	69595506	301	301	69595388	5.23508	3.62448			OutsideGene
1619	chr4	70272946	70273347	402	402	70273107	6.53058	4.24258			OutsideGene
1620	chr4	70722823	70723189	367	367	70723014	5.01741	3.37411			OutsideGene
1621	chr4	71337325	71337633	309	309	71337482	5.32323	3.54472			OutsideGene
1622	chr4	71731629	71731961	333	333	71731762	5.76491	3.79569			OutsideGene
1623	chr4	71939595	71939909	315	315	71939729	5.39753	3.58657			OutsideGene
1624	chr4	73743069	73743612	544	544	73743259	5.05405	3.51837	NM_001163732	Frmd3	GeneBody
1625	chr4	77903124	77903512	389	389	77903233	5.1305	3.56307			OutsideGene
1626	chr4	79044576	79044854	279	279	79044696	5.01741	3.37411			OutsideGene
1627	chr4	80502532	80503047	516	516	80502870	5.1824	3.59351			OutsideGene
1628	chr4	80570757	80571021	265	265	80570881	8.2151	3.9778	NM_026821	Lurap1l	GeneBody
1629	chr4	82828290	82828736	447	447	82828583	5.40643	3.4668			OutsideGene
1630	chr4	83105895	83106206	312	312	83106037	5.66615	3.60695	NR_152448	Snapc3	GeneBody
1631	chr4	84041185	84041473	289	289	84041309	7.19626	4.15275	NM_172870	Bnc2	GeneBody
1632	chr4	84076485	84076752	268	268	84076629	5.02894	3.50371	NM_172870	Bnc2	GeneBody
1633	chr4	86569458	86569772	315	315	86569575	5.1305	3.56307	NM_001290543	Acer2	GeneBody
1634	chr4	87383392	87383943	552	552	87383543	5.17892	3.46388			OutsideGene
1635	chr4	87673632	87673888	257	257	87673740	6.39797	3.73762	NM_027326	Mllt3	GeneBody
1636	chr4	88556014	88556412	399	399	88556213	5.01741	3.37411	NR_029747	Mir31	TSS
1637	chr4	88842002	88842212	211	211	88842053	5.72579	3.91622			OutsideGene
1638	chr4	89116791	89117082	292	292	89116965	5.47559	3.50393	NR_132431	Gm12610	GeneBody
1639	chr4	92522198	92522492	295	295	92522311	5.5685	3.82208			OutsideGene
1640	chr4	93641051	93641335	285	285	93641190	5.02894	3.50371			OutsideGene
1641	chr4	95107573	95107772	200	200	95107702	5.01741	3.37411			OutsideGene
1642	chr4	98473161	98473422	262	262	98473281	5.03632	3.27042	NM_172872	Kank4	GeneBody
1643	chr4	101776041	101776251	211	211	101776140	5.01741	3.37411			OutsideGene
1644	chr4	102020983	102021265	283	283	102021099	5.90507	3.87641	NM_019840	Pde4b	GeneBody
1645	chr4	104062679	104063099	421	421	104062792	6.61798	3.7231	NM_177259	Dab1	GeneBody
1646	chr4	105793912	105794438	527	527	105794082	8.78025	4.67185			OutsideGene
1647	chr4	105872477	105872839	363	363	105872650	22.1911	7.66521			OutsideGene
1648	chr4	106037656	106037931	276	276	106037832	5.27481	3.28509	NM_183225	Usp24	GeneBody
1649	chr4	106585112	106585574	463	463	106585456	5.01741	3.37411	NM_198438	Ssbp3	GeneBody
1650	chr4	110983643	110983983	341	341	110983765	6.08164	3.70136	NM_030231	Agbl4	GeneBody
1651	chr4	111443803	111444213	411	411	111443967	5.32323	3.54472	NM_026470	Spata6	GeneBody
1652	chr4	113478671	113478993	323	323	113478867	5.5685	3.82208	NM_001167876	Skint5	GeneBody
1653	chr4	114588318	114588669	352	352	114588502	5.29878	3.53098	NR_030721	Foxd2os	GeneBody
1654	chr4	115320814	115321371	558	558	115320984	5.25037	3.50383	NM_007823	Cyp4b1	Promoter
1655	chr4	116455841	116456198	358	358	116456037	10.01	5.14075	NM_146151	Tesk2	GeneBody
1656	chr4	117829371	117829629	259	259	117829541	7.32645	3.94211	NM_001161823	Kdm4a	GeneBody
1657	chr4	117928565	117928889	325	325	117928716	6.023	3.8026	NM_011213	Ptprf	GeneBody
1658	chr4	118298668	118298941	274	274	118298750	6.0504	3.96065	NR_029469	D4Ertd617e	TSS
1659	chr4	118674061	118674363	303	303	118674220	6.44211	3.8932			OutsideGene
1660	chr4	119830156	119830408	253	253	119830281	5.97007	3.77336			OutsideGene
1661	chr4	120289403	120289698	296	296	120289563	5.01741	3.37411			OutsideGene
1662	chr4	122402031	122402321	291	291	122402194	5.34783	3.55856			OutsideGene
1663	chr4	126561409	126561716	308	308	126561537	5.47559	3.50393	NM_001114399	Zmym4	GeneBody
1664	chr4	126741397	126741615	219	219	126741455	6.29452	4.1033			OutsideGene
1665	chr4	129828309	129828847	539	539	129828666	5.01741	3.37411			OutsideGene
1666	chr4	129977308	129977618	311	311	129977447	6.64926	3.86646			OutsideGene
1667	chr4	130779486	130779688	203	203	130779660	5.72579	3.91622			OutsideGene
1668	chr4	130857396	130857656	261	261	130857491	5.72579	3.91622			OutsideGene
1669	chr4	131243310	131243679	370	370	131243483	5.1824	3.59351			OutsideGene
1670	chr4	131447075	131447401	327	327	131447220	6.26988	3.93998	NM_020587	Srsf4	GeneBody
1671	chr4	132480271	132480720	450	450	132480562	5.71858	3.39795			OutsideGene
1672	chr4	132796318	132796763	446	446	132796637	5.71525	3.63366	NM_016693	Map3k6	TSS
1673	chr4	135437973	135438324	352	352	135438170	19.7044	6.80815			OutsideGene
1674	chr4	135786747	135787136	390	390	135786942	6.08011	3.97793	NM_001355698	Asap3	GeneBody
1675	chr4	136653627	136653912	286	286	136653790	5.1824	3.59351			OutsideGene
1676	chr4	137413667	137414075	409	409	137413822	5.49894	3.64393			OutsideGene
1677	chr4	138891625	138891948	324	324	138891782	5.45391	3.75386			OutsideGene
1678	chr4	139661075	139661316	242	242	139661234	5.1305	3.56307	NM_198610	Igsf21	GeneBody
1679	chr4	139759301	139759560	260	260	139759405	5.72579	3.91622	NM_198610	Igsf21	GeneBody
1680	chr4	140545946	140546183	238	238	140546042	5.05405	3.51837	NM_029097	Atp13a2	GeneBody
1681	chr4	141418736	141419106	371	371	141418924	9.26324	4.75534	NM_025994	Efhd2	GeneBody
1682	chr4	141578310	141578696	387	387	141578500	6.59264	4.122	NR_131014	4930455G09Rik	GeneBody
1683	chr4	142171121	142171450	330	330	142171291	5.72579	3.91622			OutsideGene
1684	chr4	143474790	143475008	219	219	143474902	5.72579	3.91622			OutsideGene
1685	chr4	143714887	143715143	257	257	143715050	5.5685	3.82208			OutsideGene
1686	chr4	144823159	144823427	269	269	144823302	6.14021	4.01296	NM_011610	Tnfrsf1b	GeneBody
1687	chr4	145423952	145424274	323	323	145424116	5.93364	3.5041			OutsideGene
1688	chr4	146680147	146680391	245	245	146680200	5.31846	3.20384	NM_001039209	Zfp982	GeneBody
1689	chr4	146785197	146785522	326	326	146785380	5.52663	3.41304	NM_001039209	Zfp982	GeneBody
1690	chr4	149332498	149332842	345	345	149332666	6.50217	4.07071			OutsideGene
1691	chr4	150129571	150129848	278	278	150129681	5.47559	3.50393			OutsideGene
1692	chr4	150188284	150188669	386	386	150188456	6.14021	4.01296			OutsideGene
1693	chr4	150199094	150199425	332	332	150199283	8.05783	4.16112			OutsideGene
1694	chr4	151276422	151277128	707	707	151276963	9.10709	4.52137			OutsideGene
1695	chr4	151566766	151567062	297	297	151566868	5.28855	3.65598	NM_133348	Acot7	GeneBody
1696	chr4	154101510	154101814	305	305	154101691	5.5685	3.82208			OutsideGene
1697	chr4	154282642	154282990	349	349	154282798	6.53212	4.08767			OutsideGene
1698	chr4	154669361	154669653	293	293	154669554	6.44211	3.8932	NM_001355178	Prkcz	GeneBody
1699	chr4_random	21250	21619	370	370	21447	8.02884	4.7776			OutsideGene
1700	chr5	3529632	3529975	344	344	3529821	6.41357	4.02068	NM_009873	Cdk6	GeneBody
1701	chr5	4177888	4178170	283	283	4177997	5.72579	3.91622			OutsideGene
1702	chr5	4923914	4924171	258	258	4924029	5.5685	3.82208	NM_011074	Cdk14	GeneBody
1703	chr5	6799982	6800181	200	200	6800103	5.10483	3.54805	NM_001163223	Zfp804b	GeneBody
1704	chr5	9011435	9011679	245	245	9011538	5.25037	3.50383			OutsideGene
1705	chr5	9234586	9234889	304	304	9234737	5.76491	3.79569			OutsideGene
1706	chr5	9490039	9490298	260	260	9490208	5.72579	3.91622	NM_181850	Grm3	GeneBody
1707	chr5	14391251	14391510	260	260	14391365	5.5685	3.82208			OutsideGene
1708	chr5	14903260	14903483	224	224	14903413	5.93589	3.6248			OutsideGene
1709	chr5	15010658	15010857	200	200	15010701	5.31846	3.20384	NM_001310450	LOC105242399	GeneBody
1710	chr5	15113237	15113465	229	229	15113384	5.71525	3.63366	NM_001310450	LOC105242399	GeneBody
1711	chr5	15124841	15125084	244	244	15124926	5.01741	3.37411	NM_025759	Speer4d	TSS
1712	chr5	16082614	16082995	382	382	16082803	59.0905	14.6734	NM_001289459	Hgf	GeneBody
1713	chr5	16084113	16084519	407	407	16084307	111.588	22.9956	NM_001289459	Hgf	GeneBody
1714	chr5	16099527	16099906	380	380	16099713	20.2171	7.2272	NM_001289459	Hgf	GeneBody
1715	chr5	16232737	16232966	230	230	16232820	5.72579	3.91622			OutsideGene
1716	chr5	16655115	16655448	334	334	16655287	9.76176	3.45239			OutsideGene
1717	chr5	17839437	17839722	286	286	17839545	6.84355	4.26531	NM_010305	Gnai1	GeneBody
1718	chr5	19887478	19887713	236	236	19887572	5.5685	3.82208	NM_001170746	Magi2	GeneBody
1719	chr5	20143706	20144111	406	406	20143956	8.05783	4.16112	NM_001170746	Magi2	GeneBody
1720	chr5	20682436	20682681	246	246	20682570	6.0209	3.94351	NR_153366	Gsap	Promoter
1721	chr5	20727304	20727572	269	269	20727498	5.01741	3.37411	NM_175437	Gsap	GeneBody
1722	chr5	21775650	21775865	216	216	21775779	5.28855	3.65598	NM_011261	Reln	GeneBody
1723	chr5	22810896	22811184	289	289	22811041	5.72579	3.91622			OutsideGene
1724	chr5	23680703	23680970	268	268	23680813	5.93371	3.89297	NM_001346582	Nupl2	GeneBody
1725	chr5	24800300	24800548	249	249	24800489	5.08576	3.41201	NM_001081383	Kmt2c	GeneBody
1726	chr5	26423072	26423297	226	226	26423143	6.25228	3.08397	NM_001281516	Gm21671	GeneBody
1727	chr5	29000479	29000830	352	352	29000663	6.35793	4.14059	NR_015562	9530036O11Rik	GeneBody
1728	chr5	29139006	29139220	215	215	29139107	5.72579	3.91622			OutsideGene
1729	chr5	29372731	29372960	230	230	29372876	5.72579	3.91622			OutsideGene
1730	chr5	29453024	29453284	261	261	29453104	6.53058	4.24258			OutsideGene
1731	chr5	30833484	30833811	328	328	30833626	5.65631	3.73349	NM_028483	Cib4	GeneBody
1732	chr5	31352632	31352980	349	349	31352800	6.39797	3.73762	NM_027855	Atraid	GeneBody
1733	chr5	31380930	31381319	390	390	31381080	6.53212	4.08767			OutsideGene
1734	chr5	32208334	32208603	270	270	32208413	5.31846	3.20384	NM_181280	Babam2	GeneBody
1735	chr5	33326875	33327160	286	286	33327054	5.01741	3.37411	NM_001170567	Depdc5	GeneBody
1736	chr5	33746871	33747250	380	380	33747057	12.018	4.67249	NM_001081101	Uvssa	GeneBody
1737	chr5	34525823	34526152	330	330	34525963	5.06283	3.39928	NM_010753	Mxd4	GeneBody
1738	chr5	37414862	37415114	253	253	37414944	6.0504	3.96065			OutsideGene
1739	chr5	39014758	39015004	247	247	39014873	5.5685	3.82208			OutsideGene
1740	chr5	40513206	40513509	304	304	40513372	5.01741	3.37411			OutsideGene
1741	chr5	42605806	42606139	334	334	42605982	5.72579	3.91622	NR_131130	Gm16223	GeneBody
1742	chr5	43625936	43626186	251	251	43626046	5.10883	3.42483	NR_028417	Gm7854	Promoter
1743	chr5	44351222	44351471	250	250	44351363	5.01741	3.37411			OutsideGene
1744	chr5	45252374	45252745	372	372	45252548	6.65403	4.15692			OutsideGene
1745	chr5	48419515	48419810	296	296	48419682	5.10483	3.54805	NM_178804	Slit2	GeneBody
1746	chr5	48547871	48548231	361	361	48548056	5.34283	3.68804	NM_178804	Slit2	GeneBody
1747	chr5	50652088	50652347	260	260	50652246	5.28855	3.65598			OutsideGene
1748	chr5	52615416	52615750	335	335	52615587	17.0598	7.55099			OutsideGene
1749	chr5	53046236	53046586	351	351	53046413	10.122	5.39027	NM_172490	Sepsecs	GeneBody
1750	chr5	53676981	53677320	340	340	53677074	6.47244	4.0539			OutsideGene
1751	chr5	53905647	53905923	277	277	53905827	5.71525	3.63366			OutsideGene
1752	chr5	54082613	54082964	352	352	54082787	6.47244	4.0539			OutsideGene
1753	chr5	56541941	56542190	250	250	56542081	5.02894	3.50371			OutsideGene
1754	chr5	56684540	56684739	200	200	56684620	5.02894	3.50371			OutsideGene
1755	chr5	56834675	56834973	299	299	56834860	5.47559	3.50393			OutsideGene
1756	chr5	57447722	57447998	277	277	57447867	5.01741	3.37411			OutsideGene
1757	chr5	59353602	59353924	323	323	59353751	5.5685	3.82208			OutsideGene
1758	chr5	59509964	59510191	228	228	59510078	6.35793	4.14059			OutsideGene
1759	chr5	61205387	61205636	250	250	61205458	5.72579	3.91622			OutsideGene
1760	chr5	62046039	62046464	426	426	62046130	6.50217	4.07071			OutsideGene
1761	chr5	66489738	66490024	287	287	66489875	5.8022	3.23474	NM_139065	Rbm47	Promoter
1762	chr5	67646357	67646846	490	490	67646654	5.1824	3.59351			OutsideGene
1763	chr5	68293267	68293552	286	286	68293413	5.34783	3.55856			OutsideGene
1764	chr5	68322881	68323313	433	433	68323064	7.10161	3.50437			OutsideGene
1765	chr5	68478438	68478832	395	395	68478635	5.26172	3.64016	NM_001018019	Grxcr1	GeneBody
1766	chr5	69908007	69908300	294	294	69908173	5.10883	3.42483	NM_023784	Yipf7	GeneBody
1767	chr5	70224611	70224816	206	206	70224633	5.26172	3.64016			OutsideGene
1768	chr5	72476184	72476418	235	235	72476283	5.93364	3.5041	NM_008069	Gabrb1	GeneBody
1769	chr5	72610999	72611293	295	295	72611121	5.48355	3.39103	NM_153389	Atp10d	GeneBody
1770	chr5	73710186	73710443	258	258	73710300	5.05405	3.51837			OutsideGene
1771	chr5	73790189	73790867	679	679	73790512	15.3502	6.8926			OutsideGene
1772	chr5	74054772	74055057	286	286	74054867	5.55068	3.6733	NM_178387	Spata18	GeneBody
1773	chr5	74191478	74191728	251	251	74191560	5.5685	3.82208			OutsideGene
1774	chr5	78416376	78416612	237	237	78416472	5.72579	3.91622			OutsideGene
1775	chr5	82528721	82528997	277	277	82528839	5.01741	3.37411			OutsideGene
1776	chr5	82957190	82957400	211	211	82957261	5.26172	3.64016			OutsideGene
1777	chr5	83099884	83100171	288	288	83099989	5.47333	3.62941			OutsideGene
1778	chr5	83472712	83473025	314	314	83472876	5.5685	3.82208			OutsideGene
1779	chr5	84866371	84866579	209	209	84866512	5.01741	3.37411			OutsideGene
1780	chr5	87289613	87289977	365	365	87289814	5.28855	3.65598			OutsideGene
1781	chr5	87374112	87374419	308	308	87374278	5.55068	3.6733			OutsideGene
1782	chr5	87928024	87928345	322	322	87928189	10.3787	4.81813			OutsideGene
1783	chr5	90047108	90047338	231	231	90047226	5.72579	3.91622	NR_037571	Gm7056	GeneBody
1784	chr5	91186738	91187319	582	582	91186933	5.68317	3.74885			OutsideGene
1785	chr5	91650270	91650535	266	266	91650437	5.27481	3.28509			OutsideGene
1786	chr5	92105101	92105340	240	240	92105201	5.76491	3.79569			OutsideGene
1787	chr5	96385759	96386182	424	424	96385839	5.004	3.48918	NM_018866	Cxcl13	TSS
1788	chr5	98101955	98102278	324	324	98102140	5.05405	3.51837			OutsideGene
1789	chr5	98572266	98572535	270	270	98572383	6.69041	4.0274			OutsideGene
1790	chr5	98836719	98837009	291	291	98836880	6.62323	4.13939	NM_001024614	1700007G11Rik	GeneBody
1791	chr5	99418865	99419182	318	318	99418994	5.31559	3.67194	NM_008926	Prkg2	GeneBody
1792	chr5	100566982	100567396	415	415	100567260	6.44211	3.8932	NM_182841	Tmem150c	GeneBody
1793	chr5	100578790	100579050	261	261	100578920	11.1915	5.03714	NM_182841	Tmem150c	GeneBody
1794	chr5	100837640	100837953	314	314	100837811	7.19626	4.15275	NM_026969	Sec31a	GeneBody
1795	chr5	102984823	102985123	301	301	102984986	5.8484	3.84372	NM_029270	Arhgap24	GeneBody
1796	chr5	103348416	103348615	200	200	103348484	5.24969	3.38315	NM_001310686	Mapk10	GeneBody
1797	chr5	104113210	104113552	343	343	104113370	7.86213	4.20482			OutsideGene
1798	chr5	104159618	104160004	387	387	104159784	5.84067	3.70219			OutsideGene
1799	chr5	107355754	107356084	331	331	107355920	5.31559	3.67194	NM_177873	Hfm1	Promoter
1800	chr5	107705224	107705528	305	305	107705333	7.33303	4.07998	NM_011578	Tgfbr3	GeneBody
1801	chr5	109090060	109090641	582	582	109090212	6.17061	4.03071	NM_199011	Dgkq	TSS
1802	chr5	109985219	109985429	211	211	109985335	5.01741	3.37411	NM_001164735	Crlf2	GeneBody
1803	chr5	109994378	109994654	277	277	109994538	5.01741	3.37411			OutsideGene
1804	chr5	110567651	110568006	356	356	110567844	5.01741	3.37411	NM_001289577	Chfr	GeneBody
1805	chr5	113700686	113700941	256	256	113700858	7.74771	4.44925	NM_001309526	Sgsm1	GeneBody
1806	chr5	114602022	114602286	265	265	114602153	6.15835	3.87772			OutsideGene
1807	chr5	114622965	114623335	371	371	114623151	49.3189	15.3749	NM_133904	Acacb	GeneBody
1808	chr5	115792068	115792316	249	249	115792159	5.42263	3.60074	NM_026933	Triap1	Promoter
1809	chr5	116895793	116896003	211	211	116895854	6.17061	4.03071	NM_026886	Srrm4	GeneBody
1810	chr5	117578546	117578857	312	312	117578665	5.71696	3.91092	NM_001199685	Taok3	GeneBody
1811	chr5	118008172	118008400	229	229	118008303	5.5685	3.82208	NM_001312914	Ksr2	GeneBody
1812	chr5	120433224	120433474	251	251	120433284	5.71525	3.63366			OutsideGene
1813	chr5	121784115	121784445	331	331	121784306	8.2151	3.9778	NM_181421	Hectd4	GeneBody
1814	chr5	122092579	122093085	507	507	122092649	5.02894	3.50371	NM_028037	Acad10	GeneBody
1815	chr5	123339817	123340148	332	332	123339973	6.23209	4.06668	NM_013910	Kdm2b	GeneBody
1816	chr5	123387066	123387357	292	292	123387195	7.38826	4.10811	NM_001003953	Kdm2b	GeneBody
1817	chr5	124073330	124073630	301	301	124073496	5.68317	3.74885	NM_001291229	Clip1	GeneBody
1818	chr5	124363236	124363550	315	315	124363397	5.20865	3.60893	NM_026603	Denr	GeneBody
1819	chr5	124629083	124629349	267	267	124629227	6.61798	3.7231	NM_011256	Pitpnm2	GeneBody
1820	chr5	125236188	125236432	245	245	125236319	5.72579	3.91622	NM_019536	Dnah10	GeneBody
1821	chr5	125340381	125340598	218	218	125340513	5.3726	3.57251	NM_144819	Ccdc92	GeneBody
1822	chr5	126270626	126270897	272	272	126270765	5.28855	3.65598	NM_001190352	Tmem132b	GeneBody
1823	chr5	130967490	130967750	261	261	130967603	5.72579	3.91622	NM_021371	Caln1	GeneBody
1824	chr5	131995458	131995810	353	353	131995623	23.8479	9.79056	NM_177047	Auts2	GeneBody
1825	chr5	132121786	132122059	274	274	132121921	5.05405	3.51837	NM_177047	Auts2	GeneBody
1826	chr5	132263536	132263758	223	223	132263636	5.10483	3.54805	NM_177047	Auts2	GeneBody
1827	chr5	132425467	132425930	464	464	132425760	5.51076	3.78767	NM_177047	Auts2	GeneBody
1828	chr5	132737629	132737995	367	367	132737743	6.15979	3.61709	NM_177047	Auts2	GeneBody
1829	chr5	132898135	132898372	238	238	132898260	5.01741	3.37411	NM_177047	Auts2	GeneBody
1830	chr5	132961897	132962314	418	418	132962075	10.3787	4.81813	NM_177047	Auts2	GeneBody
1831	chr5	133871419	133871720	302	302	133871544	6.0209	3.94351			OutsideGene
1832	chr5	134022889	134023158	270	270	134023058	5.72579	3.91622			OutsideGene
1833	chr5	134664745	134665096	352	352	134664923	7.63112	4.5502	NM_053266	Gtf2ird2	GeneBody
1834	chr5	134685823	134686108	286	286	134685969	8.2151	3.9778	NM_053266	Gtf2ird2	GeneBody
1835	chr5	134777577	134777816	240	240	134777680	5.15636	3.57823	NM_010365	Gtf2i	GeneBody
1836	chr5	136116327	136116654	328	328	136116485	8.18757	4.69116	NM_146002	Rhbdd2	GeneBody
1837	chr5	136595061	136595260	200	200	136595143	5.25037	3.50383	NM_011293	Polr2j	GeneBody
1838	chr5	138263991	138264209	219	219	138264075	5.28855	3.65598	NM_153510	Pilra	GeneBody
1839	chr5	144357833	144358123	291	291	144357960	5.26172	3.64016			OutsideGene
1840	chr5	144920024	144920430	407	407	144920279	5.01741	3.37411	NM_001081109	Lmtk2	GeneBody
1841	chr5	148581065	148581309	245	245	148581176	5.68317	3.74885			OutsideGene
1842	chr5	149996293	149996532	240	240	149996408	5.20258	3.4771	NM_001115153	Uspl1	TSS
1843	chr5	150388465	150388815	351	351	150388643	6.53058	4.24258	NM_029440	Wdr95	GeneBody
1844	chr5	151428243	151428526	284	284	151428410	5.05712	3.28135			OutsideGene
1845	chr5	152241853	152242142	290	290	152241968	6.53058	4.24258			OutsideGene
1846	chr6	4533054	4533317	264	264	4533154	6.21375	3.9086			OutsideGene
1847	chr6	5361455	5361717	263	263	5361585	5.76491	3.79569	NM_023048	Asb4	GeneBody
1848	chr6	6192139	6192399	261	261	6192258	7.07548	3.59416			OutsideGene
1849	chr6	10136240	10136608	369	369	10136414	23.4562	9.28324			OutsideGene
1850	chr6	10435828	10436082	255	255	10435964	5.5685	3.82208			OutsideGene
1851	chr6	10999076	10999342	267	267	10999267	5.15636	3.57823			OutsideGene
1852	chr6	12210281	12210699	419	419	12210580	9.15846	4.87018			OutsideGene
1853	chr6	13393234	13393553	320	320	13393374	5.01741	3.37411			OutsideGene
1854	chr6	17287452	17287793	342	342	17287636	6.19101	3.40954	NM_001243064	Cav1	GeneBody
1855	chr6	17441110	17441616	507	507	17441460	15.1177	4.18621	NM_008591	Met	GeneBody
1856	chr6	18123330	18123641	312	312	18123482	5.49894	3.64393	NM_021050	Cftr	GeneBody
1857	chr6	20625410	20625609	200	200	20625541	5.10483	3.54805			OutsideGene
1858	chr6	22198933	22199258	326	326	22199128	5.25037	3.50383	NM_001081351	Cped1	GeneBody
1859	chr6	22382186	22382493	308	308	22382357	5.26172	3.64016			OutsideGene
1860	chr6	24562132	24562441	310	310	24562281	5.93589	3.6248			OutsideGene
1861	chr6	26372373	26372572	200	200	26372469	8.23231	4.89528			OutsideGene
1862	chr6	27158838	27159159	322	322	27159036	5.07935	3.53314			OutsideGene
1863	chr6	30893487	30893829	343	343	30893664	5.004	3.48918			OutsideGene
1864	chr6	31154212	31154458	247	247	31154332	5.33848	3.43045	NR_110471	Lncpint	GeneBody
1865	chr6	31469155	31469425	271	271	31469291	5.27481	3.28509			OutsideGene
1866	chr6	36027811	36028045	235	235	36027888	5.72579	3.91622			OutsideGene
1867	chr6	36117876	36118098	223	223	36117959	5.8484	3.84372			OutsideGene
1868	chr6	39042964	39043284	321	321	39043107	5.48222	3.77069	NM_172893	Parp12	GeneBody
1869	chr6	40578775	40579131	357	357	40578958	5.45391	3.75386	NM_001171003	Mgam	TSS
1870	chr6	40618466	40618808	343	343	40618642	5.5685	3.82208	NM_001171003	Mgam	GeneBody
1871	chr6	42217388	42217735	348	348	42217563	5.54598	3.54187	NM_007610	Casp2	GeneBody
1872	chr6	43178152	43178354	203	203	43178226	5.07935	3.53314			OutsideGene
1873	chr6	44009843	44010131	289	289	44009997	5.1305	3.56307			OutsideGene
1874	chr6	45414706	45415086	381	381	45414889	6.42234	4.17856	NM_001004357	Cntnap2	GeneBody
1875	chr6	46059680	46059891	212	212	46059768	6.53058	4.24258	NM_001004357	Cntnap2	GeneBody
1876	chr6	47404060	47404302	243	243	47404132	5.52238	3.52913	NM_012042	Cul1	TSS
1877	chr6	47600676	47601046	371	371	47600872	7.32645	3.94211			OutsideGene
1878	chr6	49390203	49390543	341	341	49390376	5.004	3.48918	NM_029916	Stk31	GeneBody
1879	chr6	49822202	49822685	484	484	49822552	6.26319	4.08491			OutsideGene
1880	chr6	50810141	50810422	282	282	50810295	5.07645	3.18557			OutsideGene
1881	chr6	50923299	50924016	718	718	50923497	33.8543	10.0743			OutsideGene
1882	chr6	51229603	51229975	373	373	51229787	5.34783	3.55856			OutsideGene
1883	chr6	51626141	51626410	270	270	51626307	5.28855	3.65598			OutsideGene
1884	chr6	56637358	56637567	210	210	56637495	5.02894	3.50371			OutsideGene
1885	chr6	59103735	59103949	215	215	59103852	5.10883	3.42483			OutsideGene
1886	chr6	59198273	59198587	315	315	59198419	5.004	3.48918			OutsideGene
1887	chr6	59291274	59291501	228	228	59291438	5.10483	3.54805			OutsideGene
1888	chr6	59916170	59916460	291	291	59916280	6.35793	4.14059			OutsideGene
1889	chr6	61157050	61157426	377	377	61157248	5.27481	3.28509	NM_001164316	Ccser1	GeneBody
1890	chr6	63293552	63293799	248	248	63293726	5.57681	3.68817	NM_008167	Grid2	GeneBody
1891	chr6	65518712	65519010	299	299	65518905	5.10483	3.54805			OutsideGene
1892	chr6	68293775	68294047	273	273	68293954	5.5685	3.82208			OutsideGene
1893	chr6	69466184	69466546	363	363	69466380	13.7963	6.5323			OutsideGene
1894	chr6	69882797	69883168	372	372	69882974	5.25037	3.50383			OutsideGene
1895	chr6	70802136	70802478	343	343	70802294	5.68317	3.74885	NM_010121	Eif2ak3	GeneBody
1896	chr6	74445369	74445691	323	323	74445529	5.004	3.48918			OutsideGene
1897	chr6	74893377	74893657	281	281	74893516	5.71525	3.63366			OutsideGene
1898	chr6	76811335	76811566	232	232	76811507	5.10483	3.54805			OutsideGene
1899	chr6	78322640	78322960	321	321	78322791	5.3726	3.57251	NM_011036	Reg3b	GeneBody
1900	chr6	78366561	78366836	276	276	78366742	5.01741	3.37411			OutsideGene
1901	chr6	79866985	79867325	341	341	79867154	5.01741	3.37411			OutsideGene
1902	chr6	80117763	80117973	211	211	80117891	6.17061	4.03071	NM_001347261	Lrrtm4	GeneBody
1903	chr6	83306767	83307205	439	439	83307049	5.01741	3.37411	NM_175277	Bola3	GeneBody
1904	chr6	84501979	84502280	302	302	84502110	5.02894	3.50371			OutsideGene
1905	chr6	86215061	86215443	383	383	86215244	13.1253	5.96958	NM_031199	Tgfa	GeneBody
1906	chr6	86437365	86437605	241	241	86437475	5.13198	3.11487	NR_040293	2310040G24Rik	Promoter
1907	chr6	86727686	86728005	320	320	86727860	5.93589	3.6248	NM_013471	Anxa4	GeneBody
1908	chr6	86988036	86988267	232	232	86988176	5.27481	3.28509			OutsideGene
1909	chr6	87120923	87121199	277	277	87121065	5.27481	3.28509	NM_054041	Antxr1	GeneBody
1910	chr6	87224933	87225626	694	694	87225480	8.00194	4.00479	NM_054041	Antxr1	GeneBody
1911	chr6	87709566	87709991	426	426	87709912	5.25037	3.50383			OutsideGene
1912	chr6	87768888	87769136	249	249	87768996	5.72579	3.91622	NM_133934	Isy1	GeneBody
1913	chr6	89209302	89209604	303	303	89209419	5.72579	3.91622			OutsideGene
1914	chr6	90421045	90421522	478	478	90421406	6.44211	3.8932	NM_023184	Klf15	GeneBody
1915	chr6	90473108	90473456	349	349	90473277	6.53058	4.24258			OutsideGene
1916	chr6	91491779	91492076	298	298	91491928	12.0224	5.25615			OutsideGene
1917	chr6	93499530	93499785	256	256	93499656	5.07645	3.18557			OutsideGene
1918	chr6	93765865	93766320	456	456	93766019	5.47559	3.50393	NM_001286784	Magi1	GeneBody
1919	chr6	94709734	94710092	359	359	94709933	5.42582	3.73719			OutsideGene
1920	chr6	97128240	97128483	244	244	97128334	5.01741	3.37411	NM_001081111	Tmf1	Promoter
1921	chr6	97229729	97229984	256	256	97229895	5.01741	3.37411			OutsideGene
1922	chr6	100059365	100059582	218	218	100059505	5.99645	3.78792			OutsideGene
1923	chr6	103252634	103252855	222	222	103252735	5.72579	3.91622			OutsideGene
1924	chr6	103500035	103500234	200	200	103500151	6.0504	3.96065	NM_007697	Chl1	GeneBody
1925	chr6	105429539	105429881	343	343	105429694	5.01741	3.37411			OutsideGene
1926	chr6	106003225	106003562	338	338	106003391	7.17873	4.4591	NM_173004	Cntn4	GeneBody
1927	chr6	106246943	106247224	282	282	106247120	6.0209	3.94351	NM_173004	Cntn4	GeneBody
1928	chr6	106405743	106405997	255	255	106405823	6.0504	3.96065	NM_173004	Cntn4	GeneBody
1929	chr6	107814941	107815294	354	354	107815116	5.5685	3.82208			OutsideGene
1930	chr6	109004773	109005087	315	315	109004937	6.35793	4.14059			OutsideGene
1931	chr6	111132468	111132710	243	243	111132598	5.1824	3.59351	NM_177328	Grm7	GeneBody
1932	chr6	111221818	111222149	332	332	111222013	6.90859	4.30271	NM_177328	Grm7	GeneBody
1933	chr6	111430005	111430207	203	203	111430109	5.5685	3.82208	NM_177328	Grm7	GeneBody
1934	chr6	111435332	111435571	240	240	111435403	5.72579	3.91622	NM_177328	Grm7	GeneBody
1935	chr6	113025735	113026263	529	529	113025919	24.6554	8.07012	NR_027010	Gt(ROSA)26Sor	Promoter
1936	chr6	113271776	113272008	233	233	113271874	5.91782	3.74457	NM_001282128	Brpf1	GeneBody
1937	chr6	116179148	116179626	479	479	116179461	11.5403	5.19957	NM_026585	Washc2	GeneBody
1938	chr6	117857473	117857748	276	276	117857580	5.10883	3.42483	NM_001166429	Hnrnpf	TSS
1939	chr6	118345586	118345854	269	269	118345727	5.48222	3.77069	NM_194339	Bms1	GeneBody
1940	chr6	119217545	119217814	270	270	119217676	6.48778	4.21723	NM_001347427	Cacna2d4	GeneBody
1941	chr6	120299143	120299360	218	218	120299281	5.4479	3.61502	NR_045558	Ccdc77	GeneBody
1942	chr6	120544617	120544832	216	216	120544674	5.27481	3.28509			OutsideGene
1943	chr6	120552566	120553106	541	541	120552943	5.99162	3.92652			OutsideGene
1944	chr6	121106424	121106706	283	283	121106566	6.19101	3.40954			OutsideGene
1945	chr6	121239400	121239655	256	256	121239514	6.24172	3.92423			OutsideGene
1946	chr6	125270343	125270677	335	335	125270429	5.91782	3.74457	NM_011324	Scnn1a	Promoter
1947	chr6	125567897	125568246	350	350	125568067	14.3115	6.57846	NM_011708	Vwf	GeneBody
1948	chr6	125608041	125608259	219	219	125608133	6.44211	3.8932	NM_011708	Vwf	GeneBody
1949	chr6	125826791	125827357	567	567	125826975	42.7908	14.6858	NM_153589	Ano2	GeneBody
1950	chr6	126571777	126572131	355	355	126571950	7.36678	4.56893			OutsideGene
1951	chr6	127344294	127344607	314	314	127344437	5.5685	3.82208			OutsideGene
1952	chr6	129046222	129046601	380	380	129046415	5.08576	3.41201	NM_153506	Clec2e	GeneBody
1953	chr6	131327410	131327765	356	356	131327580	14.9805	6.70046	NM_139117	Ybx3	GeneBody
1954	chr6	132413609	132413986	378	378	132413804	42.121	14.3328			OutsideGene
1955	chr6	132618176	132618479	304	304	132618419	5.07935	3.53314			OutsideGene
1956	chr6	132686903	132687211	309	309	132687077	5.5685	3.82208	NM_207020	Tas2r115	Promoter
1957	chr6	133299491	133299734	244	244	133299621	6.35793	4.14059			OutsideGene
1958	chr6	135024506	135024798	293	293	135024658	5.27481	3.28509	NM_181444	Gprc5a	GeneBody
1959	chr6	136426852	136427093	242	242	136426940	5.47559	3.50393			OutsideGene
1960	chr6	137310343	137310666	324	324	137310509	15.2073	4.85244	NM_011216	Ptpro	GeneBody
1961	chr6	139109556	139109774	219	219	139109627	5.23508	3.62448			OutsideGene
1962	chr6	139266796	139267116	321	321	139266949	5.02894	3.50371	NR_045149	4922502N22Rik	GeneBody
1963	chr6	139690117	139690573	457	457	139690272	5.09908	3.30344	NM_207683	Pik3c2g	GeneBody
1964	chr6	140486138	140486528	391	391	140486375	11.3265	5.45049	NM_144920	Plekha5	GeneBody
1965	chr6	143421656	143421880	225	225	143421791	5.72579	3.91622			OutsideGene
1966	chr6	144180412	144180762	351	351	144180598	5.10483	3.54805			OutsideGene
1967	chr6	145331092	145331406	315	315	145331216	6.44211	3.8932			OutsideGene
1968	chr6	147936566	147936882	317	317	147936720	5.5685	3.82208			OutsideGene
1969	chr7	11140646	11140956	311	311	11140778	5.72579	3.91622			OutsideGene
1970	chr7	14371950	14372223	274	274	14372036	7.36678	4.56893			OutsideGene
1971	chr7	15097400	15097619	220	220	15097471	5.72579	3.91622			OutsideGene
1972	chr7	16999555	16999942	388	388	16999705	5.004	3.48918	NM_198631	Zc3h4	GeneBody
1973	chr7	17643529	17643836	308	308	17643704	15.9517	6.32991	NM_001162950	Hif3a	GeneBody
1974	chr7	20450303	20450506	204	204	20450410	5.47559	3.50393			OutsideGene
1975	chr7	24840754	24840995	242	242	24840881	5.72579	3.91622	NM_203489	Vmn1r183	Promoter
1976	chr7	25191887	25192154	268	268	25192031	5.28855	3.65598	NM_028047	Smg9	GeneBody
1977	chr7	26012590	26012988	399	399	26012885	5.68679	3.89283	NR_046001	9130221H12Rik	Promoter
1978	chr7	26400547	26400798	252	252	26400713	5.20865	3.60893	NM_001039243	Erich4	TSS
1979	chr7	26419619	26419940	322	322	26419745	5.51076	3.78767	NM_007533	Bckdha	GeneBody
1980	chr7	26616786	26617014	229	229	26616831	5.1305	3.56307			OutsideGene
1981	chr7	27553172	27553640	469	469	27553496	9.60745	4.93139	NM_007814	Cyp2b19	GeneBody
1982	chr7	28034255	28034603	349	349	28034412	5.02894	3.50371	NM_133770	Coq8b	GeneBody
1983	chr7	29037963	29038304	342	342	29038142	6.53058	4.24258			OutsideGene
1984	chr7	29419405	29419724	320	320	29419576	5.25037	3.50383			OutsideGene
1985	chr7	30196210	30196509	300	300	30196366	6.53212	4.08767	NM_001081028	Sipa1l3	GeneBody
1986	chr7	36129884	36130120	237	237	36130038	5.20865	3.60893	NM_027897	Rhpn2	GeneBody
1987	chr7	38126578	38126777	200	200	38126672	5.5685	3.82208			OutsideGene
1988	chr7	38356036	38356348	313	313	38356231	7.32853	4.37964	NM_172385	Zfp536	GeneBody
1989	chr7	46924646	46924954	309	309	46924839	5.1305	3.56307			OutsideGene
1990	chr7	47383018	47383399	382	382	47383203	5.02894	3.50371			OutsideGene
1991	chr7	47601941	47602286	346	346	47602131	5.28855	3.65598			OutsideGene
1992	chr7	48805844	48806168	325	325	48806015	5.5685	3.82208			OutsideGene
1993	chr7	50225299	50225564	266	266	50225397	5.72579	3.91622			OutsideGene
1994	chr7	50454360	50454597	238	238	50454517	6.41536	3.87884			OutsideGene
1995	chr7	51270495	51270792	298	298	51270629	9.39152	5.17931	NM_010644	Klk1b26	GeneBody
1996	chr7	51301990	51302240	251	251	51302131	5.72579	3.91622			OutsideGene
1997	chr7	52089780	52089993	214	214	52089884	5.004	3.48918	NM_001171024	Gm21948	GeneBody
1998	chr7	52878909	52879269	361	361	52879093	18.9391	7.52686	NM_001018013	Izumo1	GeneBody
1999	chr7	52910441	52910782	342	342	52910625	10.3787	4.81813	NM_018876	Fut2	GeneBody
[truncated: 375 more rows]
