# Supplementary material for: Aberrant androgen action in prostatic progenitor cells induces oncogenesis and tumor development through IGF1 and Wnt axes
Source: Nat Commun. 2022 Jul 28;13:4364. doi: 10.1038/s41467-022-32119-0 (PMC9334353; doi:10.1038/s41467-022-32119-0)
Supplement: Supplementary file 6 — Supplementary Data 3 [file 41467_2022_32119_MOESM6_ESM.xlsx]

## Sheet: Spplementary Data 3
p_val	avg_logFC	Tumor.pct	Normal.pct	p_val_adj (BH)	gene
0	3.40473	0.988	0.894	0	Lap3
0	3.03091	0.992	0.937	0	Glul
0	2.98705	0.96	0.256	0	Crym
0	2.88818	0.991	0.565	0	mGFP
0	2.86687	0.987	0.452	0	Csrp2
0	2.73565	0.986	0.73	0	Aspscr1
0	2.61163	0.861	0.144	0	Mt3
0	2.5645	0.885	0.065	0	Npl
0	2.55786	0.978	0.604	0	Spink8
0	2.49232	0.984	0.444	0	hARtg
0	2.4683	0.974	0.197	0	Apoc1
0	2.44986	0.932	0.366	0	Ldhb
0	2.43959	0.802	0.06	0	Wif1
0	2.27443	0.945	0.502	0	Bex1
0	2.21345	0.826	0.164	0	Gm15308
0	2.21162	0.997	0.91	0	Gm8730
0	2.19955	0.992	0.921	0	Tmem159
0	2.15562	0.988	0.964	0	Atf3
0	2.14144	0.952	0.462	0	Isyna1
0	2.07506	0.966	0.455	0	Tcf4
0	2.06905	0.797	0.147	0	Defa20
0	1.99582	0.679	0.099	0	Gm10104
0	1.9769	0.743	0.19	0	Gsta3
0	1.93482	0.722	0.083	0	Gm15315
0	1.90697	0.947	0.71	0	Phyh
0	1.89759	0.923	0.208	0	Nkd1
0	1.83628	0.993	0.755	0	Rpl29
0	1.80695	0.957	0.623	0	Slc30a2
0	1.7952	0.923	0.091	0	Apoc4
0	1.76641	0.722	0.09	0	Gm21002
0	1.71209	0.559	0.062	0	Defa22
0	1.69388	0.98	0.92	0	Zbtb20
0	1.64452	0.858	0.526	0	Fam46c
0	1.60038	0.938	0.651	0	Tpd52l1
0	1.59997	0.518	0.05	0	Defa21
3.13e-259	1.57493	0.853	0.672	5e-258	Fos
0	1.57411	0.897	0.621	0	Gadd45g
0	1.56893	0.957	0.869	0	Phlda1
0	1.566	0.755	0.051	0	Nkain4
0	1.56205	0.999	0.997	0	Pebp1
0	1.54798	0.831	0.474	0	Slc16a10
0	1.54403	0.601	0.069	0	Gm15293
0	1.54276	0.858	0.096	0	Nrn1
0	1.53335	0.963	0.744	0	Hspb8
0	1.48469	0.913	0.582	0	Ggt1
2.48e-296	1.47138	0.819	0.674	4.7e-295	Car2
0	1.46891	0.609	0.03	0	Gulo
0	1.45672	0.967	0.777	0	Ecm1
0	1.43883	0.827	0.498	0	Ccnd1
0	1.43876	0.863	0.239	0	Ism1
0	1.41817	0.614	0.1	0	Gja1
0	1.39134	0.908	0.74	0	Nr4a1
0	1.37349	0.913	0.65	0	Blvrb
0	1.3653	1	1	0	Rpl8
0	1.36223	0.925	0.2	0	Gm10260
0	1.33751	0.961	0.848	0	Egr1
0	1.33614	0.866	0.421	0	Axin2
2.59e-236	1.33432	0.795	0.681	3.76e-235	Hspa1a
4.6e-206	1.32508	0.845	0.763	5.8e-205	Id3
0	1.31369	0.987	0.963	0	Rnf149
0	1.30658	0.997	0.996	0	Hspb1
0	1.29873	0.633	0.207	0	Bambi
0	1.29619	0.955	0.747	0	Plp2
0	1.29466	0.935	0.78	0	Sgms1
0	1.28052	0.933	0.789	0	Skp1a
0	1.27663	0.96	0.897	0	Nrip1
0	1.27495	1	1	0	Rps8
0	1.27278	0.524	0.04	0	Wnt6
0	1.25767	0.949	0.868	0	Fosb
0	1.25138	0.96	0.785	0	Mapk13
0	1.24701	0.923	0.667	0	Tspan12
7.32e-294	1.22976	0.915	0.884	1.37e-292	Hspa1b
0	1.22593	0.526	0.052	0	Cox4i2
0	1.22013	0.876	0.487	0	Sorbs2
0	1.2144	0.879	0.18	0	Cd59a
0	1.21065	0.78	0.061	0	Gfra1
0	1.20792	0.746	0.1	0	Syngr1
0	1.20737	1	1	0	Rpsa
0	1.20505	0.757	0.04	0	Mybpc1
0	1.20383	1	1	0	Rps3
0	1.19459	0.825	0.26	0	Nxf7
0	1.18614	0.665	0.163	0	Cdkn1c
0	1.18499	0.87	0.412	0	Slc29a1
0	1.17635	0.781	0.053	0	Clic6
0	1.1749	1	1	0	Rps5
0	1.17115	0.991	0.978	0	Ndufb9
0	1.15957	0.969	0.924	0	Metap2
0	1.15329	1	1	0	Rpl13a
0	1.15017	0.989	0.95	0	Junb
3.83e-283	1.14549	0.682	0.292	6.83e-282	Dcn
0	1.13101	1	0.999	0	Eef1b2
0	1.12717	0.687	0.133	0	Msx2
0	1.12151	0.491	0.045	0	Gm15284
0	1.11934	0.991	0.98	0	Lamp2
0	1.11695	0.731	0.052	0	Notum
0	1.11069	1	1	0	Rpl14
0	1.0982	0.87	0.508	0	Adk
0	1.09362	0.986	0.976	0	Dap
0	1.09255	1	1	0	Rpl3
0	1.08835	0.776	0.201	0	Gm43076
0	1.07233	0.793	0.558	0	Acot1
0	1.07012	0.824	0.335	0	Atp10a
0	1.06578	0.781	0.278	0	Gm16136
0	1.04998	1	0.999	0	Gnb2l1
0	1.04609	0.999	0.997	0	Rps19
0	1.0451	1	1	0	Rps3a1
0	1.02118	0.768	0.331	0	Cers4
0	1.00526	1	1	0	Rps4x
0	0.994579	0.995	0.991	0	Slc25a5
0	0.994174	0.718	0.107	0	2700046A07Rik
0	0.993847	0.932	0.889	0	1110004F10Rik
0	0.99375	0.627	0.031	0	Emid1
0	0.984637	0.787	0.409	0	Glrx
0	0.980547	0.961	0.904	0	Cyb5r3
2.92e-258	0.977252	0.969	0.954	4.64e-257	Ier2
0	0.976659	0.999	0.998	0	Rps15a
0	0.971911	0.999	1	0	Eef2
0	0.968445	0.821	0.518	0	Tbx3
0	0.968437	0.484	0.055	0	Defa5
0	0.966982	0.648	0.044	0	Gm694
0	0.963296	0.999	1	0	Rplp1
0	0.961633	0.863	0.722	0	Otulin
0	0.957743	0.77	0.293	0	Znrf3
1.32e-235	0.953766	0.421	0.075	1.91e-234	Mgp
0	0.952715	1	1	0	Rpl7
0	0.951774	0.641	0.086	0	Tnfsf4
0	0.951127	0.811	0.306	0	Ndrg2
0	0.949914	0.838	0.503	0	Nxn
0	0.948092	0.94	0.929	0	Mrps18a
0	0.942013	0.995	0.987	0	Rpl15
0	0.941751	1	0.999	0	Rps12
0	0.939135	0.943	0.894	0	Slc9a3r1
0	0.937845	0.878	0.478	0	Gm10036
0	0.937641	0.95	0.848	0	Pdlim4
0	0.934713	0.872	0.724	0	Pdzk1ip1
0	0.931208	0.793	0.362	0	Khdrbs3
0	0.930852	0.827	0.611	0	Pcbd1
0	0.929756	1	0.999	0	Rps7
0	0.925957	0.878	0.765	0	Tob1
0	0.919732	1	0.999	0	Rpl18
0	0.918676	0.802	0.447	0	Fhit
5.44e-202	0.917769	0.987	0.915	6.75e-201	Defb1
0	0.917075	0.777	0.362	0	Stra6
0	0.915992	0.974	0.944	0	Aplp2
1.83e-207	0.910728	0.32	0.02	2.33e-206	Mt4
0	0.908737	0.997	0.995	0	Atp5g2
0	0.906998	0.993	0.987	0	Wbp5
0	0.905698	1	1	0	Rpl9
0	0.903706	0.524	0.043	0	Defa24
0	0.897394	0.949	0.654	0	Apoe
0	0.896299	0.98	0.967	0	Zfp706
0	0.890557	1	1	0	Rpl17
0	0.889255	0.998	0.999	0	Jund
0	0.885766	0.999	1	0	Rpl5
0	0.883279	1	0.999	0	Rpl30
0	0.881198	1	1	0	Rpl18a
5.33e-299	0.877638	0.81	0.679	1.02e-297	Ypel5
0	0.87724	0.609	0.178	0	Msrb2
0	0.872832	0.997	0.993	0	Eif3h
0	0.871018	1	1	0	Eef1a1
0	0.86609	0.998	0.991	0	Eef1g
7.59e-145	0.865994	0.402	0.143	6.85e-144	Gdf15
0	0.864305	0.917	0.759	0	Uba52
0	0.863442	0.564	0.105	0	Eno3
0	0.863379	0.985	0.971	0	Saraf
0	0.858284	0.972	0.929	0	Ift20
5.06e-255	0.857063	0.794	0.69	7.94e-254	Mgst3
0	0.848055	0.944	0.878	0	Slc38a2
0	0.844187	0.668	0.104	0	Gng2
0	0.84159	0.744	0.291	0	Rbms3
2.1e-227	0.838995	0.859	0.8	2.92e-226	S100a1
0	0.83562	1	0.999	0	Rps14
0	0.832389	0.902	0.831	0	Ralbp1
0	0.829896	1	1	0	Rps16
0	0.825366	1	1	0	Rps9
0	0.824233	1	1	0	Rps10
0	0.821261	0.993	0.98	0	Eif3i
0	0.819164	1	1	0	Naca
0	0.819036	0.994	0.99	0	Rps15
0	0.817998	1	1	0	Rpl27a
0	0.815307	0.872	0.742	0	Lmo4
0	0.807478	0.677	0.152	0	Gpc1
2.49e-297	0.806983	0.798	0.668	4.74e-296	Fat1
0	0.803153	0.778	0.477	0	Mta3
0	0.801926	0.822	0.641	0	Dnajb4
0	0.801302	0.976	0.967	0	Cox6c
0	0.796193	1	1	0	Fth1
0	0.795774	0.998	0.999	0	Rpl39
0	0.792267	0.55	0.064	0	Ces1d
0	0.791084	0.83	0.491	0	Gm8797
0	0.790807	0.53	0.053	0	Sult1a1
0	0.788618	0.999	0.998	0	Rpl34
0	0.784376	0.886	0.713	0	Cbr1
0	0.783321	1	0.999	0	Rpl6
0	0.779596	0.953	0.914	0	Atxn10
4.61e-249	0.779589	0.942	0.917	7.09e-248	Pim3
0	0.779405	0.999	0.997	0	Rps21
0	0.777802	0.625	0.037	0	Sncaip
0	0.77689	0.971	0.948	0	Pcbp2
1.77e-306	0.77604	0.874	0.793	3.47e-305	Stk17b
0	0.773775	0.688	0.132	0	Plxdc2
0	0.773687	1	1	0	Rps24
0	0.771543	0.799	0.536	0	Slc48a1
0	0.770105	0.946	0.939	0	Mbnl2
7.54e-265	0.764884	0.66	0.359	1.24e-263	Plk3
0	0.760171	0.913	0.838	0	Acsl4
6.61e-193	0.758691	0.946	0.93	7.83e-192	Btg2
0	0.751626	0.592	0.104	0	Sh3bgr
0	0.749764	0.59	0.034	0	Dusp26
0	0.749289	0.983	0.983	0	Aes
0	0.748381	0.806	0.547	0	Adck5
0	0.743934	0.799	0.553	0	Tbpl1
0	0.739718	0.977	0.951	0	Ptms
0	0.739645	0.806	0.626	0	Gnaq
0	0.738233	0.913	0.851	0	Gabarapl1
3.19e-107	0.736726	0.829	0.782	2.22e-106	Hmgb2
0	0.736035	0.618	0.173	0	Gm16063
0	0.735734	1	1	0	Rplp0
8.08e-254	0.732186	0.697	0.414	1.26e-252	Tsc22d3
0	0.729679	1	1	0	Rpl10a
2.24e-306	0.727	0.794	0.621	4.41e-305	Nampt
0	0.726001	0.998	0.994	0	Rpl37a
4.84e-95	0.724339	0.896	0.846	3.02e-94	Nucb2
1.9e-232	0.721839	0.969	0.948	2.71e-231	Rhob
0	0.721132	0.988	0.976	0	Cct5
4.73e-305	0.720258	0.912	0.834	9.21e-304	Cyb5b
8.57e-198	0.720159	0.787	0.602	1.04e-196	Cdo1
0	0.720103	0.76	0.484	0	Dnase2a
1.62e-305	0.715107	0.881	0.786	3.17e-304	Pop5
0	0.712359	1	1	0	Rps2
0	0.711892	0.532	0.069	0	Cited1
0	0.710288	0.663	0.191	0	Wfdc15b
0	0.708367	1	1	0	Rps20
0	0.706924	1	1	0	Rpl12
0	0.706178	1	0.999	0	Cox4i1
0	0.705546	0.775	0.478	0	Bmp7
0	0.702918	0.816	0.652	0	Rnaseh2c
0	0.702381	1	0.999	0	Rps11
0	0.700411	0.992	0.985	0	Rpl36a
4.6e-297	0.697634	0.805	0.625	8.75e-296	2010111I01Rik
0	0.696385	1	1	0	Rpl7a
0	0.694587	0.905	0.852	0	Pdha1
9.02e-162	0.693326	0.611	0.423	9.04e-161	Cks2
0	0.693173	0.684	0.265	0	Prom2
5.49e-167	0.689869	0.434	0.149	5.66e-166	Rbp1
2.03e-279	0.68983	0.799	0.671	3.57e-278	Skap2
2.34e-145	0.689133	0.65	0.457	2.12e-144	Hpgd
0	0.687336	0.586	0.054	0	Slc16a4
0	0.686941	1	1	0	Rpl32
0	0.683088	1	1	0	Rpl13
3.51e-286	0.682909	0.822	0.7	6.35e-285	Rab10os
2.06e-266	0.68128	0.596	0.232	3.41e-265	Nr4a3
3.98e-205	0.680842	0.93	0.913	5e-204	Errfi1
0	0.679524	0.898	0.838	0	Leprotl1
0	0.678978	0.998	0.999	0	Prdx1
0	0.676762	0.972	0.968	0	Pgls
6.64e-150	0.675791	0.31	0.059	6.2e-149	Fam25c
0	0.675739	1	1	0	Rpl23
3.53e-283	0.67492	0.848	0.759	6.31e-282	Prdx3
1.08e-237	0.674775	0.637	0.363	1.58e-236	Zfp503
0	0.674588	0.953	0.933	0	Eif4b
0	0.672582	1	0.999	0	Hsp90ab1
5.26e-284	0.669501	0.416	0.03	9.41e-283	Kcnmb2
7.86e-307	0.669389	0.68	0.33	1.55e-305	Hoxa10
0	0.667971	0.954	0.954	0	Glrx3
0	0.66529	1	0.999	0	Rpl37
0	0.664962	0.8	0.562	0	Hrsp12
0	0.663575	1	1	0	Rpl26
0	0.663554	0.713	0.398	0	PISD
0	0.661091	0.644	0.179	0	Paqr5
0	0.660931	0.557	0.027	0	Pex5l
0	0.659446	0.982	0.966	0	Ndufb11
4.37e-182	0.659101	0.896	0.84	4.9e-181	Zfp36l1
0	0.658086	0.988	0.974	0	Eif3e
0	0.656914	0.939	0.936	0	Sypl
0	0.656385	0.857	0.738	0	Cyhr1
1.38e-182	0.654644	0.648	0.454	1.56e-181	Rnaset2a
0	0.652949	0.945	0.943	0	Cyc1
1.74e-238	0.652024	0.653	0.372	2.58e-237	Dusp8
4.46e-97	0.647891	0.984	0.991	2.84e-96	H2afz
2.01e-124	0.647384	0.96	0.958	1.58e-123	Neat1
0	0.647243	0.901	0.874	0	Glo1
0	0.641824	0.972	0.946	0	2700060E02Rik
0	0.641699	0.999	0.999	0	Rpl35a
8.13e-243	0.639719	0.913	0.903	1.22e-241	Pdlim5
0	0.637547	0.981	0.978	0	Hint1
0	0.637481	0.974	0.968	0	Rpl23a
1.68e-262	0.637281	0.928	0.916	2.73e-261	Fkbp4
0	0.636822	0.961	0.954	0	Tomm22
1.98e-238	0.636568	0.346	0.014	2.93e-237	Sln
0	0.631368	0.807	0.622	0	Naa10
8.65e-286	0.630767	0.549	0.172	1.56e-284	Ppp1r12b
3.12e-293	0.629504	0.935	0.918	5.8e-292	Tkt
1.46e-305	0.626762	0.712	0.423	2.85e-304	Ormdl1
9.02e-286	0.623463	0.973	0.976	1.62e-284	Srp14
1.31e-77	0.62235	0.69	0.602	7.05e-77	1810011O10Rik
0	0.621627	0.893	0.84	0	Cox14
6.76e-287	0.621054	0.835	0.746	1.23e-285	Dap3
0	0.619861	0.754	0.499	0	Gm10073
0	0.615194	1	1	0	Ptma
3.26e-294	0.614646	0.855	0.777	6.12e-293	Sugt1
8.46e-262	0.614496	0.681	0.417	1.37e-260	5031439G07Rik
0	0.61127	1	1	0	Hspa8
4.33e-227	0.609316	0.957	0.97	6.03e-226	Stard10
7.53e-221	0.608074	0.383	0.051	1.02e-219	Gm14850
1.1e-177	0.606734	0.676	0.54	1.21e-176	Twsg1
1.18e-258	0.604968	0.788	0.66	1.88e-257	Alad
4.99e-233	0.604658	0.66	0.401	7.14e-232	Hes6
8.97e-211	0.604329	0.761	0.603	1.16e-209	Tcp11l2
0	0.604065	0.926	0.904	0	Phf5a
0	0.603971	1	0.999	0	Rps13
1.77e-285	0.601025	0.768	0.555	3.18e-284	Rnf114
0	0.600078	0.525	0.037	0	Vnn1
0	0.59977	0.998	0.995	0	Rps26
0	0.595093	0.512	0.071	0	Tle6
0.0238715	0.594864	0.336	0.379	0.0348311	Stmn1
0	0.593847	1	1	0	Rpl19
2.2e-234	0.590821	0.732	0.491	3.17e-233	Gstt3
0	0.588636	0.527	0.106	0	Upk2
3.07e-290	0.58819	0.875	0.819	5.64e-289	Fundc2
1.36e-195	0.585599	0.938	0.945	1.63e-194	Wnk1
1.3e-214	0.584785	0.83	0.755	1.72e-213	Ndnl2
1.4e-292	0.584024	0.903	0.874	2.59e-291	Tusc3
1.43e-305	0.581873	0.95	0.942	2.8e-304	Derl1
0	0.581858	1	0.999	0	Rpl11
0	0.579179	0.974	0.972	0	Eif3m
1.47e-115	0.579015	0.231	0.034	1.09e-114	Cxcl14
2.14e-146	0.577946	0.577	0.383	1.96e-145	Slc30a4
4.58e-305	0.577163	0.929	0.913	8.92e-304	Txn2
0	0.571493	1	1	0	Tpt1
6.61e-234	0.571256	0.771	0.592	9.49e-233	Add3
0	0.570052	1	0.999	0	Rpl4
1.33e-292	0.569661	0.877	0.825	2.47e-291	Idh3b
0	0.569142	0.997	0.995	0	Rpl22
0.00772686	0.568151	0.652	0.748	0.0118827	Tubb5
3.35e-268	0.565849	0.916	0.896	5.61e-267	0610011F06Rik
8.18e-141	0.565247	0.672	0.534	7.24e-140	Sp8
0	0.564619	0.54	0.125	0	Ypel1
9.58e-304	0.563917	0.958	0.952	1.86e-302	Cox6a1
0	0.563589	0.985	0.984	0	Rpl35
0	0.563574	0.495	0.078	0	Aldh3b2
1.59e-232	0.561363	0.523	0.175	2.27e-231	H1fx
5.27e-240	0.559751	0.669	0.405	7.83e-239	Ing2
6.67e-237	0.557465	0.344	0.015	9.75e-236	Iqub
1.29e-64	0.557286	0.162	0.035	6.13e-64	Ube2c
1.31e-261	0.554225	0.872	0.824	2.11e-260	Rnpep
8.66e-264	0.553665	0.39	0.027	1.41e-262	Capns2
4.33e-257	0.550372	0.821	0.715	6.84e-256	Igbp1
0	0.550322	0.474	0.022	0	Abcc9
2.57e-266	0.549041	0.889	0.853	4.24e-265	Rpl6l
4.09e-191	0.545496	0.808	0.719	4.8e-190	Zfp771
0	0.54529	0.468	0.029	0	Cadps
4.42e-265	0.544626	0.658	0.366	7.25e-264	Ptdss2
8.05e-69	0.541685	0.9	0.929	3.98e-68	Dnajb1
1.61e-195	0.540217	0.782	0.677	1.92e-194	Dpp4
0	0.538338	1	1	0	Rps6
0	0.538021	0.418	0.015	0	Dpp6
1.5e-279	0.536666	0.496	0.111	2.65e-278	Elovl6
4.2e-270	0.536589	0.914	0.901	7.1e-269	Ndufs2
6.21e-171	0.536044	0.923	0.929	6.56e-170	Akap13
1.21e-203	0.534811	0.881	0.874	1.51e-202	Ndufab1
6.1e-238	0.533963	0.906	0.908	8.97e-237	Ndufs4
2.26e-270	0.533651	0.97	0.977	3.84e-269	Rps27l
5.71e-151	0.533214	0.942	0.928	5.35e-150	Ybx3
2.06e-233	0.532114	0.574	0.266	2.95e-232	Kremen1
4.96e-162	0.530834	0.792	0.744	4.98e-161	Ndufb4
0	0.527444	1	0.999	0	Rps18
6e-172	0.52612	0.775	0.674	6.37e-171	Wwtr1
1.23e-272	0.525402	0.518	0.12	2.11e-271	Cmbl
3.6e-240	0.524583	0.97	0.875	5.35e-239	Mal
1.14e-103	0.523147	0.871	0.833	7.71e-103	Zfp36
0	0.523079	0.984	0.982	0	Atp5c1
1.77e-81	0.522994	0.262	0.078	9.8e-81	Svs4
9.42e-200	0.522865	0.935	0.943	1.16e-198	Gpi1
1.33e-261	0.521632	0.917	0.921	2.14e-260	Eif3l
6.35e-251	0.521319	0.494	0.133	9.86e-250	Sp6
4.01e-86	0.520658	0.536	0.418	2.31e-85	Dut
1e-272	0.518216	0.965	0.971	1.72e-271	Chp1
2.59e-07	0.517266	0.746	0.821	5.08e-07	Hist1h1c
0	0.513705	0.998	0.997	0	Tmbim6
0	0.513649	0.994	0.99	0	Rps28
1.65e-133	0.513304	0.77	0.721	1.38e-132	Mcee
5.34e-133	0.512637	0.99	0.995	4.45e-132	Calm1
1.06e-239	0.512551	0.908	0.904	1.57e-238	Mlf2
9.45e-54	0.512344	0.8	0.812	3.99e-53	Ptpn14
4.48e-212	0.511692	0.873	0.843	5.84e-211	Bspry
8.92e-83	0.51163	0.642	0.548	4.99e-82	Frat2
7.17e-180	0.510441	0.605	0.356	7.95e-179	Hoxa9
3.08e-146	0.508097	0.71	0.572	2.81e-145	Nfil3
1.11e-128	0.507712	0.679	0.594	9.06e-128	Aifm1
0	0.507144	0.994	0.991	0	Rps25
0	0.506662	1	0.999	0	mt-Atp6
8.73e-159	0.505777	0.882	0.892	8.61e-158	H2afv
7.67e-178	0.50534	0.768	0.642	8.45e-177	Grhpr
1.86e-145	0.504333	0.586	0.33	1.69e-144	Txnip
0	0.504257	0.999	0.999	0	Rpl24
1.53e-170	0.503883	0.945	0.943	1.61e-169	Slc3a2
2.11e-215	0.503116	0.704	0.528	2.8e-214	Yaf2
8.34e-136	0.500642	0.777	0.705	7.1e-135	Scd1
0	0.499239	0.996	0.996	0	Pfdn5
5.85e-220	0.498184	0.742	0.561	7.91e-219	Maf1
3.15e-148	0.496993	0.693	0.575	2.91e-147	Tex10
0	0.496762	0.993	0.991	0	Cox7a2l
1.41e-170	0.494077	0.831	0.788	1.48e-169	Echs1
3.06e-129	0.493254	0.873	0.777	2.5e-128	Wnt4
4.85e-124	0.489819	0.88	0.878	3.81e-123	Wsb1
6.76e-66	0.489259	0.436	0.299	3.25e-65	Otud1
2.64e-159	0.48724	0.286	0.032	2.61e-158	Cryba4
0	0.48398	1	0.999	0	Fau
4.11e-143	0.483717	0.686	0.554	3.68e-142	Yod1
1.03e-46	0.481243	0.702	0.735	4.01e-46	Tuba1b
1.39e-189	0.480632	0.708	0.533	1.62e-188	Pkig
3.8e-180	0.479204	0.727	0.581	4.22e-179	Hpcal1
3.22e-268	0.478897	0.458	0.085	5.4e-267	Wnt5b
3.38e-255	0.474915	1	0.999	5.31e-254	mt-Cytb
5.38e-222	0.47422	0.878	0.87	7.3e-221	Suds3
0	0.473823	0.43	0.023	0	Cd200
1.13e-141	0.473245	0.607	0.405	1e-140	Smim3
1.72e-175	0.472889	0.538	0.256	1.88e-174	Dyrk3
8.66e-45	0.472793	0.882	0.87	3.3e-44	Ier3
1.08e-125	0.46934	0.753	0.71	8.6e-125	Tex30
3.35e-191	0.467689	0.897	0.885	3.93e-190	Ndufv2
7.47e-183	0.467171	0.558	0.239	8.42e-182	Gde1
3.01e-131	0.466857	0.653	0.519	2.49e-130	Tob2
0	0.466539	0.998	0.994	0	Rplp2
1.91e-136	0.466447	0.944	0.949	1.64e-135	Comt
1.58e-198	0.465883	0.832	0.785	1.93e-197	Tomm7
2.58e-102	0.465228	0.889	0.82	1.72e-101	Capg
5.87e-162	0.464827	0.87	0.877	5.89e-161	Larp4
2.06e-212	0.46476	0.422	0.101	2.69e-211	Lhpp
2.49e-87	0.462487	0.508	0.35	1.46e-86	Amot
1e-55	0.462256	0.883	0.927	4.32e-55	Mt2
1.6e-122	0.461039	0.597	0.421	1.24e-121	Nr1d1
1.34e-168	0.460577	0.758	0.663	1.39e-167	Sh3glb2
6.89e-220	0.460557	0.965	0.971	9.29e-219	Psmd7
6.78e-198	0.460225	0.566	0.265	8.24e-197	Tead2
3.75e-175	0.459179	0.789	0.736	4.07e-174	Rps12-ps3
8.01e-293	0.458565	0.988	0.982	1.49e-291	Eif3k
1.26e-201	0.458346	0.916	0.886	1.56e-200	Ndufa6
5.43e-130	0.456954	0.896	0.916	4.46e-129	Usp16
1.82e-286	0.456666	0.495	0.092	3.3e-285	Pcdh7
0	0.456398	0.43	0.016	0	Evx1
1.9e-19	0.456259	0.694	0.642	5.04e-19	Areg
0	0.453896	1	0.999	0	Rpl21
7.89e-136	0.453559	0.933	0.939	6.72e-135	Anp32b
2.29e-117	0.452391	0.88	0.877	1.71e-116	Rbbp6
1e-168	0.452359	0.807	0.767	1.04e-167	Tmem33
0	0.450731	1	1	0	Rps27a
0	0.45058	0.466	0.026	0	Clmp
3.99e-111	0.44972	0.891	0.911	2.86e-110	Chchd10
2.04e-108	0.448302	0.75	0.696	1.43e-107	Ypel3
4.23e-13	0.448173	0.977	0.94	9.78e-13	S100a6
2.74e-113	0.448136	0.605	0.464	1.99e-112	Trps1
3.02e-175	0.447439	0.928	0.932	3.28e-174	Syf2
1.68e-140	0.44616	0.834	0.811	1.48e-139	Whsc1l1
3.9e-95	0.445027	0.603	0.5	2.43e-94	P2rx2
4.62e-217	0.444935	0.935	0.936	6.16e-216	Rpl27
2.3e-143	0.444865	0.706	0.604	2.06e-142	Dhrs7
1.46e-182	0.44467	0.605	0.332	1.64e-181	Cdpf1
1.68e-56	0.443865	0.973	0.986	7.31e-56	Ldha
5.53e-170	0.443674	0.85	0.838	5.8e-169	Lamtor5
3.89e-177	0.44248	0.843	0.806	4.27e-176	Dusp11
3.91e-151	0.441217	0.699	0.567	3.67e-150	Ppdpf
1.23e-73	0.440273	0.37	0.197	6.36e-73	Lor
0	0.437188	0.998	0.998	0	Eif5a
0	0.436899	0.999	0.999	0	Rps23
1.34e-189	0.436741	0.944	0.956	1.56e-188	Tecr
1.54e-86	0.436433	0.931	0.948	8.91e-86	Dnajb9
2.61e-70	0.436237	0.878	0.885	1.31e-69	Hist1h2bc
1.02e-169	0.433934	0.885	0.879	1.07e-168	Chmp5
4.24e-157	0.433909	0.918	0.936	4.14e-156	Trappc6a
1.13e-131	0.432622	0.688	0.581	9.38e-131	Slc25a10
1.6e-182	0.432189	0.597	0.354	1.79e-181	Tcf7
4.7e-243	0.431414	0.997	0.997	7.05e-242	H3f3a
2.55e-153	0.431383	0.622	0.438	2.44e-152	Serhl
1.98e-254	0.430958	0.445	0.077	3.1e-253	Dnaaf3
7.74e-176	0.429845	0.45	0.149	8.45e-175	Proc
3.42e-156	0.429601	0.792	0.751	3.33e-155	Polr2g
4.31e-173	0.42931	0.869	0.871	4.63e-172	Ndufv1
5.11e-116	0.428781	0.665	0.552	3.79e-115	Kmt2e
7.43e-262	0.428281	1	1	1.2e-260	mt-Co3
1.65e-18	0.42814	0.509	0.501	4.28e-18	Bnip3
2.89e-123	0.427809	0.694	0.599	2.25e-122	Bscl2
0	0.426896	0.999	0.999	0	Btf3
1.73e-220	0.426698	0.545	0.219	2.35e-219	Slc25a37
1.11e-228	0.425831	0.476	0.135	1.56e-227	Smim5
7.73e-281	0.425198	1	0.997	1.36e-279	Rpl28
1.91e-267	0.423666	0.991	0.99	3.18e-266	Eef1d
9.78e-241	0.42059	0.989	0.989	1.46e-239	Uqcrh
1.77e-169	0.420216	0.555	0.267	1.85e-168	Gstt1
1.06e-153	0.419986	0.541	0.304	1.02e-152	Fgfrl1
6.33e-146	0.419906	0.712	0.593	5.77e-145	Ss18
1.17e-125	0.419309	0.723	0.646	9.36e-125	Zfos1
9.54e-270	0.41906	0.441	0.058	1.61e-268	Atp2b4
1.14e-117	0.418987	0.48	0.275	8.57e-117	Dnajc9
6.25e-182	0.41888	0.654	0.446	6.99e-181	Mettl23
4.22e-156	0.416582	0.55	0.319	4.09e-155	4921524J17Rik
1.98e-253	0.416523	0.382	0.03	3.09e-252	Npas3
1.37e-125	0.415926	0.653	0.485	1.09e-124	Pycr2
3.49e-108	0.415504	0.682	0.584	2.44e-107	Abhd14b
6.7e-154	0.414459	0.669	0.488	6.43e-153	Cmtm8
3.86e-158	0.413981	0.666	0.509	3.79e-157	Borcs8
6.03e-117	0.413406	0.823	0.801	4.5e-116	Nptn
9.04e-175	0.410808	0.489	0.205	9.77e-174	Sptlc3
3.08e-149	0.410733	0.681	0.528	2.86e-148	Bad
1.31e-137	0.410228	0.629	0.47	1.14e-136	Lyplal1
1.2e-35	0.406007	0.94	0.97	4.09e-35	Tpi1
1.24e-113	0.404495	0.797	0.737	9.08e-113	Bckdha
3.05e-159	0.404089	0.923	0.928	3.02e-158	Ndufb8
4.52e-171	0.402839	0.54	0.274	4.77e-170	Shmt2
7.05e-276	0.401841	0.999	1	1.22e-274	Rpl41
1.77e-189	0.401567	0.321	0.032	2.06e-188	Halr1
6.63e-264	0.400786	0.494	0.1	1.08e-262	Gm5900
1.68e-127	0.400574	0.791	0.754	1.36e-126	Hibadh
4e-279	0.400252	0.383	0.011	7.01e-278	Evx1os
4.01e-127	0.399739	0.849	0.869	3.23e-126	Rbx1
7.94e-107	0.399373	0.832	0.847	5.48e-106	Xpnpep1
2.28e-139	0.398964	0.66	0.546	1.99e-138	Med30
9.87e-146	0.398957	0.855	0.858	8.98e-145	Aco2
1.34e-117	0.398264	0.692	0.524	1e-116	Stat5a
1.45e-89	0.397875	0.687	0.625	8.64e-89	2700094K13Rik
1.19e-97	0.397658	0.813	0.804	7.59e-97	Papss1
1.49e-66	0.397556	0.949	0.97	7.22e-66	Pgam1
7.62e-189	0.397105	0.303	0.023	8.84e-188	Hdc
0	0.39594	1	1	0	Rpl10
3.2e-121	0.395858	0.962	0.981	2.46e-120	Eif2s2
1.63e-85	0.395428	0.665	0.608	9.39e-85	Pycard
7.04e-53	0.395023	0.754	0.748	2.93e-52	Osgin1
2.48e-140	0.394981	0.999	1	2.18e-139	Itm2b
1.43e-130	0.394797	0.755	0.695	1.18e-129	Acly
2.4e-219	0.394448	0.432	0.101	3.24e-218	Rnf43
1.5e-171	0.394147	0.932	0.946	1.59e-170	St13
2.29e-124	0.392448	0.709	0.577	1.8e-123	Chpt1
2.96e-37	0.392345	0.363	0.252	1.03e-36	Socs3
9.17e-147	0.391521	0.922	0.925	8.41e-146	Atox1
5.8e-124	0.391297	0.739	0.671	4.56e-123	Mpst
2.01e-238	0.390413	0.403	0.053	2.97e-237	Nt5e
5.99e-147	0.390233	0.579	0.333	5.5e-146	Nr2f2
2.12e-245	0.389588	0.996	0.997	3.21e-244	Eif3f
9.61e-128	0.387358	0.704	0.628	7.76e-127	Psmd9
3.06e-171	0.387304	0.961	0.972	3.24e-170	Sumo1
3.02e-224	0.386454	0.379	0.048	4.15e-223	Lgr5
2.26e-155	0.38552	0.535	0.296	2.19e-154	Zfyve19
1.54e-156	0.385515	0.914	0.916	1.49e-155	Mrpl30
1.89e-88	0.385339	0.693	0.648	1.11e-87	Csad
8.51e-69	0.384009	0.851	0.892	4.21e-68	Rnf128
1.51e-166	0.384002	0.519	0.256	1.55e-165	Sgf29
1.04e-180	0.383848	0.272	0.009	1.16e-179	Raet1d
6.83e-92	0.38301	1	1	4.16e-91	Ftl1
1.59e-96	0.38297	0.787	0.783	1.01e-95	Rdx
7.38e-247	0.382389	0.996	0.994	1.13e-245	Atp5d
2.65e-113	0.382378	0.469	0.262	1.93e-112	Wee1
2.17e-07	0.382352	0.27	0.249	4.25e-07	Bmp2
1.67e-106	0.382233	0.642	0.536	1.15e-105	Camk1
4.17e-276	0.381229	0.405	0.029	7.24e-275	Zfp385a
2.44e-123	0.381123	0.793	0.779	1.91e-122	Mrpl57
1.79e-133	0.380944	0.3	0.064	1.49e-132	Gm11562
8.87e-63	0.380595	0.582	0.495	4.14e-62	Pde4dip
1.59e-211	0.380433	0.422	0.082	2.07e-210	Tfpi
2.01e-178	0.380305	0.467	0.175	2.23e-177	Hoxa7
1.3e-134	0.379574	0.903	0.913	1.1e-133	Ptov1
1.39e-137	0.379171	0.894	0.9	1.2e-136	Higd2a
6.8e-105	0.37901	0.833	0.84	4.63e-104	Hadhb
2.56e-120	0.378893	0.884	0.882	1.96e-119	Trabd
1.78e-206	0.378867	0.541	0.187	2.25e-205	Eif3j2
3.36e-123	0.378576	0.639	0.493	2.62e-122	Mrpl34
1.54e-117	0.377564	0.718	0.627	1.16e-116	Fam195b
1.95e-198	0.37711	0.311	0.021	2.37e-197	Spin2c
5.4e-126	0.37537	0.862	0.875	4.32e-125	Ubl3
1.78e-83	0.37437	0.937	0.961	1e-82	Oser1
1.48e-67	0.372805	0.167	0.036	7.26e-67	Birc5
1.62e-231	0.372473	0.335	0.013	2.3e-230	Teddm1b
3.96e-82	0.371922	0.676	0.638	2.2e-81	Acadm
8.8e-120	0.369588	0.62	0.481	6.73e-119	Grsf1
9.09e-124	0.369341	0.599	0.418	7.13e-123	Coq9
2.09e-114	0.36899	0.596	0.442	1.54e-113	Cox17
1.07e-117	0.368745	0.703	0.605	8.05e-117	Lage3
1.19e-123	0.368698	0.95	0.965	9.32e-123	Sod2
1.09e-106	0.368406	0.658	0.567	7.49e-106	Mrpl15
4.06e-81	0.367819	0.891	0.892	2.24e-80	Csrnp1
8.01e-74	0.367536	0.63	0.587	4.15e-73	Dtymk
7.54e-100	0.36736	0.828	0.852	4.92e-99	Cisd1
1.1e-97	0.366793	0.709	0.668	7.05e-97	Tmem219
1.6e-39	0.365707	0.776	0.827	5.71e-39	Wls
4.77e-172	0.36569	0.978	0.982	5.09e-171	Spcs1
6.19e-129	0.364398	0.926	0.934	5.05e-128	Psma5
2.4e-123	0.364005	0.466	0.247	1.87e-122	Irak2
3.33e-62	0.362504	0.825	0.871	1.54e-61	Lamtor1
4.43e-135	0.362424	0.444	0.196	3.75e-134	Tmem54
6.86e-247	0.36158	0.361	0.019	1.05e-245	1700097N02Rik
4.85e-106	0.361476	0.493	0.302	3.32e-105	Nsdhl
9.35e-73	0.361155	0.444	0.298	4.8e-72	Osbpl8
8.02e-75	0.360039	0.663	0.566	4.19e-74	Crem
4.56e-74	0.359272	0.94	0.954	2.37e-73	Hnrnpa1
1.16e-90	0.358918	0.661	0.599	7.01e-90	Ctdsp2
2.45e-118	0.358559	0.7	0.617	1.85e-117	Gm9493
7.6e-39	0.357712	0.757	0.779	2.7e-38	Tsc22d1
9.26e-104	0.35755	0.535	0.362	6.24e-103	Cep83
4.32e-102	0.355714	0.627	0.511	2.87e-101	Rere
4.17e-153	0.355483	0.952	0.965	3.97e-152	Paip2
4.65e-103	0.3539	0.641	0.537	3.12e-102	Gpaa1
1.38e-97	0.353714	0.722	0.658	8.82e-97	Pink1
4.7e-98	0.353121	0.718	0.672	3.02e-97	Polb
9.49e-63	0.353042	0.626	0.58	4.42e-62	Ip6k2
5.21e-235	0.352412	0.345	0.017	7.52e-234	Skap1
1.31e-101	0.351442	0.704	0.626	8.66e-101	Snx1
6.07e-83	0.351428	0.847	0.867	3.4e-82	Hbp1
1.86e-94	0.350911	0.248	0.067	1.15e-93	Sp5
2.85e-89	0.350201	0.698	0.651	1.69e-88	Hadh
1.53e-110	0.348865	0.874	0.864	1.09e-109	Nsa2
7.02e-73	0.34825	0.642	0.572	3.61e-72	Bcar1
3.12e-61	0.347488	0.139	0.024	1.43e-60	Cenpa
8.83e-91	0.345672	0.747	0.665	5.33e-90	Ctsz
1.24e-90	0.345663	0.571	0.434	7.49e-90	Cers5
5.45e-42	0.345211	0.569	0.501	2.01e-41	Gata2
3.69e-229	0.345107	0.362	0.034	5.2e-228	Apcdd1
4.34e-75	0.3441	0.847	0.866	2.27e-74	Arid4b
3.14e-98	0.343618	0.57	0.409	2.02e-97	Hacd4
4.86e-102	0.343124	0.242	0.051	3.23e-101	Ptgds
3.72e-105	0.342741	0.636	0.491	2.53e-104	Asnsd1
4.94e-119	0.341914	0.905	0.926	3.76e-118	Emc10
8.79e-88	0.341683	0.669	0.615	5.16e-87	Zfp787
8.91e-85	0.341384	0.703	0.621	5.08e-84	Stxbp6
4.08e-139	0.340131	0.944	0.964	3.56e-138	Nedd8
2.31e-69	0.340076	0.881	0.914	1.15e-68	Ubald1
9.3e-176	0.339725	0.391	0.106	1.01e-174	Cib2
1.25e-22	0.339598	0.945	0.976	3.49e-22	Maff
1.03e-136	0.337959	0.443	0.19	8.85e-136	Pros1
3.17e-78	0.336398	0.698	0.646	1.71e-77	Bckdk
1.3e-61	0.336154	0.637	0.583	5.95e-61	Topors
1.87e-85	0.335863	0.825	0.838	1.07e-84	Rangap1
5.58e-119	0.335409	0.905	0.92	4.23e-118	Imp3
9.07e-161	0.334352	0.467	0.191	9.02e-160	Zfp444
2.28e-86	0.333546	0.764	0.759	1.32e-85	Tmod3
6.4e-78	0.332085	0.255	0.082	3.44e-77	Tesc
2.39e-155	0.331149	0.467	0.202	2.31e-154	Smim13
1.32e-112	0.329518	0.515	0.321	9.52e-112	Gtf2e2
6.31e-98	0.32921	0.615	0.444	4.05e-97	Adh1
5.52e-66	0.328718	0.571	0.454	2.65e-65	Bbc3
2.34e-67	0.327462	0.521	0.405	1.14e-66	Il1r1
2.17e-86	0.327069	0.778	0.772	1.25e-85	Idh3g
2.88e-83	0.326739	0.718	0.701	1.62e-82	Ncaph2
5.7e-122	0.326069	0.465	0.244	4.41e-121	Arhgap42
1.5e-225	0.325914	0.379	0.045	2.08e-224	Ncf2
7.06e-146	0.325907	0.409	0.14	6.43e-145	Fbp2
2.99e-68	0.325559	0.847	0.868	1.47e-67	Clcn3
4.11e-138	0.325523	0.974	0.982	3.55e-137	Rps17
9.37e-51	0.325248	0.873	0.917	3.82e-50	Pvrl2
1.83e-206	0.324338	0.359	0.042	2.31e-205	Adtrp
6.26e-50	0.323926	0.592	0.521	2.52e-49	Ddit3
4.99e-78	0.323861	0.984	0.989	2.69e-77	Serp1
3.8e-101	0.323466	0.845	0.856	2.5e-100	Stt3b
7.01e-72	0.323383	0.822	0.86	3.57e-71	Zfp622
3.58e-82	0.322841	0.789	0.814	1.99e-81	Got2
2.05e-89	0.32234	0.787	0.795	1.22e-88	Tmco1
4.05e-106	0.322143	0.534	0.363	2.78e-105	Ankrd54
3.89e-137	0.322048	0.954	0.969	3.35e-136	Ndufb5
4.31e-92	0.321603	0.712	0.67	2.63e-91	Mrpl48
7.14e-105	0.321563	0.911	0.931	4.86e-104	Ddrgk1
2.13e-81	0.321168	0.902	0.928	1.18e-80	Ptbp3
4.5e-77	0.319437	0.665	0.628	2.4e-76	Smyd2
7.45e-18	0.319414	0.752	0.817	1.91e-17	Ankrd12
1.1e-95	0.318432	0.837	0.861	6.88e-95	Sarnp
3.58e-72	0.318431	0.841	0.886	1.83e-71	Impdh2
1.03e-86	0.318412	0.552	0.41	5.99e-86	Igsf8
7.7e-89	0.318284	0.91	0.932	4.56e-88	Ndufa8
1.55e-95	0.317667	0.971	0.975	9.69e-95	Eif4a2
3.09e-87	0.316752	0.709	0.674	1.8e-86	Mcts1
8.18e-64	0.316254	0.53	0.431	3.85e-63	Cdkn2aip
1.35e-79	0.316199	0.877	0.918	7.36e-79	Lsm4
3.72e-102	0.315282	0.956	0.961	2.48e-101	Hdgf
5.43e-71	0.314705	0.628	0.551	2.75e-70	Iah1
4.32e-64	0.314541	0.656	0.613	2.04e-63	Dusp16
6.47e-85	0.313696	0.762	0.747	3.69e-84	Hax1
4.64e-153	0.313469	0.387	0.115	4.41e-152	Tenm4
5.86e-74	0.313302	0.727	0.699	3.04e-73	Dcaf11
3.46e-78	0.312948	0.756	0.757	1.87e-77	Rab9
2.56e-149	0.312163	0.276	0.033	2.38e-148	Lrp2
1.29e-75	0.312062	0.609	0.46	6.79e-75	Psat1
7.68e-107	0.311696	0.924	0.953	5.31e-106	Cox7a2
7.05e-107	0.310904	0.497	0.297	4.88e-106	Fam195a
4.64e-51	0.310719	0.599	0.536	1.89e-50	Gramd3
6.26e-90	0.310234	0.896	0.923	3.75e-89	Ndufs7
1.16e-41	0.309733	0.987	0.991	4.27e-41	Lmna
1.37e-117	0.309531	0.255	0.049	1.03e-116	Rassf10
3.24e-102	0.309338	0.913	0.763	2.16e-101	Cpe
1.51e-71	0.308875	0.614	0.548	7.65e-71	Vps36
3.51e-70	0.308738	0.679	0.644	1.76e-69	Mri1
2.83e-77	0.308634	0.554	0.416	1.51e-76	Gramd1a
3.88e-133	0.308383	0.996	0.994	3.23e-132	Rps27
1.02e-72	0.30832	0.55	0.438	5.25e-72	Mad2l2
4.63e-118	0.308311	0.418	0.19	3.49e-117	Jarid2
1.03e-57	0.308255	0.672	0.66	4.54e-57	Sik3
2.18e-198	0.308014	0.31	0.02	2.65e-197	Gabra4
1.45e-87	0.307487	0.629	0.522	8.47e-87	Oxa1l
9.6e-82	0.307316	0.834	0.859	5.33e-81	Hsd17b10
4.18e-55	0.307019	0.885	0.898	1.79e-54	Bax
5.37e-198	0.306782	0.348	0.044	6.52e-197	Prex2
7.42e-92	0.306057	0.41	0.225	4.51e-91	Mdfic
2.05e-118	0.306055	0.46	0.237	1.55e-117	Abhd14a
1.79e-96	0.306039	0.491	0.31	1.13e-95	Elmo1
1.01e-89	0.305459	0.918	0.925	6.06e-89	Yipf4
7.98e-71	0.305196	0.907	0.939	4.03e-70	Uqcrc2
3.14e-72	0.30497	0.563	0.433	1.61e-71	Hsph1
4.77e-34	0.304245	0.7	0.719	1.59e-33	Slbp
3.01e-83	0.304129	0.688	0.629	1.69e-82	Kxd1
3.19e-81	0.303835	0.484	0.308	1.76e-80	Slc15a2
1.08e-83	0.303827	0.625	0.544	6.08e-83	Rpl9-ps6
5.88e-71	0.303428	0.637	0.575	2.97e-70	Pea15a
1.35e-164	0.302881	0.365	0.091	1.37e-163	Nxnl2
1.7e-63	0.302567	0.538	0.421	7.95e-63	Fam110a
1.17e-86	0.302445	0.813	0.841	6.76e-86	Pdap1
7.47e-72	0.301042	0.935	0.954	3.8e-71	Mien1
1.83e-60	0.299556	0.813	0.846	8.31e-60	Cdk4
9.15e-90	0.299441	0.513	0.349	5.47e-89	Sdhaf1
8.73e-54	0.298622	0.114	0.015	3.68e-53	Tgm3
1.1e-84	0.298547	0.534	0.386	6.28e-84	Txnrd2
3.22e-78	0.298464	0.552	0.424	1.74e-77	Tmed1
2.62e-70	0.298436	0.725	0.693	1.31e-69	Fam210b
2.95e-06	0.297729	0.922	0.966	5.53e-06	Scp2
2.98e-45	0.29681	0.595	0.555	1.14e-44	Acat1
1.08e-143	0.296795	0.371	0.113	9.71e-143	B930041F14Rik
9.03e-121	0.296764	0.32	0.093	6.93e-120	Fam71a
3.03e-152	0.296249	0.999	0.999	2.87e-151	Oaz1
1.94e-52	0.29559	0.561	0.489	8.06e-52	Hmgn5
1e-77	0.295438	0.961	0.978	5.39e-77	Hnrnpa2b1
5.81e-40	0.295183	0.325	0.218	2.09e-39	Tyms
8.68e-219	0.295116	0.328	0.016	1.17e-217	Gm11744
7.09e-98	0.295052	0.206	0.033	4.55e-97	Wisp2
1.12e-145	0.294932	0.998	0.997	1.02e-144	Rps29
3.24e-60	0.294855	0.555	0.469	1.47e-59	Jmy
7.64e-74	0.294649	0.542	0.428	3.96e-73	Fbxo3
1.94e-105	0.294465	0.463	0.256	1.32e-104	Tnfrsf19
4.71e-97	0.294196	0.369	0.172	2.99e-96	Tmem14a
1.62e-67	0.293965	0.813	0.837	7.93e-67	Gpbp1
5.43e-70	0.293776	0.547	0.418	2.71e-69	Ccnd3
3.94e-107	0.293673	0.408	0.196	2.74e-106	Ly6g6e
1.53e-43	0.292112	0.5	0.417	5.72e-43	Arl13b
1.77e-53	0.291329	0.557	0.469	7.42e-53	Gstz1
2.85e-69	0.29107	0.692	0.67	1.41e-68	Abhd11
2.17e-60	0.289496	0.635	0.596	9.85e-60	Katna1
2.47e-146	0.289489	0.255	0.024	2.26e-145	Susd3
6.71e-179	0.289449	0.337	0.054	7.42e-178	2510009E07Rik
1.28e-15	0.289412	0.711	0.795	3.13e-15	Dek
2.12e-69	0.288835	0.464	0.247	1.06e-68	Cldn10
1.56e-63	0.288731	0.523	0.405	7.33e-63	Xk
2.53e-54	0.288443	0.629	0.586	1.07e-53	Rsf1
1.59e-102	0.288391	0.414	0.203	1.07e-101	Osbpl1a
3.1e-89	0.288344	0.86	0.879	1.84e-88	Mrpl24
1.06e-83	0.287897	0.551	0.399	6e-83	Auh
6.82e-189	0.287391	0.344	0.046	7.93e-188	Vwf
8.58e-75	0.287279	0.44	0.28	4.48e-74	Ppm1d
1.03e-93	0.287076	0.408	0.21	6.33e-93	Sap30
3.87e-101	0.287053	0.962	0.969	2.55e-100	Tmem234
8.1e-114	0.286746	0.987	0.992	5.93e-113	Atp5a1
3.04e-08	0.285623	0.36	0.33	6.14e-08	Phlda3
2.27e-66	0.285547	0.781	0.837	1.1e-65	Mrpl28
2.66e-110	0.285514	0.215	0.027	1.89e-109	BC048546
1.11e-54	0.28541	0.685	0.693	4.72e-54	Rbm22
1.13e-125	0.284405	0.377	0.141	9.04e-125	Patz1
8.2e-76	0.284268	0.156	0.021	4.32e-75	Cdca3
1.06e-63	0.284067	0.774	0.795	4.98e-63	Ppp1r37
5.87e-50	0.283939	0.515	0.43	2.37e-49	Phf23
3.77e-67	0.283356	0.512	0.391	1.83e-66	Rabgap1l
8.43e-78	0.283341	0.55	0.417	4.54e-77	Gtf3a
3e-61	0.282986	0.45	0.298	1.38e-60	Zeb2
1.32e-35	0.282823	0.504	0.431	4.5e-35	Vegfa
1.87e-50	0.28252	0.531	0.448	7.59e-50	Cyth3
3.53e-72	0.282133	0.834	0.858	1.8e-71	Ndufs8
6.56e-60	0.282055	0.786	0.839	2.96e-59	Samm50
2.31e-56	0.281812	0.518	0.431	1e-55	Scmh1
8.76e-65	0.281373	0.799	0.82	4.17e-64	Mlec
4.22e-51	0.281271	0.669	0.65	1.72e-50	Nr1d2
2.51e-68	0.280913	0.528	0.411	1.24e-67	Maz
4.65e-32	0.280901	0.888	0.916	1.5e-31	Myc
6.22e-162	0.28086	0.274	0.024	6.23e-161	Cep57l1
3.39e-09	0.280273	0.849	0.883	7.04e-09	Sepp1
7.61e-147	0.280101	0.331	0.076	6.98e-146	Mettl20
1.94e-85	0.279997	0.996	0.997	1.11e-84	Npm1
1.47e-51	0.279874	0.513	0.421	6.03e-51	Spsb2
8.99e-89	0.279792	0.966	0.977	5.32e-88	Mdh2
8.76e-36	0.279485	0.726	0.737	2.99e-35	Fam133b
3.64e-49	0.279113	0.679	0.685	1.45e-48	Ubfd1
1.5e-66	0.278878	0.811	0.84	7.25e-66	Ebp
4.61e-57	0.278641	0.941	0.97	2.02e-56	Nhp2
5.65e-149	0.278485	0.408	0.137	5.24e-148	Rps18-ps3
1.28e-68	0.278001	0.714	0.69	6.32e-68	Ncbp2
2.96e-115	0.277631	0.393	0.17	2.18e-114	Abhd8
3.62e-29	0.277403	0.995	0.996	1.13e-28	Gapdh
2.08e-37	0.276493	0.132	0.04	7.26e-37	Svs5
5.64e-172	0.275734	0.344	0.065	6.01e-171	Efs
7.98e-65	0.275671	0.919	0.953	3.8e-64	Abracl
3.85e-45	0.275028	0.636	0.614	1.47e-44	Amotl1
2.35e-87	0.27442	0.437	0.255	1.37e-86	Pigh
5.73e-117	0.273781	0.369	0.146	4.28e-116	Adcy6
1.15e-47	0.273352	0.803	0.838	4.52e-47	Nudt4
7.52e-51	0.273085	0.283	0.148	3.07e-50	Gem
6.52e-65	0.272856	0.569	0.476	3.11e-64	Rnf167
1.62e-65	0.272748	0.401	0.242	7.74e-65	Cdkn2b
6.91e-58	0.272174	0.708	0.706	3.05e-57	Atf1
2.05e-61	0.271972	0.577	0.498	9.4e-61	Zfand2b
4.72e-70	0.27186	0.798	0.816	2.36e-69	Slc25a39
6.79e-131	0.271103	0.999	0.999	5.61e-130	mt-Co1
1.66e-47	0.270898	0.735	0.735	6.53e-47	Mrps6
1e-67	0.270435	0.846	0.88	4.92e-67	Ndufa10
5.51e-53	0.270138	0.704	0.726	2.3e-52	Mrpl13
3.88e-88	0.270117	0.977	0.981	2.29e-87	Prdx2
1.53e-89	0.269926	0.397	0.203	9.14e-89	Tfap2c
6.38e-64	0.269853	0.644	0.581	3.01e-63	Pnkd
4.08e-46	0.269522	0.715	0.707	1.58e-45	Luc7l3
8.17e-74	0.269335	0.461	0.309	4.23e-73	Klf11
1.52e-149	0.268682	0.321	0.068	1.41e-148	Klhl23
5.73e-33	0.268671	0.559	0.519	1.88e-32	Hspa2
2.14e-85	0.268579	0.953	0.966	1.23e-84	Cct2
2.9e-61	0.268576	0.677	0.649	1.33e-60	Akr7a5
1.72e-73	0.268305	0.527	0.388	8.86e-73	Ino80b
1.47e-77	0.268092	0.291	0.121	7.89e-77	Amy1
3.08e-52	0.267878	0.704	0.698	1.27e-51	Slc25a11
4.08e-64	0.267754	0.426	0.282	1.93e-63	Cisd3
1.05e-53	0.267418	0.61	0.571	4.43e-53	Ep300
1.15e-51	0.266983	0.788	0.771	4.74e-51	Avpi1
1.65e-119	0.266882	0.199	0.011	1.26e-118	Nkd2
4.21e-27	0.266862	0.546	0.524	1.27e-26	Pfkl
3.57e-20	0.266812	0.218	0.14	9.56e-20	Gpnmb
5.76e-14	0.266672	0.964	0.983	1.36e-13	Ube2s
4.09e-52	0.266401	0.5	0.383	1.69e-51	Lncpint
4.32e-57	0.266232	0.828	0.734	1.9e-56	Aldh2
1.66e-53	0.266006	0.919	0.949	6.98e-53	Eif1a
4.29e-64	0.265769	0.871	0.899	2.02e-63	Tmem147
1.91e-66	0.265601	0.87	0.925	9.21e-66	Psenen
3.07e-112	0.265218	0.391	0.167	2.21e-111	Mboat2
1.14e-43	0.264727	0.585	0.531	4.29e-43	Optn
9.5e-58	0.264075	0.333	0.183	4.19e-57	Ddit4
6.74e-72	0.263856	0.828	0.859	3.43e-71	Ndufs6
3.73e-76	0.263771	0.952	0.967	1.98e-75	Ubxn1
4.2e-59	0.262773	0.782	0.799	1.88e-58	Acaa1a
4.01e-119	0.262369	0.307	0.082	3.05e-118	Wnt5a
5.55e-60	0.262051	0.901	0.936	2.51e-59	Bnip3l
1.84e-39	0.261684	0.7	0.727	6.59e-39	Atp11b
3.45e-55	0.261235	0.136	0.027	1.48e-54	Cdc20
4.35e-31	0.261119	0.71	0.732	1.39e-30	Desi2
4.81e-116	0.260561	0.209	0.019	3.58e-115	Defa3
1.4e-18	0.260195	0.684	0.717	3.63e-18	Gstm1
1.67e-71	0.259805	0.85	0.874	8.48e-71	Aimp1
1.14e-38	0.257927	0.642	0.618	4.03e-38	Tshz1
6.22e-98	0.257305	0.999	0.997	3.99e-97	mt-Nd4
4.45e-58	0.256979	0.785	0.792	1.97e-57	Pafah1b3
9.22e-75	0.256861	0.357	0.187	4.82e-74	Tmem52
6.97e-51	0.2562	0.887	0.928	2.84e-50	C1qbp
1.54e-53	0.256047	0.699	0.695	6.48e-53	Slc25a17
1.37e-50	0.255963	0.624	0.592	5.58e-50	Suclg2
1.16e-39	0.255948	0.602	0.598	4.14e-39	Ndufa5
9.8e-55	0.2553	0.113	0.014	4.19e-54	S100a8
3.01e-32	0.255135	0.695	0.71	9.75e-32	Mknk2
3.66e-50	0.25473	0.465	0.353	1.48e-49	Lrrc51
6.73e-59	0.254652	0.871	0.903	3e-58	Spop
7.55e-49	0.254328	0.698	0.705	3.01e-48	Sucla2
1.58e-21	0.253605	0.937	0.969	4.35e-21	Chic2
3.31e-72	0.253574	0.3	0.136	1.69e-71	Scfd2
1.08e-90	0.253534	0.339	0.146	6.51e-90	Stard13
3.58e-57	0.253406	0.5	0.359	1.57e-56	Map3k8
4.78e-50	0.253296	0.209	0.084	1.93e-49	Rrm2
1.21e-30	0.253146	0.998	1	3.84e-30	Krt18
1.4e-54	0.252789	0.469	0.351	5.95e-54	Prps2
3.97e-61	0.252733	0.15	0.03	1.82e-60	Mki67
1.46e-28	0.252533	0.749	0.79	4.51e-28	Ogt
3.23e-58	0.252343	0.536	0.441	1.43e-57	Fbxl6
6.32e-37	0.252199	0.696	0.703	2.19e-36	Cd320
1.27e-75	0.252158	0.412	0.242	6.69e-75	Ldlrad3
5.23e-52	0.252054	0.47	0.347	2.16e-51	Mid1ip1
2.9e-50	0.251955	0.817	0.855	1.17e-49	Nup50
2.2e-140	0.251768	0.245	0.023	1.94e-139	Inpp4b
2.79e-70	0.25083	0.496	0.359	1.4e-69	Gm10020
8.27e-47	0.250408	0.72	0.729	3.23e-46	Bsdc1
8.04e-53	0.249863	0.572	0.477	3.35e-52	D10Jhu81e
4.04e-101	0.249819	0.369	0.155	2.66e-100	Rab17
6e-167	0.249713	0.26	0.012	6.17e-166	Trib2
3.75e-48	0.249505	0.584	0.53	1.48e-47	Coasy
5.41e-43	0.249411	0.91	0.937	2.01e-42	Guk1
8.04e-46	0.24902	0.593	0.526	3.1e-45	Smim1
2.35e-38	0.248867	0.591	0.573	8.26e-38	Smarcb1
6.1e-44	0.248704	0.563	0.503	2.3e-43	Carnmt1
4.11e-44	0.248468	0.504	0.417	1.56e-43	Tshz2
4.01e-64	0.247105	0.54	0.431	1.89e-63	Dtnb
3.18e-128	0.246879	0.333	0.097	2.58e-127	Il1rap
4.81e-63	0.246017	0.934	0.961	2.24e-62	1110008F13Rik
3.26e-97	0.245867	0.366	0.163	2.08e-96	Nadk2
2.21e-67	0.245492	0.389	0.225	1.08e-66	Igf2bp2
2.8e-36	0.245399	0.788	0.84	9.61e-36	Mkln1
2.82e-84	0.244974	0.402	0.215	1.6e-83	Tesk2
1.95e-44	0.24443	0.605	0.579	7.38e-44	Arid1a
7.68e-35	0.244381	0.537	0.495	2.58e-34	Fam102a
1.26e-117	0.244341	0.282	0.068	9.44e-117	Tgif2
4.6e-36	0.243807	0.588	0.563	1.58e-35	Nudcd2
2.05e-56	0.243662	0.479	0.363	8.9e-56	Myg1
5.27e-59	0.243586	0.946	0.971	2.36e-58	Taf10
3.04e-42	0.242769	0.53	0.471	1.12e-41	Fbrs
1.38e-49	0.24267	0.679	0.68	5.53e-49	Mrpl4
2.85e-80	0.242313	0.976	0.987	1.56e-79	Mrfap1
2.88e-96	0.241634	0.713	0.545	1.81e-95	Cd52
6.15e-62	0.24146	0.159	0.036	2.84e-61	Cdca8
7.57e-42	0.24135	0.772	0.813	2.78e-41	Ppp1cc
3.74e-78	0.241321	0.992	0.993	2.02e-77	Atp5b
8.29e-46	0.24117	0.733	0.769	3.19e-45	Dpy30
1.68e-43	0.241094	0.631	0.613	6.27e-43	Tmem63b
1.85e-65	0.241085	0.353	0.2	8.83e-65	Nrbp2
1.41e-39	0.240974	0.484	0.4	5.05e-39	Amt
2.28e-57	0.24094	0.51	0.389	1e-56	Oard1
1.49e-44	0.24071	0.903	0.94	5.68e-44	Vdac1
1.79e-51	0.240601	0.571	0.502	7.33e-51	Mdp1
7.39e-47	0.240026	0.702	0.718	2.89e-46	Znrd1
7.03e-131	0.239679	0.32	0.084	5.8e-130	1700001O22Rik
3.87e-43	0.239614	0.565	0.495	1.44e-42	Lpcat2
1.14e-53	0.239289	0.554	0.456	4.81e-53	Smim20
7.1e-67	0.239058	0.427	0.265	3.44e-66	Ints3
1.29e-24	0.239011	0.731	0.78	3.72e-24	Peli1
1.66e-114	0.238902	0.297	0.08	1.22e-113	Plpp3
1.27e-55	0.23878	0.487	0.372	5.46e-55	Smarcd2
2.44e-96	0.238504	0.326	0.124	1.53e-95	Prr15
5.5e-38	0.238491	0.546	0.509	1.93e-37	Uchl5
5.89e-133	0.238348	0.264	0.041	4.9e-132	Dock11
8.43e-42	0.237652	0.529	0.465	3.1e-41	Bpnt1
8.93e-31	0.237406	0.67	0.684	2.85e-30	Hid1
6.46e-46	0.237184	0.706	0.694	2.49e-45	Glud1
3.12e-98	0.236615	0.285	0.09	2.01e-97	Sfi1
2.13e-43	0.236424	0.806	0.844	7.95e-43	Max
4.35e-127	0.236272	0.45	0.191	3.5e-126	Ank
3.69e-46	0.23611	0.442	0.335	1.43e-45	Ranbp10
2.72e-42	0.235436	0.688	0.691	1e-41	BC029214
7.09e-57	0.235307	0.819	0.828	3.1e-56	Hacd2
1.2e-48	0.235288	0.786	0.848	4.77e-48	Ubqln1
2.32e-44	0.23521	0.841	0.875	8.8e-44	Ndufa1
3.91e-52	0.235094	0.474	0.362	1.62e-51	Ppp1r13l
4.55e-68	0.234979	0.354	0.194	2.24e-67	Pmf1
3.83e-29	0.234894	0.531	0.491	1.19e-28	D1Ertd622e
7.97e-48	0.234558	0.809	0.864	3.14e-47	Sf3b5
4.04e-42	0.234458	0.531	0.466	1.49e-41	Tmem131
6.03e-47	0.234208	0.532	0.451	2.35e-46	Eef2kmt
2.52e-61	0.23382	0.389	0.242	1.16e-60	Tfrc
4.09e-54	0.233642	0.882	0.914	1.73e-53	Supt4a
5.46e-13	0.233611	0.722	0.791	1.26e-12	Mdm2
1.73e-43	0.23361	0.701	0.705	6.46e-43	Stoml2
5.64e-25	0.233595	0.629	0.628	1.64e-24	Zfp292
2.23e-38	0.233286	0.545	0.488	7.86e-38	Uck1
1.09e-48	0.233102	0.31	0.181	4.32e-48	Lig1
6.72e-33	0.232897	0.691	0.732	2.2e-32	Fam96a
1.24e-65	0.232775	0.123	0.011	5.93e-65	Racgap1
1.43e-59	0.232724	0.97	0.983	6.43e-59	Psma7
1.54e-42	0.232511	0.596	0.553	5.69e-42	Tmem106c
3.05e-63	0.232404	0.427	0.275	1.43e-62	Arhgap31
1.34e-65	0.232365	0.964	0.98	6.42e-65	Gnb1
2.07e-53	0.232318	0.888	0.934	8.69e-53	Eif3d
8.28e-27	0.231501	0.858	0.913	2.48e-26	Klf9
1.74e-85	0.231076	0.329	0.143	1e-84	Hoxa13
4.82e-47	0.231066	0.483	0.381	1.88e-46	Per1
8.81e-26	0.231039	0.747	0.819	2.6e-25	Banf1
6.25e-44	0.230855	0.791	0.831	2.35e-43	Clptm1
2.1e-171	0.230854	0.262	0.01	2.22e-170	Cacna1i
8.57e-70	0.230813	0.327	0.16	4.27e-69	Rwdd2b
1.73e-40	0.230629	0.472	0.383	6.26e-40	Tet2
1.3e-61	0.230337	0.411	0.272	5.97e-61	Aco1
3.71e-37	0.230242	0.67	0.696	1.29e-36	Mrpl36
1.86e-43	0.229874	0.823	0.866	6.97e-43	Nono
2.83e-46	0.229609	0.924	0.956	1.1e-45	Rab25
5.61e-32	0.229504	0.676	0.709	1.81e-31	Vezf1
1.62e-54	0.229342	0.848	0.882	6.88e-54	Use1
1.16e-37	0.228771	0.66	0.676	4.04e-37	Emc8
5.99e-130	0.22865	0.292	0.063	4.92e-129	Cep78
1.59e-40	0.22862	0.407	0.308	5.75e-40	Dctpp1
6.14e-40	0.228346	0.985	0.99	2.21e-39	Serinc3
7.17e-43	0.228304	0.681	0.684	2.67e-42	Ngdn
1.3e-74	0.228003	0.978	0.986	6.76e-74	Psmb1
2.12e-18	0.22728	0.717	0.777	5.49e-18	Zfp655
8.88e-36	0.227143	0.574	0.539	3.03e-35	Fam98c
0.000858204	0.227084	0.28	0.28	0.00142273	Smc4
3.85e-66	0.226906	0.956	0.975	1.86e-65	Psmb5
2.18e-163	0.226748	0.262	0.016	2.21e-162	Lrch2
4.02e-29	0.226384	0.547	0.503	1.25e-28	Cracr2b
3.94e-137	0.226249	0.279	0.046	3.38e-136	Crispld2
1.95e-36	0.225797	0.611	0.596	6.69e-36	Prrg2
1.02e-92	0.224335	0.156	0.008	6.24e-92	Slc1a2
5.96e-38	0.224096	0.493	0.407	2.09e-37	Slc1a4
2.29e-101	0.223874	0.374	0.155	1.51e-100	Golm1
5.52e-38	0.223745	0.639	0.636	1.93e-37	Mrps26
1.97e-82	0.222825	0.358	0.172	1.1e-81	Phldb3
1.68e-73	0.222799	0.405	0.23	8.68e-73	Twf2
4.98e-38	0.222463	0.55	0.501	1.75e-37	Adam15
9.9e-43	0.222338	0.678	0.652	3.67e-42	Surf1
1.8e-46	0.222211	0.409	0.294	6.98e-46	Erf
2.69e-42	0.22153	0.493	0.407	9.91e-42	Cyp4f13
1.98e-08	0.221087	0.642	0.739	4.03e-08	Nap1l1
4.91e-13	0.220396	0.882	0.953	1.14e-12	Ngfrap1
4.67e-59	0.220395	0.425	0.269	2.09e-58	Tbx3os1
3.09e-29	0.220271	0.478	0.413	9.64e-29	Grb7
9.67e-18	0.218525	0.625	0.654	2.47e-17	Mycbp2
2.96e-129	0.218451	0.213	0.012	2.42e-128	Cacng4
3.07e-45	0.218037	0.993	0.994	1.18e-44	Atf4
1.12e-61	0.217975	0.124	0.014	5.15e-61	Egfl6
3.02e-47	0.217808	0.399	0.277	1.19e-46	Sphk2
9.76e-39	0.217668	0.71	0.734	3.45e-38	Rp9
8.04e-57	0.216916	0.948	0.97	3.52e-56	Rpl31
3.61e-32	0.216476	0.644	0.641	1.17e-31	Sco2
2.05e-21	0.216193	0.649	0.683	5.6e-21	Fosl2
4.66e-52	0.215977	0.959	0.978	1.92e-51	Gabarapl2
3.11e-33	0.215375	0.829	0.878	1.02e-32	Msi2
7.96e-38	0.215336	0.38	0.283	2.79e-37	Nr6a1
9.27e-38	0.215185	0.5	0.43	3.24e-37	Gm11808
1.05e-53	0.215082	0.438	0.314	4.41e-53	Bri3bp
4.65e-140	0.214717	0.275	0.041	4.09e-139	Ddc
3.83e-40	0.214039	0.875	0.923	1.38e-39	Rtn3
4.35e-33	0.214037	0.6	0.587	1.43e-32	Bop1
7.19e-44	0.213903	0.824	0.871	2.7e-43	Tmem14c
1.82e-41	0.213851	0.401	0.285	6.64e-41	Tgfb1
9.34e-40	0.213743	0.525	0.455	3.35e-39	Eif2b4
7.45e-36	0.213694	0.853	0.892	2.54e-35	Snrpd3
6.29e-57	0.213647	0.126	0.02	2.75e-56	Ccnb2
4.24e-44	0.21299	0.443	0.344	1.6e-43	Mospd3
6.79e-09	0.21277	0.423	0.429	1.4e-08	Hat1
5.09e-36	0.212748	0.685	0.702	1.74e-35	Tial1
1.4e-37	0.21262	0.847	0.9	4.9e-37	Mvb12a
5.56e-39	0.212448	0.696	0.709	1.98e-38	Rpl10-ps3
3.05e-40	0.212408	0.811	0.866	1.1e-39	Ndufa12
2.51e-156	0.212225	0.24	0.008	2.44e-155	Teddm1a
1.63e-41	0.212141	0.244	0.13	5.97e-41	Rrm1
1.08e-56	0.212066	0.394	0.253	4.71e-56	Scarb1
1.75e-153	0.211932	0.272	0.029	1.67e-152	Sh3bp1
1.27e-33	0.211336	0.831	0.885	4.21e-33	Mapk1
2.65e-58	0.21025	0.382	0.23	1.18e-57	Uck2
1.63e-86	0.210224	0.31	0.122	9.46e-86	Ppt2
1.35e-34	0.210101	0.741	0.782	4.51e-34	Bccip
1.39e-29	0.209573	0.569	0.548	4.36e-29	Clpb
3.74e-33	0.209428	0.443	0.366	1.23e-32	Tmem109
6.36e-93	0.209416	0.177	0.019	3.9e-92	Krt36
1.29e-52	0.209379	0.94	0.969	5.38e-52	Uqcrfs1
1.03e-33	0.20934	0.602	0.582	3.41e-33	Nudt3
7.89e-38	0.209182	0.536	0.479	2.76e-37	Rmnd5a
2.63e-54	0.208985	0.378	0.241	1.12e-53	Wdyhv1
3.16e-102	0.20894	0.229	0.044	2.11e-101	Mad2l1
1.34e-36	0.208894	0.58	0.533	4.62e-36	Triap1
5.65e-37	0.208692	0.904	0.94	1.96e-36	Hnrnpc
7.63e-43	0.20866	0.456	0.349	2.84e-42	Deb1
5.16e-53	0.208559	0.381	0.237	2.15e-52	Tspan7
8.66e-31	0.20852	0.675	0.699	2.76e-30	Emc2
1.49e-27	0.207693	0.69	0.728	4.5e-27	Ola1
1.06e-33	0.207639	0.115	0.036	3.52e-33	Top2a
2.12e-43	0.207558	0.89	0.931	7.92e-43	Ndufb10
3.92e-97	0.207387	0.3	0.103	2.49e-96	Bdh1
1.25e-28	0.206666	0.484	0.423	3.84e-28	Rarg
1.18e-37	0.206357	0.932	0.956	4.12e-37	Raly
1.58e-29	0.205631	0.581	0.563	4.95e-29	Upf3b
1.06e-24	0.20525	0.563	0.559	3.09e-24	Prkar2a
3.44e-07	0.204941	0.874	0.89	6.7e-07	Mgst1
6.23e-28	0.204616	0.472	0.406	1.9e-27	Smpd2
3.61e-39	0.204515	0.839	0.894	1.29e-38	Trmt112
4.7e-43	0.204492	0.34	0.221	1.75e-42	9130230L23Rik
7.41e-150	0.204472	0.24	0.013	6.91e-149	Klhl32
1.01e-95	0.204333	0.315	0.116	6.34e-95	Ptges3l
5.95e-34	0.204277	0.463	0.384	1.98e-33	Mxi1
6.38e-40	0.204134	0.906	0.936	2.29e-39	Dctn2
3.17e-40	0.203876	0.894	0.94	1.15e-39	Dynlrb1
6.94e-34	0.203637	0.492	0.422	2.31e-33	Rmdn3
8.42e-19	0.203386	0.508	0.501	2.2e-18	Idh3a
2.12e-29	0.203205	0.596	0.574	6.63e-29	Rnf5
4.55e-41	0.203203	0.523	0.438	1.66e-40	Ift46
1.84e-19	0.202885	0.422	0.372	4.87e-19	Nab2
9.1e-49	0.202372	0.174	0.06	3.62e-48	Smc2
9.64e-40	0.201666	0.353	0.237	3.46e-39	N4bp2l1
1.96e-40	0.201595	0.424	0.301	7.09e-40	Dhrs3
8.45e-55	0.201518	0.41	0.266	3.61e-54	Chchd5
2.33e-55	0.201284	0.239	0.103	1e-54	Mdk
6.88e-16	0.201245	0.569	0.607	1.69e-15	Rad21
3.36e-27	0.201064	0.648	0.67	1.01e-26	Atp2c1
1.38e-27	0.200855	0.421	0.353	4.17e-27	Stx17
1.4e-21	0.200823	0.959	0.981	3.85e-21	Mcl1
4.54e-14	0.200288	0.554	0.583	1.07e-13	Tceb3
5.97e-15	0.200223	0.693	0.76	1.44e-14	Tcf12
2.59e-52	0.200107	0.945	0.974	1.07e-51	Atp5l
2.56e-19	0.200084	0.543	0.522	6.76e-19	Syne4
4.1e-29	0.20003	0.713	0.755	1.27e-28	Paics
1.46e-27	0.199875	0.741	0.797	4.43e-27	Nr2f6
3.6e-32	0.199841	0.431	0.35	1.16e-31	Baz1b
4.09e-79	0.199624	0.177	0.031	2.22e-78	Angptl4
1.94e-28	0.199116	0.786	0.84	5.96e-28	Larp4b
3.89e-26	0.199093	0.725	0.778	1.15e-25	Irak1
1.32e-26	0.198936	0.672	0.711	3.94e-26	Taf6l
3.62e-21	0.198759	0.904	0.931	9.85e-21	Clk1
4.56e-32	0.198672	0.554	0.522	1.47e-31	Bola2
3.98e-138	0.198011	0.227	0.014	3.45e-137	Traip
5.95e-34	0.197931	0.419	0.335	1.98e-33	Rgl2
6.24e-28	0.197808	0.658	0.684	1.9e-27	Mrps15
5.88e-77	0.197806	0.278	0.108	3.13e-76	Rfc4
4.49e-17	0.197755	0.608	0.622	1.13e-16	Pawr
1.97e-111	0.197577	0.252	0.05	1.41e-110	Tmod1
1.2e-39	0.19713	0.913	0.94	4.28e-39	Sptssa
6.12e-19	0.197128	0.019	0.056	1.6e-18	Hbb-bs
6.22e-32	0.197082	0.442	0.33	2.01e-31	H1f0
9.06e-42	0.196997	0.973	0.982	3.32e-41	Morf4l1
1.17e-126	0.196903	0.217	0.016	9.39e-126	Scarf2
7.33e-45	0.196496	0.113	0.023	2.79e-44	2810417H13Rik
7.94e-52	0.196472	0.342	0.206	3.27e-51	Arhgap6
1.97e-77	0.196293	0.292	0.118	1.05e-76	Sgk3
4.4e-37	0.196125	0.419	0.321	1.53e-36	Eml1
4.76e-28	0.195863	0.674	0.726	1.46e-27	Stk19
1.11e-20	0.195861	0.878	0.934	2.99e-20	Psma1
1.27e-77	0.195678	0.282	0.11	6.8e-77	Acy3
8.95e-37	0.195422	0.943	0.971	3.09e-36	Atp5o
7.71e-27	0.195339	0.571	0.565	2.32e-26	Snx12
3.85e-29	0.195259	0.617	0.594	1.2e-28	Arl2
2.23e-07	0.195245	0.718	0.794	4.38e-07	4930523C07Rik
5.66e-46	0.194942	0.986	0.987	2.19e-45	Chmp4b
5.08e-32	0.194288	0.425	0.343	1.64e-31	Ulk1
1.19e-101	0.194178	0.282	0.077	7.84e-101	Rec8
3.36e-79	0.194049	0.305	0.123	1.83e-78	Cbx7
4.49e-80	0.193756	0.245	0.076	2.45e-79	Haus4
5.47e-26	0.19333	0.812	0.891	1.62e-25	Mrpl17
4.76e-67	0.193292	0.411	0.229	2.32e-66	Gchfr
3.58e-27	0.193188	0.674	0.704	1.08e-26	Rnf126
1.01e-23	0.19314	0.455	0.409	2.89e-23	Ssbp4
4.37e-81	0.192685	0.999	0.998	2.41e-80	mt-Co2
3.02e-35	0.192545	0.437	0.33	1.02e-34	Foxo3
4.16e-54	0.192508	0.857	0.879	1.76e-53	Sars
1.6e-20	0.192468	0.474	0.427	4.32e-20	Plcxd2
2.69e-41	0.19237	0.882	0.931	9.82e-41	Emc7
3.6e-53	0.192291	0.363	0.22	1.5e-52	Rangrf
2.16e-28	0.192257	0.827	0.881	6.64e-28	H2afy
9.96e-26	0.191999	0.768	0.768	2.94e-25	Gata3
1.28e-17	0.191537	0.697	0.768	3.28e-17	Higd1a
5.61e-29	0.191534	0.441	0.376	1.74e-28	Zfp185
1.68e-25	0.190575	0.725	0.776	4.93e-25	Hadha
8.94e-49	0.190316	0.379	0.249	3.56e-48	Coq10a
9.23e-31	0.190024	0.741	0.783	2.94e-30	Rnf187
2.73e-25	0.18976	0.708	0.765	8e-25	Ilkap
4.67e-26	0.189489	0.477	0.431	1.38e-25	Tufm
8.06e-32	0.18938	0.87	0.917	2.6e-31	Luc7l2
4.86e-28	0.189297	0.667	0.689	1.49e-27	Pmpcb
6.14e-24	0.188884	0.378	0.303	1.76e-23	Mylip
2.51e-22	0.188773	0.485	0.457	6.98e-22	Mrpl49
1.43e-17	0.188691	0.463	0.442	3.64e-17	Zcchc10
3.14e-26	0.18863	0.419	0.355	9.33e-26	Nfic
6.7e-16	0.188474	0.557	0.585	1.65e-15	Pole3
1.24e-20	0.188459	0.554	0.554	3.36e-20	Aasdhppt
5.74e-39	0.188351	0.957	0.969	2.04e-38	Psmb3
6.94e-18	0.187586	0.609	0.635	1.78e-17	Ensa
2.25e-28	0.187437	0.564	0.542	6.9e-28	Nabp2
1.17e-61	0.187233	0.316	0.162	5.4e-61	Sh3bp5
4.22e-11	0.186999	0.652	0.695	9.27e-11	Pnisr
4.39e-28	0.186985	0.542	0.513	1.34e-27	1110004E09Rik
1.74e-35	0.18678	0.44	0.35	5.91e-35	Josd2
1.47e-21	0.186729	0.499	0.467	4.03e-21	Saysd1
2.65e-19	0.186444	0.635	0.665	7e-19	Phb
2.43e-17	0.185847	0.629	0.666	6.17e-17	Ei24
2.28e-36	0.185795	0.453	0.359	7.82e-36	Hscb
8.81e-22	0.185746	0.643	0.676	2.43e-21	Stip1
5.62e-34	0.185263	0.303	0.202	1.87e-33	Glrb
6.56e-20	0.185118	0.633	0.645	1.75e-19	Arl5b
7.1e-34	0.185031	0.416	0.309	2.36e-33	Plxna2
5.56e-10	0.184777	0.729	0.789	1.18e-09	Stat3
5.02e-128	0.184723	0.216	0.014	4.07e-127	Lef1
2.34e-31	0.184706	0.571	0.536	7.49e-31	Cab39l
4.86e-39	0.184636	0.324	0.208	1.73e-38	Pvrl3
3.73e-24	0.184528	0.498	0.463	1.07e-23	Elovl5
1.68e-133	0.184503	0.226	0.016	1.4e-132	Osbp2
1.66e-69	0.18361	0.308	0.14	8.27e-69	Ccdc85b
2.22e-31	0.183442	0.997	0.999	7.1e-31	Ddx5
4.65e-35	0.183401	0.115	0.034	1.57e-34	Cdk1
1.13e-17	0.183068	0.59	0.604	2.89e-17	Galk1
2.9e-54	0.183038	0.345	0.199	1.23e-53	Slc16a12
4.56e-30	0.183002	0.391	0.298	1.44e-29	Agtr1a
2.81e-101	0.18299	0.236	0.048	1.85e-100	Ciart
1.33e-39	0.182655	0.916	0.96	4.78e-39	Ube2m
2.71e-26	0.182567	0.381	0.299	8.06e-26	Gnai1
6.67e-33	0.180853	0.918	0.948	2.18e-32	Eif3c
3.85e-27	0.180734	0.559	0.496	1.16e-26	Nudt22
2.77e-22	0.180667	0.516	0.488	7.7e-22	Pex13
1.05e-21	0.180637	0.558	0.553	2.9e-21	Exosc4
2.77e-37	0.18052	0.321	0.212	9.64e-37	Pard6g
5.4e-113	0.180453	0.198	0.015	3.91e-112	Frem1
8.2e-24	0.180414	0.447	0.393	2.34e-23	Wdr45
2.93e-21	0.180035	0.609	0.624	7.99e-21	Med25
7.13e-27	0.179704	0.874	0.93	2.14e-26	Puf60
1.38e-58	0.179656	0.29	0.141	6.16e-58	Klf15
9.43e-41	0.179263	0.337	0.217	3.42e-40	Pex1
1.9e-23	0.17924	0.474	0.432	5.38e-23	Pex19
2.14e-85	0.179182	0.251	0.074	1.23e-84	Magix
1.76e-16	0.179172	0.621	0.649	4.38e-16	Cdc42se1
3.62e-22	0.178883	0.305	0.231	1.01e-21	Ezh2
7.06e-21	0.178784	0.733	0.793	1.91e-20	Ndufa9
4.08e-10	0.178561	0.452	0.432	8.72e-10	Nr4a2
3.24e-43	0.178469	0.979	0.987	1.21e-42	Cox5a
1.78e-23	0.17844	0.714	0.769	5.05e-23	Timm17b
1.19e-52	0.17829	0.387	0.238	4.97e-52	Eaf2
1.07e-47	0.178037	0.374	0.227	4.22e-47	Upb1
3.15e-22	0.177861	0.449	0.405	8.76e-22	Hnrnph3
2.52e-25	0.17767	0.451	0.397	7.39e-25	Smim8
3.35e-30	0.177355	0.406	0.322	1.06e-29	Aagab
8.81e-24	0.17735	0.813	0.876	2.52e-23	Cops4
3.06e-33	0.176915	0.882	0.93	1.01e-32	Atp5j2
1.92e-22	0.176768	0.827	0.876	5.37e-22	Csnk1d
1.53e-53	0.176715	0.332	0.185	6.45e-53	Gm53
2.21e-93	0.176592	0.238	0.057	1.36e-92	Tmem221
9.65e-22	0.176381	0.469	0.425	2.66e-21	Khk
2.31e-12	0.176076	0.646	0.705	5.25e-12	Rbm18
3.43e-50	0.175203	0.234	0.107	1.39e-49	Rfc5
5.94e-16	0.175082	0.396	0.354	1.46e-15	Minpp1
1.08e-48	0.17484	0.327	0.192	4.28e-48	Lrrc8e
3.69e-13	0.174829	0.591	0.632	8.55e-13	Hdac1
1.58e-48	0.17476	0.343	0.206	6.26e-48	Hibch
3.86e-12	0.174637	0.587	0.62	8.73e-12	Atxn1
2.54e-60	0.174471	0.284	0.134	1.15e-59	1190007I07Rik
6.65e-41	0.174415	0.994	0.993	2.42e-40	Ctsd
1.17e-09	0.174219	0.954	0.969	2.46e-09	Sf3b1
7.28e-14	0.173919	0.533	0.544	1.72e-13	Tnrc6a
3.04e-34	0.173887	0.942	0.974	1.01e-33	Cox6b1
2.32e-14	0.173815	0.415	0.383	5.53e-14	Rpa1
3.87e-12	0.173759	0.553	0.581	8.73e-12	Vcpip1
2.17e-26	0.173697	0.845	0.904	6.47e-26	Nol7
2.25e-30	0.173244	0.854	0.865	7.11e-30	Tst
5.11e-19	0.173158	0.658	0.708	1.34e-18	Rab1b
2.34e-88	0.172942	0.238	0.063	1.38e-87	Pdzrn3
1.78e-20	0.172889	0.711	0.767	4.79e-20	Ndufs5
2.17e-38	0.172728	0.355	0.246	7.66e-38	Thap1
1.99e-17	0.172722	0.508	0.498	5.06e-17	Tmem106b
2.16e-59	0.172561	0.165	0.041	9.69e-59	Mcm5
3.93e-10	0.172272	0.377	0.341	8.39e-10	Spry1
2.44e-96	0.172016	0.255	0.059	1.54e-95	Anxa9
1.55e-56	0.171667	0.286	0.14	6.76e-56	Ctxn1
2.7e-20	0.171467	0.406	0.35	7.26e-20	Mapk12
9.57e-39	0.171173	0.354	0.239	3.39e-38	BC017643
2.74e-05	0.170736	0.538	0.577	4.91e-05	Fbxo30
2.38e-79	0.170434	0.217	0.055	1.3e-78	Ikzf3
2.65e-108	0.170337	0.192	0.016	1.86e-107	Lypd6b
4.02e-90	0.170319	0.228	0.052	2.41e-89	RP23-299D2.2
6.42e-22	0.170245	0.765	0.827	1.77e-21	Alg5
2.05e-18	0.170133	0.625	0.667	5.31e-18	Mrpl2
3.7e-28	0.169914	0.88	0.929	1.13e-27	Cdc37
3.76e-82	0.169833	0.194	0.039	2.09e-81	Gm15261
2.92e-10	0.169774	0.683	0.773	6.27e-10	Ahsa1
1.12e-17	0.169701	0.524	0.519	2.85e-17	Nelfe
1.08e-19	0.169522	0.645	0.667	2.87e-19	Akt1s1
6.68e-14	0.169115	0.49	0.476	1.58e-13	D5Ertd579e
8.09e-42	0.168793	0.272	0.15	2.97e-41	Mycl
1.55e-29	0.168658	0.377	0.284	4.86e-29	Pwwp2b
1.17e-35	0.168418	0.36	0.252	3.97e-35	Zbtb7b
2.57e-29	0.168354	0.376	0.285	8.04e-29	Mpzl1
6.43e-15	0.168322	0.707	0.758	1.55e-14	Hnrnpl
3.05e-17	0.168251	0.373	0.326	7.73e-17	Lbr
2.26e-22	0.168249	0.497	0.446	6.31e-22	Mccc2
1.65e-14	0.16813	0.681	0.752	3.94e-14	Ahcyl1
3.56e-40	0.167901	0.989	0.995	1.29e-39	Akr1a1
6.92e-44	0.167815	0.339	0.214	2.6e-43	Vps9d1
1.93e-100	0.167545	0.189	0.021	1.27e-99	Adcy1
3.83e-13	0.1673	0.77	0.844	8.88e-13	Adh5
1.27e-44	0.167043	0.342	0.216	4.84e-44	Slc52a2
8.93e-35	0.166875	0.371	0.26	3e-34	Hoxb9
3.42e-17	0.166817	0.364	0.308	8.64e-17	Cbx4
4.79e-07	0.166781	0.34	0.316	9.3e-07	Sema5a
4.08e-20	0.166734	0.48	0.446	1.09e-19	Apoo
1.18e-24	0.166571	0.394	0.326	3.41e-24	Lmf2
4.87e-25	0.16647	0.937	0.965	1.42e-24	Phb2
5.98e-22	0.165958	0.41	0.35	1.65e-21	Tmtc3
1.34e-19	0.16588	0.761	0.828	3.54e-19	Polr2c
7.77e-09	0.165828	0.625	0.691	1.6e-08	Tmem41b
1.96e-27	0.165752	0.374	0.291	5.92e-27	Ccbl1
9.49e-12	0.165689	0.71	0.768	2.12e-11	Clk4
5.33e-24	0.165268	0.432	0.372	1.53e-23	Prkcz
6.46e-31	0.165082	0.351	0.252	2.06e-30	Cln6
2e-66	0.165054	0.262	0.106	9.66e-66	Cyp39a1
3.76e-28	0.165043	0.903	0.948	1.15e-27	BC031181
7.52e-22	0.164955	0.486	0.441	2.07e-21	1600002K03Rik
8.57e-06	0.164914	0.352	0.348	1.57e-05	Polr3b
1.12e-90	0.164624	0.216	0.046	6.75e-90	Btbd19
8.88e-15	0.164333	0.721	0.713	2.14e-14	Net1
5.02e-54	0.16428	0.097	0.006	2.12e-53	Pbk
4.43e-34	0.164115	0.352	0.249	1.48e-33	Bnipl
1.19e-18	0.164036	0.489	0.467	3.11e-18	Pam16
1.87e-34	0.163928	0.338	0.232	6.27e-34	Mbd6
1.08e-10	0.163886	0.691	0.781	2.36e-10	Ssrp1
1.12e-21	0.163788	0.408	0.347	3.08e-21	Tnrc6b
3.11e-83	0.163739	0.202	0.043	1.75e-82	Dbp
7.85e-66	0.163718	0.997	0.998	3.77e-65	Pabpc1
1.57e-24	0.163498	0.377	0.299	4.55e-24	Emsy
3.09e-16	0.16334	0.405	0.354	7.64e-16	Hist3h2a
7.5e-18	0.163236	0.823	0.882	1.92e-17	Slc35b1
4.79e-15	0.162917	0.464	0.439	1.16e-14	Maml3
5.8e-39	0.162907	0.998	0.996	2.06e-38	mt-Nd2
4.77e-28	0.162802	0.311	0.22	1.46e-27	Pdia5
3.92e-06	0.162781	0.574	0.632	7.31e-06	Prdx4
1.15e-09	0.162774	0.886	0.942	2.42e-09	Hspd1
7.09e-16	0.162583	0.42	0.356	1.74e-15	Arc
1.66e-17	0.162342	0.415	0.376	4.22e-17	Aven
5.86e-15	0.162328	0.481	0.465	1.41e-14	Clpx
1.35e-33	0.162288	0.347	0.243	4.47e-33	Mvk
1e-85	0.162248	0.225	0.056	5.75e-85	Nme4
1e-33	0.162222	0.326	0.218	3.32e-33	Tle2
5.96e-24	0.162132	0.392	0.322	1.71e-23	Sptb
1.04e-99	0.162004	0.163	0.007	6.77e-99	Tmem229a
1.08e-25	0.161978	0.37	0.292	3.19e-25	Jkamp
1.05e-15	0.161942	0.832	0.886	2.58e-15	Tmem123
1.58e-11	0.161777	0.515	0.534	3.5e-11	Hddc2
1.83e-23	0.161707	0.454	0.399	5.2e-23	Lias
1.96e-13	0.161629	0.375	0.34	4.57e-13	Evl
1.17e-23	0.161491	0.394	0.319	3.33e-23	E130308A19Rik
5.71e-16	0.161473	0.835	0.89	1.41e-15	Zfhx3
1.75e-44	0.161267	0.308	0.18	6.63e-44	Mtg1
3.68e-14	0.161072	0.75	0.817	8.74e-14	Npm3
1.46e-56	0.161054	0.276	0.127	6.38e-56	Cbx6
2.56e-15	0.160929	0.476	0.452	6.24e-15	Gcdh
7.12e-19	0.160843	0.564	0.558	1.86e-18	Slc35b2
4.42e-15	0.160787	0.649	0.694	1.07e-14	Mtfr1
1.15e-35	0.160551	0.306	0.197	3.91e-35	Slc37a4
2.11e-27	0.160377	0.862	0.923	6.37e-27	Mrps14
1.04e-40	0.159801	0.295	0.174	3.77e-40	Ptp4a3
1.45e-119	0.15964	0.2	0.011	1.1e-118	Sema6b
1.57e-19	0.159577	0.436	0.392	4.17e-19	Prr14
1.73e-74	0.159494	0.218	0.062	9.02e-74	Sesn1
4.22e-26	0.159352	0.359	0.278	1.25e-25	Klhl7
3.62e-09	0.159201	0.55	0.59	7.51e-09	Cry1
5.71e-07	0.158909	0.626	0.671	1.11e-06	Chd2
2.97e-44	0.158895	0.267	0.144	1.13e-43	Slc16a2
1.43e-14	0.158891	0.649	0.695	3.43e-14	Asna1
1.54e-20	0.158694	0.762	0.805	4.15e-20	Anapc16
2.54e-19	0.158588	0.341	0.273	6.72e-19	Lcorl
2.06e-26	0.158494	0.342	0.252	6.15e-26	Phospho2
1.7e-38	0.158472	0.023	0.087	5.99e-38	Rgs1
6.26e-99	0.158379	0.205	0.031	4.06e-98	Nckap5l
1.46e-42	0.158171	0.289	0.167	5.42e-42	Sema3f
6.52e-48	0.157969	0.098	0.011	2.57e-47	Cenpf
1.82e-23	0.157915	0.448	0.381	5.18e-23	Tmem218
7.61e-17	0.157747	0.679	0.741	1.91e-16	Scamp1
2.52e-98	0.157522	0.216	0.038	1.62e-97	Enpp3
3.17e-11	0.157345	0.46	0.448	7.01e-11	Fbxl14
4.71e-49	0.157024	0.279	0.145	1.88e-48	Ophn1
1.26e-31	0.156827	0.974	0.98	4.05e-31	Chka
1.57e-16	0.156771	0.777	0.838	3.91e-16	Ythdf1
2.38e-13	0.156452	0.823	0.902	5.55e-13	Mrpl12
2.77e-21	0.156407	0.49	0.446	7.56e-21	Pigyl
3.23e-28	0.15624	0.33	0.237	9.89e-28	Grhl2
8.25e-08	0.156211	0.822	0.888	1.64e-07	Tceal8
4.13e-63	0.156081	0.229	0.085	1.93e-62	Dok4
2.54e-12	0.156047	0.396	0.366	5.76e-12	Etv3
4.76e-17	0.155985	0.439	0.405	1.2e-16	Dhrs7b
2.54e-09	0.155974	0.584	0.618	5.3e-09	Qk
6.83e-27	0.155669	0.25	0.158	2.05e-26	Htra1
2.65e-24	0.155414	0.359	0.272	7.62e-24	Hdac11
6.95e-96	0.155399	0.2	0.031	4.36e-95	Prdm10
3.05e-91	0.155394	0.212	0.041	1.84e-90	Rapgef3
1.11e-23	0.155224	0.486	0.411	3.16e-23	Satb1
4.91e-23	0.155124	0.92	0.963	1.38e-22	Hspe1
1.48e-52	0.155116	0.272	0.131	6.15e-52	Per2
5.6e-27	0.154681	0.936	0.97	1.68e-26	Smdt1
6.49e-81	0.154549	0.218	0.055	3.58e-80	Hoxa11
5.39e-68	0.154239	0.211	0.064	2.65e-67	C1qtnf6
3.74e-12	0.154133	0.556	0.556	8.44e-12	Ctsf
5.6e-15	0.154091	0.672	0.747	1.35e-14	Cs
4.19e-17	0.154074	0.794	0.86	1.06e-16	Rtcb
9.72e-54	0.153999	0.111	0.014	4.1e-53	Tpx2
2.25e-15	0.153891	0.437	0.4	5.47e-15	Cln8
1.46e-13	0.153785	0.708	0.776	3.41e-13	Krcc1
0.000570646	0.153784	0.463	0.485	0.000954535	Mcc
1.03e-91	0.15376	0.206	0.037	6.23e-91	Kcnip3
2.94e-11	0.153189	0.669	0.717	6.5e-11	Scarb2
1.32e-27	0.153126	0.34	0.249	4.02e-27	4833420G17Rik
6.81e-22	0.153042	0.436	0.378	1.88e-21	Mplkip
4.84e-29	0.152815	0.252	0.156	1.5e-28	Tns3
5.11e-60	0.152747	0.245	0.101	2.31e-59	Lrrc24
6.11e-70	0.152725	0.143	0.018	3.05e-69	Knstrn
1.02e-51	0.152718	0.237	0.104	4.19e-51	Fam222a
4.57e-42	0.152622	0.295	0.173	1.68e-41	Dcakd
2.19e-17	0.152582	0.45	0.413	5.56e-17	Nit2
2.08e-21	0.152535	0.436	0.38	5.7e-21	Commd10
3.31e-46	0.152467	0.302	0.169	1.28e-45	Retsat
2.71e-56	0.152425	0.266	0.121	1.18e-55	Prr5
1.11e-13	0.152306	0.747	0.835	2.61e-13	Nudt21
4.75e-40	0.152143	0.216	0.105	1.71e-39	Mcm2
2.11e-65	0.151887	0.227	0.08	1.01e-64	Dpyd
1.77e-18	0.151821	0.379	0.322	4.59e-18	Ldb1
3.88e-17	0.15175	0.463	0.432	9.77e-17	Mecr
1.62e-39	0.151544	0.294	0.174	5.8e-39	Usp2
2.05e-16	0.15119	0.454	0.414	5.09e-16	Gse1
3.7e-51	0.15084	0.097	0.008	1.51e-50	Ccnb1
1.58e-42	0.150741	0.267	0.144	5.87e-42	Fam214a
2.12e-23	0.14996	0.434	0.363	6.01e-23	Esr1
1.11e-09	0.149887	0.903	0.951	2.34e-09	Klf4
3.73e-16	0.149876	0.465	0.436	9.21e-16	Rxrb
1.06e-10	0.149848	0.559	0.603	2.31e-10	Gm9843
3.84e-38	0.149781	0.259	0.143	1.35e-37	Rilpl2
8.9e-23	0.149696	0.314	0.23	2.5e-22	Fgfr2
8.92e-47	0.149588	0.274	0.145	3.48e-46	Letmd1
9.18e-11	0.149578	0.63	0.677	2e-10	Fermt2
6.66e-14	0.149538	0.623	0.666	1.57e-13	Snrnp48
3.97e-17	0.149524	0.407	0.361	1e-16	Nkiras2
5.07e-60	0.149347	0.238	0.093	2.29e-59	Fam117a
1.36e-108	0.149308	0.19	0.014	9.56e-108	Rasgrf2
1.19e-14	0.149302	0.4	0.365	2.85e-14	Mettl10
3.8e-63	0.149208	0.223	0.078	1.77e-62	Lifr
2.55e-27	0.149113	0.343	0.255	7.71e-27	Xrcc6
3.15e-15	0.149087	0.43	0.396	7.65e-15	0610009B22Rik
5.08e-07	0.149072	0.603	0.667	9.85e-07	Ube2e2
3.06e-31	0.14902	0.276	0.176	9.79e-31	Tubg1
2.27e-41	0.148968	0.234	0.115	8.29e-41	Foxo4
2.58e-26	0.148706	0.317	0.229	7.67e-26	Rev1
2.41e-11	0.148453	0.628	0.627	5.33e-11	Traf4
5.98e-25	0.148285	0.425	0.346	1.74e-24	Nfkbil1
4.2e-13	0.148247	0.362	0.32	9.73e-13	Cnksr3
5.79e-08	0.148092	0.827	0.891	1.16e-07	Akirin2
2.09e-26	0.147928	0.362	0.273	6.23e-26	Plpp1
2.48e-15	0.147769	0.628	0.669	6.03e-15	Glrx2
9.53e-16	0.147647	0.373	0.325	2.34e-15	Acp6
7.41e-85	0.147439	0.176	0.025	4.22e-84	Defb10
4.4e-08	0.147292	0.677	0.742	8.85e-08	Dpm1
1.07e-16	0.14723	0.387	0.343	2.67e-16	Coq4
9.84e-28	0.147173	0.327	0.235	2.99e-27	Tmem39b
2.37e-13	0.147173	0.756	0.823	5.52e-13	Dnajc1
1.52e-12	0.147166	0.483	0.481	3.48e-12	Ift27
0.000165326	0.147014	0.412	0.433	0.000284907	Rfc2
8.34e-20	0.146887	0.745	0.756	2.22e-19	Msrb1
1.22e-93	0.146371	0.235	0.052	7.52e-93	BC023719
6.51e-78	0.146172	0.202	0.048	3.5e-77	Lrp4
2.41e-18	0.146111	0.408	0.359	6.25e-18	Polr3h
3.7e-109	0.146066	0.181	0.009	2.61e-108	Gm3289
7.09e-07	0.145685	0.461	0.47	1.37e-06	Gla
3.45e-16	0.145464	0.376	0.324	8.54e-16	Lppos
1.76e-09	0.145347	0.437	0.424	3.68e-09	Psen2
2.57e-15	0.145293	0.716	0.778	6.24e-15	Desi1
1.53e-13	0.145256	0.357	0.309	3.57e-13	Snx18
7.08e-08	0.14513	0.235	0.197	1.41e-07	Fbp1
3.53e-118	0.14504	0.373	0.116	2.66e-117	Pate4
1.25e-53	0.145036	0.096	0.006	5.27e-53	Hmmr
3.65e-61	0.144989	0.231	0.084	1.67e-60	Foxp2
4.84e-57	0.144905	0.236	0.097	2.12e-56	L3hypdh
3.22e-38	0.144662	0.993	0.997	1.13e-37	Rpl38
4.8e-63	0.144484	0.247	0.096	2.24e-62	Flt3l
3e-06	0.144458	0.504	0.538	5.62e-06	Acyp2
1.16e-14	0.144199	0.514	0.502	2.79e-14	Tarbp2
3.86e-56	0.144022	0.114	0.013	1.67e-55	Golga7b
1.3e-10	0.144006	0.625	0.693	2.81e-10	Slmo2
1.55e-18	0.144004	0.421	0.368	4.02e-18	Acad8
5.56e-08	0.14385	0.618	0.69	1.12e-07	Gsk3a
0.00105846	0.14379	0.614	0.682	0.00174097	Pcf11
3.34e-12	0.143662	0.489	0.483	7.55e-12	Ubac2
1.06e-50	0.143425	0.236	0.105	4.33e-50	Mbnl3
9.89e-44	0.143177	0.239	0.118	3.71e-43	Cacnb2
2.89e-15	0.143031	0.703	0.753	7.01e-15	Acadvl
5.85e-17	0.142953	0.48	0.457	1.47e-16	Gm10076
1.88e-09	0.142918	0.604	0.661	3.94e-09	Lonp1
2.58e-15	0.142784	0.413	0.376	6.27e-15	Rbfa
2.07e-11	0.142551	0.685	0.755	4.59e-11	Mtx2
1.23e-08	0.142379	0.421	0.416	2.52e-08	Gca
1.8e-10	0.142039	0.824	0.883	3.9e-10	Magoh
1.87e-66	0.141936	0.191	0.052	9.02e-66	Samd5
7.99e-31	0.141922	0.323	0.217	2.55e-30	Tbx3os2
7.88e-14	0.141895	0.359	0.31	1.85e-13	Acat2
1.96e-15	0.141835	0.803	0.886	4.78e-15	Arf3
1.72e-13	0.141001	0.894	0.948	4.02e-13	Srrm1
2.91e-08	0.140807	0.424	0.424	5.89e-08	Fgfr1op
2.71e-84	0.140747	0.169	0.021	1.54e-83	Fam89a
6.98e-64	0.140636	0.18	0.046	3.29e-63	Ddit4l
1.81e-07	0.14057	0.541	0.578	3.56e-07	Trap1
8.77e-15	0.140485	0.695	0.764	2.11e-14	Aph1a
2.51e-14	0.140433	0.594	0.588	5.98e-14	Tpst2
1.26e-14	0.140423	0.771	0.837	3.01e-14	Ube2a
4.7e-18	0.140328	0.41	0.35	1.21e-17	Atp13a2
7.08e-19	0.140302	0.374	0.313	1.85e-18	Lta4h
7.08e-13	0.140263	0.43	0.402	1.63e-12	Uvrag
1.96e-46	0.14015	0.227	0.105	7.61e-46	B9d2
1.04e-19	0.140073	0.572	0.512	2.78e-19	Mthfd2
1.16e-13	0.140024	0.651	0.67	2.72e-13	Gtf2i
2.91e-12	0.139923	0.631	0.669	6.59e-12	Eid1
3.23e-17	0.13986	0.392	0.339	8.18e-17	3830406C13Rik
7.83e-07	0.139851	0.527	0.562	1.51e-06	Chkb
4.63e-25	0.139354	0.33	0.249	1.35e-24	Noa1
2.98e-17	0.139014	0.293	0.226	7.54e-17	Arhgef26
1.54e-09	0.138705	0.657	0.725	3.24e-09	Atp11a
4.15e-11	0.13861	0.44	0.419	9.12e-11	Bag2
9.82e-11	0.138595	0.454	0.446	2.14e-10	Dlat
1.61e-13	0.138528	0.42	0.383	3.77e-13	Wbscr27
2.89e-13	0.138257	0.707	0.784	6.72e-13	Mrpl9
1.55e-15	0.138242	0.95	0.97	3.79e-15	Pgrmc1
3.85e-86	0.138192	0.188	0.031	2.22e-85	Hmga2
3.66e-09	0.138109	0.637	0.698	7.58e-09	Rab21
6.18e-64	0.138091	0.131	0.016	2.91e-63	Ckap2
1.5e-37	0.138028	0.258	0.144	5.24e-37	Akap1
0.0103222	0.13779	0.506	0.572	0.0156904	Pisd
1.33e-50	0.13776	0.174	0.057	5.4e-50	Ccdc61
2.97e-09	0.13747	0.513	0.534	6.19e-09	Ppme1
4.01e-08	0.137382	0.678	0.752	8.08e-08	Parl
7.51e-12	0.137255	0.634	0.681	1.68e-11	Cnppd1
2.87e-07	0.137211	0.397	0.392	5.61e-07	Exosc7
1.05e-50	0.137047	0.215	0.088	4.28e-50	Tead3
4.37e-18	0.137045	0.983	0.983	1.13e-17	Rbm39
7.13e-14	0.137024	0.548	0.55	1.68e-13	Naa38
3.19e-10	0.136853	0.465	0.46	6.84e-10	Scamp3
1.45e-12	0.136557	0.396	0.368	3.3e-12	9430038I01Rik
1.65e-16	0.136521	0.345	0.289	4.1e-16	Rnaseh2b
1.84e-10	0.136163	0.43	0.416	3.97e-10	Tsr3
3.32e-70	0.13614	0.12	0.006	1.66e-69	Wnt16
8.61e-62	0.136094	0.217	0.075	3.97e-61	Smyd4
5.48e-84	0.135986	0.179	0.027	3.1e-83	Sntb1
2.95e-74	0.135984	0.159	0.024	1.53e-73	Ctnnd2
9.4e-08	0.135965	0.686	0.788	1.87e-07	Mrpl14
2.11e-05	0.1359	0.497	0.534	3.81e-05	Egln1
1.51e-41	0.135659	0.229	0.114	5.52e-41	Chac2
1.26e-12	0.135545	0.639	0.681	2.89e-12	Commd6
8.75e-21	0.135516	0.33	0.254	2.37e-20	Tmem41a
1.13e-26	0.135305	0.294	0.2	3.39e-26	Ccdc189
3.26e-66	0.135224	0.205	0.06	1.57e-65	Hotairm1
2.57e-41	0.135212	0.991	0.995	9.39e-41	Rpl36
1.21e-63	0.13521	0.169	0.039	5.7e-63	Vil1
2.27e-12	0.135043	0.692	0.745	5.17e-12	Ndufv3
1.73e-10	0.134913	0.719	0.817	3.73e-10	Smarca4
2.02e-98	0.134876	0.184	0.019	1.3e-97	Gpr173
1.28e-13	0.134835	0.36	0.313	2.99e-13	Sall3
5.03e-13	0.134652	0.868	0.93	1.16e-12	Ube2k
3.37e-10	0.134616	0.689	0.767	7.22e-10	Trim28
1.19e-11	0.134578	0.586	0.618	2.66e-11	Nr2c2ap
5.75e-07	0.134308	0.49	0.508	1.11e-06	Hdac2
1.66e-13	0.134124	0.502	0.488	3.88e-13	Ccdc53
1.38e-05	0.133985	0.504	0.54	2.51e-05	Cers6
6.5e-62	0.133931	0.196	0.059	3e-61	Fam53b
1.33e-07	0.13388	0.677	0.748	2.63e-07	Srsf1
2.18e-23	0.133852	0.984	0.988	6.17e-23	Serbp1
1.74e-14	0.133709	0.457	0.423	4.15e-14	Dguok
5.67e-09	0.133693	0.657	0.735	1.17e-08	Eif1ad
0.000203528	0.133586	0.513	0.56	0.000349183	Cnot11
3.57e-33	0.133541	0.276	0.169	1.17e-32	Fam221a
3.04e-13	0.133473	0.497	0.475	7.05e-13	Acads
5.76e-10	0.133323	0.399	0.372	1.23e-09	Jmjd8
2.34e-87	0.133134	0.163	0.016	1.37e-86	Sox6
2.23e-82	0.133061	0.177	0.027	1.24e-81	Nup62cl
3.17e-40	0.133015	0.238	0.122	1.14e-39	Tiam1
0.000226912	0.132919	0.576	0.651	0.000388681	Osbpl2
5.19e-105	0.132782	0.193	0.018	3.54e-104	Slc35f2
8.24e-18	0.132608	0.394	0.336	2.11e-17	Mrps35
5.29e-39	0.132591	0.182	0.079	1.88e-38	Prim1
4.9e-07	0.132326	0.356	0.328	9.5e-07	Gas2l3
7.61e-13	0.13231	0.934	0.962	1.75e-12	Tra2b
6.61e-37	0.132206	0.287	0.172	2.29e-36	3110040N11Rik
1.88e-21	0.132146	0.329	0.25	5.15e-21	Mon1a
3.9e-14	0.13187	0.354	0.303	9.26e-14	Kat6b
1.38e-09	0.131795	0.719	0.824	2.91e-09	2010107E04Rik
3.95e-08	0.131592	0.397	0.384	7.96e-08	Fuom
9.93e-10	0.131407	0.77	0.843	2.1e-09	Cdc34
1.57e-75	0.131325	0.181	0.035	8.26e-75	Dapk2
3.19e-06	0.131097	0.457	0.475	5.97e-06	Usp3
1.07e-12	0.130884	0.478	0.446	2.46e-12	Tcta
1.92e-50	0.130853	0.125	0.025	7.79e-50	Acpp
9.79e-07	0.130648	0.585	0.568	1.88e-06	Pim1
3.62e-69	0.130622	0.175	0.038	1.8e-68	Irak1bp1
8.18e-10	0.130514	0.394	0.372	1.73e-09	Wash1
2.44e-10	0.130498	0.792	0.876	5.26e-10	Bud31
9.28e-35	0.130428	0.246	0.139	3.12e-34	Reep6
2.5e-11	0.130099	0.765	0.823	5.53e-11	Ptgr1
3.09e-57	0.130085	0.143	0.029	1.36e-56	Uhrf1
0.000102257	0.130002	0.521	0.575	0.000178369	Rsbn1l
4.17e-54	0.129967	0.232	0.093	1.77e-53	Ampd3
1.8e-06	0.129733	0.783	0.854	3.41e-06	Ripk4
2.76e-15	0.129718	0.456	0.42	6.71e-15	Ogfod2
2.43e-11	0.129689	0.373	0.336	5.39e-11	Gk5
8.86e-15	0.12954	0.802	0.873	2.13e-14	Btf3l4
4.4e-08	0.129269	0.418	0.409	8.84e-08	Borcs6
1.81e-90	0.12915	0.146	0.004	1.09e-89	Abcg5
2.24e-31	0.129122	0.984	0.988	7.17e-31	Polr1d
2.53e-50	0.129092	0.218	0.09	1.02e-49	Fam118a
2.8e-46	0.128995	0.652	0.494	1.09e-45	Sord
1.38e-07	0.128738	0.615	0.68	2.73e-07	Gga1
6.16e-11	0.12871	0.851	0.91	1.35e-10	Psmd12
4.81e-13	0.128691	0.758	0.822	1.11e-12	Etfa
1.81e-10	0.128524	0.643	0.701	3.91e-10	Mrpl42
1.71e-21	0.12843	0.166	0.094	4.7e-21	Cenpm
4.08e-06	0.128396	0.425	0.439	7.61e-06	Gpr89
1.95e-15	0.128319	0.365	0.303	4.75e-15	Gpd1
1.65e-14	0.128191	0.324	0.27	3.95e-14	Bend7
4.85e-37	0.128096	0.24	0.127	1.68e-36	Npr1
2.22e-22	0.128072	0.28	0.197	6.19e-22	Rpain
3.69e-20	0.128012	0.291	0.216	9.9e-20	Prps1l3
2.16e-06	0.127923	0.087	0.059	4.07e-06	S100a7a
3.45e-17	0.127759	0.328	0.263	8.72e-17	Gm10116
1.57e-07	0.127713	0.629	0.698	3.1e-07	Tmx1
8.07e-49	0.127451	0.207	0.084	3.21e-48	Aifm3
0.000310959	0.127439	0.811	0.887	0.000529642	Bcl10
6.89e-29	0.127346	0.265	0.167	2.13e-28	Jade3
6.74e-80	0.127297	0.178	0.029	3.69e-79	Spock1
2.76e-07	0.127185	0.479	0.495	5.39e-07	Dctn4
9.52e-15	0.127134	0.779	0.848	2.29e-14	Mrps24
2.45e-10	0.127092	0.702	0.777	5.27e-10	Eif2a
5.04e-52	0.126853	0.158	0.044	2.08e-51	Psrc1
2.98e-05	0.126732	0.818	0.924	5.34e-05	Smagp
3.86e-27	0.126685	0.256	0.165	1.16e-26	Ghdc
1.05e-20	0.126285	0.292	0.215	2.83e-20	Tada1
2.68e-07	0.126088	0.426	0.428	5.25e-07	Pja1
2.89e-29	0.126073	0.635	0.55	9.04e-29	Gpt2
1.05e-33	0.125962	0.205	0.105	3.48e-33	Slc16a6
1.42e-28	0.125811	0.265	0.169	4.38e-28	Slc6a9
1.04e-81	0.125747	0.159	0.018	5.75e-81	Lrcol1
4.31e-84	0.125743	0.172	0.023	2.44e-83	Prrg3
4.06e-06	0.125714	0.51	0.524	7.57e-06	Zbtb38
6.19e-13	0.125605	0.353	0.312	1.43e-12	Rpl13-ps3
3.74e-07	0.125391	0.534	0.578	7.27e-07	Tmx2
2.38e-58	0.125218	0.185	0.056	1.06e-57	6430573F11Rik
4e-09	0.12518	0.415	0.395	8.28e-09	Lcmt1
7.04e-45	0.125079	0.233	0.111	2.69e-44	Plekhh3
0.000803562	0.125019	0.56	0.631	0.00133363	Ccnt2
8.5e-49	0.124999	0.207	0.084	3.38e-48	Osgepl1
7.98e-14	0.124864	0.358	0.31	1.88e-13	Zfp46
1.66e-38	0.124804	0.17	0.069	5.86e-38	Zeb1
3.7e-07	0.124641	0.499	0.521	7.2e-07	Acot8
4.4e-29	0.124574	0.26	0.162	1.37e-28	Pigv
2.88e-06	0.124292	0.676	0.765	5.41e-06	Ppp6c
2.38e-19	0.124242	0.86	0.914	6.28e-19	Sdf2
2.08e-36	0.12421	0.242	0.133	7.16e-36	Alg13
6.79e-22	0.124079	0.299	0.219	1.87e-21	Zfp524
2.63e-07	0.123978	0.463	0.469	5.15e-07	Nck1
1.58e-22	0.12383	0.983	0.987	4.41e-22	Tmem59
4.91e-76	0.123655	0.216	0.056	2.6e-75	Psmc3ip
3.98e-11	0.123595	0.437	0.412	8.76e-11	Tmem230
1.23e-05	0.123358	0.639	0.712	2.26e-05	Ssna1
1.63e-11	0.123192	0.307	0.26	3.63e-11	Tcea3
3.03e-48	0.12302	0.218	0.092	1.2e-47	Paqr3
2.89e-15	0.122824	0.287	0.225	7.02e-15	Slc39a10
1.57e-05	0.122764	0.462	0.479	2.86e-05	Tbc1d17
1.5e-27	0.122759	0.249	0.157	4.56e-27	Trmu
1e-08	0.122575	0.469	0.464	2.05e-08	Ascc1
7.8e-12	0.122342	0.913	0.956	1.75e-11	Nhp2l1
8.26e-26	0.12232	0.986	0.991	2.44e-25	Atp5h
2.89e-27	0.122316	0.163	0.08	8.73e-27	Atad2
3.19e-13	0.122198	0.676	0.731	7.4e-13	Get4
1.82e-08	0.122095	0.488	0.48	3.7e-08	Slc16a7
1.49e-06	0.122085	0.674	0.755	2.84e-06	Zranb1
5.64e-22	0.121604	0.286	0.205	1.56e-21	Mcts2
3.58e-05	0.121467	0.545	0.594	6.4e-05	Kansl1
3.3e-12	0.121465	0.304	0.258	7.47e-12	Mark4
1.44e-06	0.121444	0.737	0.825	2.75e-06	Dazap1
5.88e-06	0.121382	0.579	0.634	1.09e-05	Atg12
2.85e-88	0.121282	0.154	0.01	1.68e-87	Hunk
9.91e-07	0.121241	0.428	0.435	1.9e-06	Pih1d1
3.65e-24	0.121115	0.205	0.122	1.05e-23	9430020K01Rik
8.96e-78	0.121045	0.138	0.009	4.81e-77	Gabrb1
9.38e-23	0.120677	0.286	0.205	2.63e-22	Trappc2
0.00456679	0.120655	0.251	0.314	0.00713837	Ccdc34
6.07e-11	0.120485	0.377	0.339	1.33e-10	Btbd2
1.97e-17	0.120468	0.281	0.212	5.01e-17	Med24
0.00947821	0.120299	0.083	0.067	0.0144463	Vim
3.25e-06	0.120223	0.563	0.614	6.08e-06	Ak6
2.89e-07	0.120197	0.639	0.7	5.65e-07	Stk39
3.1e-14	0.120182	0.869	0.928	7.37e-14	Fkbp8
1.45e-23	0.120014	0.237	0.153	4.14e-23	Pdxk
5.21e-06	0.119881	0.443	0.456	9.66e-06	Ern1
1.58e-24	0.119862	0.275	0.186	4.58e-24	Pbx2
2.8e-20	0.119852	0.268	0.19	7.51e-20	Nfe2l3
5.68e-76	0.119753	0.143	0.013	3e-75	Ngfr
2.06e-05	0.11973	0.441	0.446	3.73e-05	Arhgap8
6.56e-24	0.119447	0.26	0.173	1.88e-23	Slc46a3
6.48e-59	0.119412	0.179	0.05	2.9e-58	Alms1
3.41e-10	0.11938	0.165	0.231	7.3e-10	Ctgf
1.67e-30	0.119307	0.239	0.14	5.3e-30	Ntpcr
9.52e-14	0.119219	0.34	0.291	2.24e-13	Med12
2.81e-22	0.119161	0.186	0.11	7.81e-22	Sertad3
5.48e-07	0.11882	0.491	0.514	1.06e-06	Rab3gap1
1.66e-09	0.118764	0.376	0.348	3.49e-09	Tmem189
1.24e-17	0.118763	0.327	0.257	3.17e-17	Zfand1
5.66e-05	0.118691	0.857	0.932	0.000100073	Aprt
1.94e-07	0.118658	0.547	0.574	3.81e-07	2310039H08Rik
2.78e-11	0.118619	0.818	0.861	6.14e-11	Trib1
4.96e-12	0.118145	0.29	0.239	1.12e-11	Gtf2ird1
1.02e-27	0.118139	0.267	0.169	3.1e-27	Tyro3
2.57e-07	0.118133	0.627	0.673	5.03e-07	Arfip2
1.66e-75	0.117835	0.145	0.015	8.73e-75	Ppp2r2b
1.81e-07	0.117713	0.734	0.831	3.56e-07	Snrpe
1.47e-05	0.117509	0.489	0.505	2.68e-05	Sytl1
2.09e-08	0.117383	0.369	0.345	4.25e-08	Cmtm7
3.04e-07	0.117289	0.56	0.591	5.93e-07	Ak3
1.01e-28	0.117055	0.25	0.153	3.12e-28	Sirt3
9.47e-73	0.116972	0.161	0.026	4.86e-72	Bmp4
2.62e-14	0.116907	0.355	0.297	6.23e-14	Ethe1
5.27e-09	0.116722	0.809	0.873	1.09e-08	Mapk3
3.21e-07	0.116722	0.34	0.319	6.26e-07	Mob3c
4.93e-10	0.116597	0.334	0.299	1.05e-09	Klc4
0.000303225	0.116546	0.565	0.621	0.000516697	Eif2b1
2.45e-08	0.116208	0.357	0.333	4.97e-08	Tfpt
5.97e-16	0.116087	0.926	0.962	1.47e-15	Cox7c
2.19e-07	0.115743	0.283	0.253	4.3e-07	P4ha1
5.27e-78	0.115742	0.13	0.005	2.84e-77	Fam20a
1.71e-10	0.115576	0.878	0.938	3.69e-10	Kcmf1
4.42e-34	0.11551	0.165	0.069	1.47e-33	Prss27
3.06e-27	0.11547	0.186	0.1	9.23e-27	Zfp296
1.25e-12	0.115461	0.871	0.934	2.86e-12	Csnk2b
6.57e-06	0.115451	0.663	0.743	1.21e-05	Btbd1
1.17e-38	0.115368	0.228	0.115	4.13e-38	Tpcn1
1.67e-78	0.115084	0.161	0.021	9.03e-78	Gas7
5.72e-71	0.115067	0.158	0.025	2.9e-70	Pga5
1.04e-36	0.114935	0.195	0.09	3.58e-36	Tex15
0.00350031	0.114871	0.445	0.481	0.00554585	Myd88
2.29e-53	0.114684	0.179	0.057	9.59e-53	Mtss1l
7.93e-19	0.114501	0.234	0.16	2.07e-18	Zfp462
5.29e-05	0.114438	0.391	0.4	9.36e-05	St7l
2.76e-14	0.114373	0.307	0.253	6.57e-14	Tars2
2.53e-06	0.114262	0.481	0.493	4.75e-06	Ppfibp1
5.37e-05	0.114182	0.422	0.432	9.51e-05	Ubtd1
1.94e-20	0.114051	0.323	0.241	5.22e-20	Apobec3
1.18e-06	0.113979	0.634	0.705	2.26e-06	Mob2
2.66e-47	0.113457	0.171	0.058	1.04e-46	1110034G24Rik
6.73e-11	0.113437	0.848	0.908	1.47e-10	Nedd4
2.58e-09	0.113409	0.394	0.371	5.38e-09	Mkks
0.000157174	0.113253	0.425	0.436	0.000271198	Ralgps2
1.33e-06	0.113252	0.339	0.32	2.54e-06	Rnaseh2a
4.07e-10	0.113215	0.825	0.88	8.7e-10	Rabggtb
0.000246769	0.113079	0.413	0.431	0.000422358	Mlxip
1.48e-08	0.113006	0.324	0.293	3.02e-08	Rab40c
7.58e-10	0.112802	0.298	0.256	1.61e-09	Mapkapk3
1.62e-06	0.112696	0.329	0.307	3.08e-06	Rev3l
3.47e-51	0.112586	0.1	0.01	1.42e-50	Itgbl1
2.41e-07	0.11245	0.414	0.405	4.73e-07	Dpf2
0.000664206	0.112325	0.501	0.541	0.00110749	Hnrnpll
1.32e-38	0.112275	0.222	0.108	4.65e-38	Lrrc75b
0.00189654	0.112202	0.536	0.598	0.00306159	Ptbp2
1.73e-07	0.112093	0.41	0.399	3.42e-07	Cdk5
9.45e-06	0.112023	0.405	0.406	1.73e-05	Ccnh
0.00977269	0.11199	0.531	0.59	0.0148762	Sun2
6.28e-16	0.111689	0.317	0.251	1.55e-15	Acbd4
4.37e-32	0.111683	0.121	0.041	1.41e-31	Tk1
3.97e-22	0.111635	0.107	0.045	1.1e-21	Prc1
6.61e-13	0.11161	0.908	0.96	1.52e-12	Snx3
1.98e-08	0.111549	0.402	0.542	4.03e-08	Cks1b
0.000301471	0.111524	0.497	0.535	0.000513798	Impa1
4.32e-22	0.111045	0.263	0.179	1.2e-21	Hsbp1l1
1.2e-07	0.111014	0.944	0.975	2.37e-07	Prdx5
4.15e-57	0.110932	0.157	0.038	1.82e-56	Tmem206
2.03e-06	0.11078	0.53	0.565	3.84e-06	Cdc26
2.72e-05	0.110768	0.612	0.676	4.89e-05	Rad23a
6.54e-05	0.110655	0.535	0.581	0.000115256	Pdzd11
3.02e-16	0.110588	0.252	0.186	7.47e-16	Banp
0.000126208	0.110574	0.397	0.404	0.000219275	Gtpbp2
0.000116315	0.110564	0.714	0.794	0.000202523	4933434E20Rik
9.38e-08	0.110547	0.4	0.385	1.86e-07	Zdhhc4
2.19e-06	0.110504	0.366	0.352	4.13e-06	Rsph9
1.26e-16	0.110217	0.297	0.227	3.13e-16	Xrcc1
7.19e-52	0.110187	0.182	0.058	2.96e-51	Wfdc12
8.32e-06	0.110158	0.646	0.718	1.53e-05	Cbx1
0.00318871	0.11011	0.572	0.649	0.00506335	Ppp5c
0.000568904	0.110069	0.479	0.516	0.000951704	Cd2bp2
2.56e-34	0.109924	0.177	0.078	8.54e-34	Stmnd1
6.64e-16	0.109826	0.217	0.152	1.63e-15	Fas
1.89e-06	0.109783	0.426	0.429	3.57e-06	AK010878
7.39e-50	0.109762	0.169	0.054	2.98e-49	Pced1b
0.000268067	0.109704	0.479	0.508	0.000457797	Helz
2.4e-20	0.109704	0.212	0.136	6.46e-20	Rassf6
2.94e-05	0.109294	0.36	0.352	5.28e-05	Arl6ip6
2.36e-55	0.109243	0.179	0.054	1.01e-54	Map3k15
3.02e-13	0.108977	0.331	0.276	7.02e-13	Dlg3
8.34e-06	0.108835	0.657	0.702	1.53e-05	Bphl
6.11e-08	0.108798	0.398	0.375	1.22e-07	Gpld1
0.000156579	0.108572	0.591	0.654	0.000270195	Rit1
6.7e-19	0.108564	0.263	0.191	1.76e-18	Aldh5a1
7.83e-08	0.108494	0.413	0.399	1.56e-07	Tpgs1
3.63e-10	0.108443	0.926	0.965	7.78e-10	Tcp1
6.13e-09	0.108361	0.298	0.262	1.26e-08	Mtg2
9.28e-07	0.108253	0.494	0.514	1.78e-06	Mrps36
0.000564528	0.107889	0.572	0.634	0.000944546	Osgep
3.54e-17	0.107881	0.258	0.189	8.94e-17	Ftsj1
7e-37	0.107834	0.115	0.229	2.42e-36	Gstm7
0.00382982	0.107726	0.595	0.669	0.0060555	Raf1
1.17e-23	0.107562	0.211	0.127	3.32e-23	Rasgef1b
2.13e-12	0.107452	0.294	0.241	4.85e-12	Zhx1
8.95e-06	0.107437	0.524	0.532	1.64e-05	Cish
3.35e-37	0.107361	0.179	0.078	1.16e-36	Prickle3
1.71e-12	0.107215	0.303	0.249	3.9e-12	Ssx2ip
7.76e-27	0.107161	0.182	0.097	2.33e-26	Rfc3
0.000663821	0.107124	0.284	0.272	0.00110694	Zmat3
6.12e-08	0.107064	0.316	0.284	1.23e-07	S100a13
1.5e-05	0.10703	0.446	0.453	2.73e-05	Erlin1
0.00261211	0.106885	0.456	0.485	0.00417558	4931406C07Rik
2.27e-13	0.106843	0.182	0.127	5.28e-13	Tipin
1.25e-30	0.106646	0.216	0.119	3.97e-30	Galm
4.2e-06	0.106611	0.387	0.374	7.82e-06	Nhsl1
9.8e-10	0.106384	0.329	0.29	2.07e-09	Mettl5
4.23e-21	0.10637	0.167	0.093	1.15e-20	Ier5l
1.29e-07	0.106064	0.312	0.285	2.55e-07	Gpr137
2.55e-37	0.105997	0.201	0.094	8.87e-37	2310040G24Rik
4.55e-25	0.105759	0.221	0.133	1.33e-24	Pde7a
1.65e-08	0.105715	0.723	0.805	3.35e-08	Mrps33
0.0111995	0.10566	0.551	0.63	0.0169347	Itpa
4.8e-54	0.105181	0.145	0.033	2.03e-53	Rab3a
3.12e-14	0.105125	0.258	0.197	7.42e-14	Grcc10
0.0253495	0.104965	0.467	0.505	0.0368484	Trp53
6.99e-05	0.104751	0.524	0.559	0.000122987	Rnf185
0.0022585	0.104616	0.356	0.355	0.0036226	Camk2n1
5.11e-07	0.104419	0.354	0.334	9.9e-07	Gm16124
2.34e-25	0.104243	0.233	0.145	6.86e-25	Creld1
1.46e-11	0.104129	0.966	0.98	3.24e-11	Psmb2
1.58e-13	0.10403	0.986	0.987	3.69e-13	Gnb2
6.36e-08	0.103989	0.34	0.305	1.27e-07	Lcp1
1.38e-17	0.10396	0.262	0.188	3.53e-17	Ppp1r36
3.65e-53	0.103927	0.15	0.037	1.53e-52	Hlf
3.39e-07	0.10391	0.857	0.918	6.62e-07	Tmem50a
1.04e-23	0.103865	0.234	0.147	2.97e-23	Npnt
1.74e-12	0.103833	0.158	0.107	3.97e-12	Mia
5.97e-10	0.103709	0.259	0.213	1.27e-09	Slc16a1
1.78e-07	0.103703	0.389	0.372	3.5e-07	E2f5
0.00949762	0.103603	0.499	0.55	0.0144746	Phf20
3.75e-10	0.103593	0.314	0.272	8.04e-10	Fbxo8
0.000634006	0.103357	0.652	0.715	0.00105814	Snhg12
9.61e-12	0.103227	0.159	0.106	2.15e-11	Olfml3
0.00382396	0.103168	0.794	0.922	0.00604672	Mif
0.00162286	0.1031	0.508	0.553	0.00263498	Plekhf2
0.000485854	0.10306	0.353	0.353	0.000816165	D030056L22Rik
1.47e-08	0.103047	0.931	0.967	3e-08	Cct7
0.00239279	0.102892	0.541	0.597	0.00383386	2510002D24Rik
4.22e-19	0.10277	0.23	0.159	1.11e-18	Lrig2
0.0175758	0.102765	0.389	0.411	0.025925	Clp1
1.12e-06	0.102489	0.785	0.861	2.14e-06	Emc4
1.09e-06	0.102398	0.341	0.316	2.1e-06	Lrrc45
5.11e-15	0.102256	0.25	0.186	1.23e-14	Men1
3.85e-31	0.101946	0.228	0.127	1.23e-30	Sidt1
9.95e-05	0.101818	0.362	0.361	0.000173686	Chordc1
4.65e-23	0.10173	0.23	0.146	1.31e-22	Tpra1
0.00263274	0.101568	0.404	0.422	0.00420751	Atf7ip
1.01e-14	0.101562	0.298	0.235	2.42e-14	Dhodh
0.028288	0.101465	0.592	0.671	0.0409014	Qtrt1
3.69e-55	0.101457	0.155	0.039	1.58e-54	Nlrp1b
0.000542131	0.101165	0.438	0.454	0.000908017	Pak4
4.43e-06	0.101156	0.699	0.785	8.25e-06	Lamtor4
1.04e-48	0.100979	0.155	0.045	4.12e-48	Cnbd2
3.14e-37	0.100968	0.187	0.082	1.09e-36	Hspb6
1.41e-14	0.100968	0.31	0.244	3.38e-14	Gga2
8.79e-05	0.100887	0.81	0.9	0.000153886	Psmd13
2.09e-06	0.100559	0.353	0.335	3.94e-06	Med14
4.7e-17	0.100521	0.248	0.18	1.18e-16	Tpgs2
0.00073669	0.100462	0.367	0.372	0.00122496	Rffl
0.000371636	0.100349	0.466	0.489	0.000629218	Cebpzos
0.000364464	0.100234	0.45	0.471	0.000617779	Zmiz1
7.86e-09	0.100206	0.996	0.995	1.61e-08	Bsg
1.81e-32	0.100184	0.094	0.024	5.87e-32	Gpr87
0.00185489	0.100118	0.493	0.536	0.00299948	Poldip2
5.96e-16	0.100077	0.23	0.165	1.47e-15	Zfp821
4.03e-35	-0.100025	0.571	0.775	1.36e-34	Nrd1
1.36e-65	-0.100061	0.233	0.432	6.51e-65	Kctd6
5.97e-119	-0.100096	0.042	0.203	4.53e-118	Tnfrsf23
1.02e-67	-0.100114	0.262	0.47	4.98e-67	Sun1
7.36e-44	-0.100136	0.526	0.741	2.77e-43	Fnta
3.04e-74	-0.100169	0.206	0.405	1.58e-73	Supt20
6.06e-168	-0.100186	0.025	0.206	6.27e-167	Trim13
1e-63	-0.100208	0.248	0.448	4.7e-63	Arhgap12
8.79e-65	-0.100234	0.267	0.474	4.18e-64	Zfp280d
1.33e-72	-0.100275	0.223	0.431	6.8e-72	Psmg4
4.04e-40	-0.100281	0.43	0.627	1.46e-39	Pigk
9.73e-27	-0.100298	0.494	0.66	2.91e-26	Polr2a
1.36e-50	-0.100335	0.357	0.561	5.52e-50	Ddx42
2.5e-61	-0.100347	0.272	0.478	1.15e-60	Eif4ebp2
3.46e-57	-0.100377	0.278	0.475	1.52e-56	Klf16
2.07e-59	-0.100405	0.238	0.421	9.31e-59	Ncoa1
5.04e-95	-0.10041	0.122	0.316	3.14e-94	Tspyl2
3.1e-36	-0.100438	0.488	0.688	1.06e-35	Ubtf
1.02e-83	-0.100592	0.159	0.355	5.78e-83	Xpr1
6.96e-15	-0.100664	0.876	0.958	1.68e-14	Eif4e
1.89e-104	-0.100774	0.1	0.293	1.28e-103	Trp53rka
7.84e-96	-0.100959	0.135	0.336	4.91e-95	Lmnb1
1.32e-27	-0.101024	0.667	0.85	4.01e-27	Eci1
1.88e-28	-0.10105	0.698	0.868	5.8e-28	Ndufa11
1.92e-172	-0.1011	0.003	0.146	2.06e-171	Mcoln2
5.3e-186	-0.101204	0.016	0.197	6.09e-185	Il18r1
9.67e-199	-0.101212	0.005	0.174	1.18e-197	Epsti1
2.17e-103	-0.101241	0.105	0.299	1.46e-102	Msantd4
6.61e-71	-0.101268	0.173	0.355	3.34e-70	Vezt
4.34e-49	-0.101308	0.409	0.622	1.73e-48	Gtf3c2
2.97e-82	-0.10145	0.151	0.344	1.66e-81	Ctps
3.86e-103	-0.10147	0.159	0.385	2.59e-102	Dicer1
2.63e-150	-0.101497	0.049	0.243	2.46e-149	Cep85
9.99e-207	-0.10154	0.006	0.184	1.26e-205	Sp110
2.95e-53	-0.101553	0.361	0.568	1.24e-52	Mtf1
3.29e-50	-0.101587	0.341	0.541	1.33e-49	Tm2d3
5.44e-142	-0.101606	0.042	0.223	4.84e-141	Slc35g1
7.55e-106	-0.101653	0.09	0.275	5.16e-105	Rbm12
2.98e-95	-0.101715	0.188	0.419	1.86e-94	Entpd2
1.12e-74	-0.101741	0.247	0.462	5.87e-74	Kat5
6.92e-105	-0.101761	0.082	0.262	4.71e-104	4921506M07Rik
1.33e-63	-0.101886	0.393	0.626	6.23e-63	H2afx
2.71e-105	-0.101949	0.119	0.322	1.85e-104	Zfp687
3.14e-199	-0.101987	0.007	0.179	3.85e-198	Mamld1
6.02e-167	-0.102032	0.029	0.216	6.2e-166	Pfn2
1.36e-154	-0.102163	0.003	0.132	1.31e-153	Gm12603
2.71e-79	-0.10224	0.214	0.428	1.48e-78	Slc25a1
4.92e-56	-0.102388	0.35	0.562	2.13e-55	Prkrip1
8.52e-78	-0.102458	0.157	0.342	4.58e-77	Lrch1
3.36e-72	-0.102473	0.229	0.441	1.72e-71	Gnl3l
1.03e-20	-0.102488	0.718	0.854	2.78e-20	Srsf10
5.98e-61	-0.10252	0.334	0.554	2.73e-60	Dnajb12
3.53e-80	-0.102528	0.134	0.313	1.93e-79	Agrn
8.44e-152	-0.102553	0.002	0.129	7.95e-151	Xlr3a
1.65e-12	-0.102608	0.957	0.978	3.76e-12	Pnrc1
9.58e-103	-0.102621	0.074	0.246	6.42e-102	Wrb
3.47e-50	-0.102625	0.389	0.6	1.4e-49	Slc30a7
1.59e-46	-0.102661	0.308	0.485	6.19e-46	Il18
4.01e-59	-0.102747	0.33	0.546	1.79e-58	Foxj3
4.34e-55	-0.102813	0.404	0.623	1.86e-54	Fam204a
2.13e-106	-0.102853	0.14	0.356	1.47e-105	Plekha5
2.69e-33	-0.102857	0.505	0.686	8.86e-33	B4galnt1
5.04e-124	-0.102946	0.078	0.274	3.96e-123	Phlpp2
5.88e-84	-0.103092	0.137	0.326	3.33e-83	Ptger4
4.63e-25	-0.103158	0.665	0.825	1.35e-24	Xrn2
9.57e-49	-0.10318	0.296	0.48	3.8e-48	Slc11a2
7.6e-29	-0.103231	0.686	0.853	2.35e-28	Ppm1a
1.67e-36	-0.103259	0.489	0.681	5.75e-36	Fnbp1l
1.81e-101	-0.103314	0.122	0.323	1.2e-100	Dgkd
3.54e-118	-0.103362	0.07	0.257	2.67e-117	Akr1c12
1.47e-165	-0.103391	0.014	0.176	1.5e-164	Ces2g
9.51e-48	-0.103413	0.415	0.615	3.75e-47	Polr2d
2.05e-82	-0.103479	0.148	0.338	1.15e-81	Edc4
4.99e-77	-0.103518	0.18	0.374	2.66e-76	Nfxl1
7.72e-166	-0.103546	0.013	0.173	7.9e-165	Abcc4
2.38e-106	-0.103559	0.093	0.28	1.64e-105	Pacs1
1.3e-175	-0.10356	0.023	0.206	1.42e-174	Tmem71
2.01e-162	-0.103596	0.028	0.208	2.02e-161	Socs5
7.41e-172	-0.103656	0.013	0.178	7.87e-171	Tcp11l1
1.92e-80	-0.103787	0.151	0.338	1.05e-79	Dennd6a
1.37e-62	-0.103817	0.325	0.547	6.38e-62	Tor1a
9.74e-142	-0.103837	0.057	0.254	8.65e-141	Rnaset2b
8.33e-60	-0.103882	0.392	0.624	3.75e-59	Abcf2
5.23e-45	-0.103894	0.388	0.589	2e-44	Snrnp27
2.33e-22	-0.103927	0.819	0.934	6.5e-22	Sin3b
5.06e-75	-0.10395	0.23	0.441	2.65e-74	Prkaa1
2.65e-95	-0.104025	0.122	0.313	1.65e-94	Mier3
1.49e-52	-0.104041	0.374	0.582	6.2e-52	Prdm2
2.93e-40	-0.10417	0.522	0.73	1.06e-39	Arrdc1
1.22e-68	-0.104192	0.233	0.43	6.03e-68	Etl4
9.43e-62	-0.104304	0.184	0.356	4.34e-61	1500011B03Rik
4.19e-102	-0.104338	0.12	0.321	2.79e-101	Npat
5.48e-141	-0.104465	0.009	0.142	4.85e-140	Phf11d
5.32e-40	-0.104498	0.456	0.661	1.91e-39	BC003965
3.97e-92	-0.104607	0.138	0.337	2.42e-91	Eps15l1
7.58e-17	-0.104607	0.676	0.83	1.9e-16	Sod1
7.15e-29	-0.104608	0.606	0.791	2.21e-28	Mpzl3
3.11e-67	-0.104615	0.267	0.476	1.51e-66	Mnt
4.68e-84	-0.104632	0.135	0.319	2.65e-83	Vav2
1.06e-173	-0.104642	0.019	0.195	1.13e-172	P3h3
8.63e-63	-0.104656	0.255	0.451	4.03e-62	Dusp12
5.77e-35	-0.10466	0.556	0.747	1.95e-34	Pgs1
5.88e-126	-0.10479	0.071	0.266	4.7e-125	Malt1
4.55e-113	-0.104803	0.086	0.278	3.3e-112	Traf3
1.24e-80	-0.104868	0.238	0.46	6.8e-80	Uxt
2.12e-196	-0.104872	0.007	0.179	2.55e-195	Sh3gl2
2.78e-150	-0.10489	0.057	0.263	2.6e-149	Tut1
1.28e-74	-0.104966	0.217	0.421	6.68e-74	Foxk1
6.37e-185	-0.10507	0.015	0.195	7.25e-184	Adgre5
1.19e-20	-0.105175	0.921	0.967	3.2e-20	Arl1
7.52e-129	-0.105289	0.063	0.251	6.13e-128	Gm16062
1.69e-96	-0.105393	0.16	0.374	1.07e-95	Ankib1
3.23e-185	-0.105403	0.016	0.196	3.68e-184	Ppp1r18
5.01e-83	-0.105419	0.179	0.383	2.81e-82	Gpalpp1
1.79e-159	-0.105569	0.044	0.242	1.78e-158	Gab2
7.4e-26	-0.105671	0.942	0.984	2.19e-25	Atp6v0e
2.19e-22	-0.105777	0.772	0.898	6.1e-22	Cisd2
2.34e-24	-0.10579	0.687	0.847	6.75e-24	Sf3b4
7.42e-43	-0.105813	0.339	0.518	2.76e-42	Cxxc5
9.12e-114	-0.105896	0.061	0.235	6.66e-113	Itpripl1
5.27e-39	-0.105931	0.505	0.712	1.88e-38	Ddx1
4.88e-40	-0.105956	0.509	0.711	1.76e-39	Srprb
1.82e-137	-0.106252	0.028	0.189	1.57e-136	Tnnt2
2.13e-29	-0.106267	0.663	0.835	6.66e-29	Appbp2
5.04e-118	-0.106283	0.097	0.299	3.79e-117	Nol6
1.01e-61	-0.106308	0.065	0.183	4.66e-61	Nrarp
3.61e-168	-0.106318	0.018	0.189	3.74e-167	Irak3
8.67e-43	-0.106374	0.434	0.636	3.22e-42	Tor1b
1.66e-81	-0.106492	0.226	0.45	9.19e-81	Sec22a
2.7e-135	-0.106608	0.002	0.115	2.29e-134	Chodl
7.52e-60	-0.106615	0.284	0.488	3.39e-59	Agtrap
1e-27	-0.106737	0.637	0.821	3.04e-27	Ier3ip1
2.58e-106	-0.106776	0.089	0.275	1.78e-105	Cfap43
3.38e-167	-0.106886	0.011	0.168	3.48e-166	Snrpn
1.94e-69	-0.106932	0.279	0.497	9.63e-69	Med4
4e-62	-0.107031	0.238	0.428	1.85e-61	Pcca
8.66e-122	-0.10706	0.023	0.162	6.7e-121	Kazald1
1.56e-81	-0.107144	0.162	0.355	8.62e-81	AI413582
7.69e-65	-0.107155	0.282	0.493	3.66e-64	Cdc40
1.11e-161	-0.107224	0.043	0.242	1.11e-160	Man2b2
5.7e-70	-0.107249	0.279	0.501	2.85e-69	Isg20l2
1.82e-93	-0.107286	0.153	0.362	1.12e-92	Tmem181a
4.71e-36	-0.107345	0.653	0.844	1.61e-35	N4bp2l2
1e-73	-0.107377	0.275	0.495	5.19e-73	Raver1
7.76e-24	-0.107463	0.989	0.997	2.22e-23	Rpl36al
9.02e-64	-0.107543	0.311	0.53	4.24e-63	Fam193a
1.7e-155	-0.107627	0.043	0.237	1.64e-154	Fmnl2
2.9e-56	-0.107692	0.312	0.515	1.26e-55	Blzf1
3.77e-82	-0.107706	0.131	0.313	2.1e-81	Ugdh
2.24e-123	-0.107772	0.075	0.267	1.75e-122	Uspl1
2.62e-70	-0.107847	0.208	0.404	1.31e-69	Fam208a
3.89e-24	-0.107858	0.645	0.79	1.12e-23	Ctsa
2.44e-77	-0.107877	0.215	0.42	1.31e-76	Gm14698
3.79e-85	-0.107883	0.165	0.365	2.16e-84	Dhx8
3.96e-36	-0.107892	0.525	0.719	1.35e-35	Furin
6.42e-18	-0.107899	0.9	0.963	1.65e-17	Atp6v1e1
2.84e-124	-0.107935	0.074	0.269	2.23e-123	Prmt2
1.83e-70	-0.107945	0.191	0.382	9.21e-70	Trim39
1.49e-58	-0.108022	0.295	0.494	6.64e-58	Ino80d
9.8e-21	-0.108036	0.958	0.989	2.65e-20	Swi5
1.91e-79	-0.108047	0.213	0.425	1.04e-78	Sacm1l
8.79e-104	-0.108088	0.14	0.353	5.93e-103	Fbxo45
1.87e-47	-0.108096	0.413	0.617	7.36e-47	Shc1
1.1e-26	-0.108149	0.663	0.846	3.29e-26	Churc1
1.72e-213	-0.108163	0.054	0.311	2.26e-212	Cotl1
[truncated: 2,991 more rows]
