# Supplementary material for: Aberrant androgen action in prostatic progenitor cells induces oncogenesis and tumor development through IGF1 and Wnt axes
Source: Nat Commun. 2022 Jul 28;13:4364. doi: 10.1038/s41467-022-32119-0 (PMC9334353; doi:10.1038/s41467-022-32119-0)
Supplement: Supplementary file 7 — Supplementary Data 4 [file 41467_2022_32119_MOESM7_ESM.xlsx]

## Sheet: Supplementary Data 4
Trimmed mean of M-values normalization
No	Ensembl ID	Symbol	logFC	adjusted p value	DEG flag
1	ENSMUSG00000063177	Klk1b27	9.84004	0.00638365	up
2	ENSMUSG00000066516	Klk1b21	9.617	0.00507606	up
3	ENSMUSG00000056032	BC018473	8.7728	0.00479034	up
4	ENSMUSG00000063713	Klk1b24	8.66948	0.00138958	up
5	ENSMUSG00000063089	Klk1b8	8.24092	0.0093874	up
6	ENSMUSG00000073573	Spink11	7.88883	0.00308738	up
7	ENSMUSG00000053719	Klk1b26	7.68642	0.0162728	up
8	ENSMUSG00000043549	4932442L08Rik	7.64023	0.000982069	up
9	ENSMUSG00000070529	Wfdc10	7.55499	0.00328988	up
10	ENSMUSG00000041722	Khdc1c	7.55217	0.0236728	up
11	ENSMUSG00000023073	Slc10a2	7.52807	0.0309623	up
12	ENSMUSG00000072791	Abcb5	7.29684	7.41783e-05	up
13	ENSMUSG00000038094	Atp13a4	7.20438	0.000624539	up
14	ENSMUSG00000074843	Gm6901	7.16956	0.0270387	up
15	ENSMUSG00000059751	Gm9000	6.91622	0.0103034	up
16	ENSMUSG00000022603	1700016M24Rik	6.90856	0.00193002	up
17	ENSMUSG00000024738	Pga5	6.76462	0.0264462	up
18	ENSMUSG00000067704	Wfdc13	6.52862	0.0259178	up
19	ENSMUSG00000067750	Khdc1a	6.40061	0.0377737	up
20	ENSMUSG00000004988	Fxyd4	6.25055	0.0056051	up
21	ENSMUSG00000070531	Wfdc6b	6.01804	0.000457892	up
22	ENSMUSG00000058354	Krt6a	5.89671	0.0128315	up
23	ENSMUSG00000062061	Lcn13	5.88332	0.00148641	up
24	ENSMUSG00000022598	Psca	5.6611	0.00567282	up
25	ENSMUSG00000086144	Gm11379	5.5772	0.0387427	up
26	ENSMUSG00000047517	Dmbt1	5.55446	0.0128936	up
27	ENSMUSG00000031430	Vsig1	5.51907	0.000195459	up
28	ENSMUSG00000060613	Cyp2c70	5.30938	0.0386267	up
29	ENSMUSG00000036805	Noxa1	5.26507	0.0153807	up
30	ENSMUSG00000019429	Ffar3	5.2392	0.0155631	up
31	ENSMUSG00000079428	Tceal7	5.19151	0.0300385	up
32	ENSMUSG00000073007	Fam46d	5.15647	0.00351185	up
33	ENSMUSG00000056978	Hamp2	5.14667	0.0163397	up
34	ENSMUSG00000022376	Adcy8	5.12678	0.0023846	up
35	ENSMUSG00000047390	Defb9	5.10697	0.0212058	up
36	ENSMUSG00000035811	Ugt2b35	5.04744	2.33857e-05	up
37	ENSMUSG00000067604	Nms	4.91337	0.0105152	up
38	ENSMUSG00000050440	Hamp	4.87982	0.0392949	up
39	ENSMUSG00000056487	Mettl7a2	4.84805	0.0181247	up
40	ENSMUSG00000058052	Defb35	4.84345	0.0326951	up
41	ENSMUSG00000086848	Lce6a	4.7546	0.0378668	up
42	ENSMUSG00000073535	Gm5532	4.65139	0.00278956	up
43	ENSMUSG00000070533	Wfdc8	4.56092	0.00299967	up
44	ENSMUSG00000032454	Rbp2	4.54146	0.0331656	up
45	ENSMUSG00000038560	Sp6	4.53273	0.000361499	up
46	ENSMUSG00000029866	Kel	4.43926	0.0338918	up
47	ENSMUSG00000024936	Kcnk7	4.42263	0.0133935	up
48	ENSMUSG00000066512	Klk1b5	4.33292	0.0368616	up
49	ENSMUSG00000013643	2210415F13Rik	4.29243	0.0451274	up
50	ENSMUSG00000074594	Wfdc9	4.28639	0.00727958	up
51	ENSMUSG00000092600	Gm20442	4.21873	0.0198669	up
52	ENSMUSG00000005553	Atp4a	4.1389	0.003737	up
53	ENSMUSG00000026644	Acbd7	4.07116	0.00819577	up
54	ENSMUSG00000029193	Cckar	4.0533	0.00930174	up
55	ENSMUSG00000092586	Ly6g6c	3.89157	0.0292937	up
56	ENSMUSG00000026614	Slc30a10	3.80434	0.00902769	up
57	ENSMUSG00000026080	Chst10	3.76623	0.00272567	up
58	ENSMUSG00000086381	AV064505	3.55198	0.000101121	up
59	ENSMUSG00000043789	Vwce	3.43374	0.0138335	up
60	ENSMUSG00000051855	Mest	3.43244	0.00382947	up
61	ENSMUSG00000070498	Tmem132b	3.41685	0.00522791	up
62	ENSMUSG00000079018	Ly6c1	3.37059	0.00174664	up
63	ENSMUSG00000052387	Trpm3	3.33525	0.00519253	up
64	ENSMUSG00000037860	Aim2	3.32388	0.0153028	up
65	ENSMUSG00000058568	Defb50	3.17652	0.00375804	up
66	ENSMUSG00000022235	Cmbl	3.16086	0.0171828	up
67	ENSMUSG00000047678	Gpr82	3.15208	0.0342084	up
68	ENSMUSG00000074595	Wfdc6a	3.10503	0.00824734	up
69	ENSMUSG00000021364	Elovl2	3.09701	0.0435443	up
70	ENSMUSG00000033361	Prrg3	3.08209	0.0014308	up
71	ENSMUSG00000063260	Syt10	3.07794	0.0231114	up
72	ENSMUSG00000026354	Lct	3.0702	0.00455529	up
73	ENSMUSG00000057195	Ceacam13	3.05856	0.0359124	up
74	ENSMUSG00000089753	Gm11709	2.99538	0.0256592	up
75	ENSMUSG00000029260	Ugt2b34	2.98928	0.0195048	up
76	ENSMUSG00000075602	Ly6a	2.96723	0.00112664	up
77	ENSMUSG00000044303	Cdkn2a	2.96038	0.04303	up
78	ENSMUSG00000087129	Gm16316	2.95647	0.0157495	up
79	ENSMUSG00000020599	Rgs9	2.95244	0.00487721	up
80	ENSMUSG00000053930	Shisa6	2.93776	0.00519282	up
81	ENSMUSG00000050671	Ism2	2.85741	0.0439734	up
82	ENSMUSG00000015093	Clic3	2.84807	0.00988998	up
83	ENSMUSG00000034159	2310007B03Rik	2.83319	0.013733	up
84	ENSMUSG00000028176	Lrrc7	2.7763	0.0406892	up
85	ENSMUSG00000037852	Cpe	2.75849	0.00373545	up
86	ENSMUSG00000086554	9530034E10Rik	2.74507	0.0419218	up
87	ENSMUSG00000043430	Psapl1	2.74055	0.0221127	up
88	ENSMUSG00000052504	Epha3	2.70251	0.00309376	up
89	ENSMUSG00000068877	Selenbp2	2.69044	0.00418499	up
90	ENSMUSG00000036123	Slc9a3	2.66061	0.0205008	up
91	ENSMUSG00000031382	Asb11	2.6532	0.0165076	up
92	ENSMUSG00000040998	Npnt	2.64312	0.00848837	up
93	ENSMUSG00000054662	Ano9	2.60932	0.00987781	up
94	ENSMUSG00000022938	Fam3b	2.59919	0.0289278	up
95	ENSMUSG00000023906	Cldn6	2.55862	0.0468959	up
96	ENSMUSG00000000560	Gabra2	2.5022	0.00609028	up
97	ENSMUSG00000032327	Stra6	2.46768	0.0205742	up
98	ENSMUSG00000017733	Spinlw1	2.45153	0.0399868	up
99	ENSMUSG00000041660	Bbox1	2.40646	0.0399094	up
100	ENSMUSG00000005686	Ampd3	2.37864	0.00978098	up
101	ENSMUSG00000059668	Krt4	2.3667	0.017237	up
102	ENSMUSG00000028020	Glrb	2.35406	0.00760041	up
103	ENSMUSG00000074259	Gramd2	2.29733	0.0365836	up
104	ENSMUSG00000051397	Tacstd2	2.29418	0.0170076	up
105	ENSMUSG00000018623	Mmp7	2.26672	0.00377126	up
106	ENSMUSG00000049115	Agtr1a	2.2654	0.00922534	up
107	ENSMUSG00000053702	Nebl	2.22637	0.00320866	up
108	ENSMUSG00000062609	Kcnj15	2.22627	0.0231867	up
109	ENSMUSG00000074398	Gm15441	2.19989	0.00598238	up
110	ENSMUSG00000022871	Fetub	2.19644	0.0116172	up
111	ENSMUSG00000092267	Gm20417	2.18811	0.0293224	up
112	ENSMUSG00000042306	S100a14	2.18448	0.0262913	up
113	ENSMUSG00000020676	Ccl11	2.16648	0.043189	up
114	ENSMUSG00000066861	Oas1g	2.15898	0.0265192	up
115	ENSMUSG00000026070	Il18r1	2.13441	0.00315966	up
116	ENSMUSG00000035239	Neu3	2.12732	0.00261409	up
117	ENSMUSG00000036856	Wnt4	2.08311	0.0138014	up
118	ENSMUSG00000025934	Gsta3	2.08285	0.0193421	up
119	ENSMUSG00000052776	Oas1a	2.07827	0.0294409	up
120	ENSMUSG00000030107	Usp18	2.07441	0.023161	up
121	ENSMUSG00000060125	Gm5528	2.07164	0.0136034	up
122	ENSMUSG00000057092	Fxyd3	2.03038	0.0215758	up
123	ENSMUSG00000027326	Casc5	2.01841	0.00281884	up
124	ENSMUSG00000033308	Dpyd	2.01166	0.0264809	up
125	ENSMUSG00000041624	Gucy1a2	2.00768	0.025306	up
126	ENSMUSG00000053279	Aldh1a1	2.00363	0.00807523	up
127	ENSMUSG00000027347	Rasgrp1	2.00263	0.00452393	up
128	ENSMUSG00000086463	Gm16898	1.99259	0.0046359	up
129	ENSMUSG00000002565	Scin	1.98239	0.0116633	up
130	ENSMUSG00000033355	Rtp4	1.97558	0.0367345	up
131	ENSMUSG00000034009	Rxfp1	1.90087	0.0245545	up
132	ENSMUSG00000025429	Pstpip2	1.88748	0.0377487	up
133	ENSMUSG00000023341	Mx2	1.87479	0.0481306	up
134	ENSMUSG00000000739	Sult5a1	1.87383	0.00386715	up
135	ENSMUSG00000046688	Tifa	1.86957	0.0423981	up
136	ENSMUSG00000029212	Gabrb1	1.8667	0.0209453	up
137	ENSMUSG00000039304	Tnfsf10	1.85949	0.0394125	up
138	ENSMUSG00000042213	Anubl1	1.85181	0.000367447	up
139	ENSMUSG00000050463	Krt78	1.84821	0.029918	up
140	ENSMUSG00000050640	Tmem150c	1.84712	0.0183295	up
141	ENSMUSG00000031298	Gpr64	1.83564	0.03171	up
142	ENSMUSG00000024222	Fkbp5	1.78807	0.0307271	up
143	ENSMUSG00000037922	Bank1	1.76756	0.0360266	up
144	ENSMUSG00000051669	AU021092	1.74811	0.0213162	up
145	ENSMUSG00000020183	Cpm	1.74185	0.0115881	up
146	ENSMUSG00000024747	Aldh1a7	1.73401	0.00858395	up
147	ENSMUSG00000021665	Hexb	1.72665	0.00143792	up
148	ENSMUSG00000032221	Mns1	1.71655	0.0460983	up
149	ENSMUSG00000024114	Prss41	1.7115	0.00255173	up
150	ENSMUSG00000049811	Fam161a	1.70599	0.00284427	up
151	ENSMUSG00000037254	Itih2	1.69883	0.00173252	up
152	ENSMUSG00000049307	Fut4	1.66284	0.034211	up
153	ENSMUSG00000032586	Traip	1.6551	0.0331378	up
154	ENSMUSG00000041372	B4galnt3	1.64828	0.0190765	up
155	ENSMUSG00000042251	Pm20d1	1.63516	0.0370274	up
156	ENSMUSG00000042515	Mum1l1	1.62779	0.0302938	up
157	ENSMUSG00000020646	Mboat2	1.62289	0.00491703	up
158	ENSMUSG00000031209	Heph	1.61726	0.0227771	up
159	ENSMUSG00000007908	Hmgcll1	1.61297	0.034478	up
160	ENSMUSG00000079038	D130040H23Rik	1.59037	0.00812227	up
161	ENSMUSG00000026077	Npas2	1.5824	0.0350892	up
162	ENSMUSG00000092011	Gm9793	1.57327	0.00108441	up
163	ENSMUSG00000073442	Gm16386	1.56116	0.0156778	up
164	ENSMUSG00000021750	Fam107a	1.55235	0.0298015	up
165	ENSMUSG00000021701	Plk2	1.55169	0.0173896	up
166	ENSMUSG00000035778	Ggta1	1.54748	0.0255396	up
167	ENSMUSG00000045328	Cenpe	1.54515	0.000344676	up
168	ENSMUSG00000028459	Cd72	1.5373	0.0255863	up
169	ENSMUSG00000025213	Kazald1	1.53625	0.0121623	up
170	ENSMUSG00000068079	Tcf15	1.52245	0.041353	up
171	ENSMUSG00000044201	Cdc25c	1.51993	0.015176	up
172	ENSMUSG00000020411	Nipal4	1.5071	0.0432854	up
173	ENSMUSG00000090677	D930019O06Rik	1.50127	0.0341224	up
174	ENSMUSG00000032719	Gm106	1.50098	0.032285	up
175	ENSMUSG00000047534	Mis18bp1	1.49151	0.00289283	up
176	ENSMUSG00000035121	Neil2	1.49069	0.0260197	up
177	ENSMUSG00000051378	Kif18b	1.48641	0.0410608	up
178	ENSMUSG00000022883	Robo1	1.48037	0.0217517	up
179	ENSMUSG00000021360	Gcnt2	1.48016	0.0327404	up
180	ENSMUSG00000041773	Enc1	1.47647	0.0423466	up
181	ENSMUSG00000092386	Gm20536	1.47106	0.0384983	up
182	ENSMUSG00000073859	Itpripl2	1.46759	0.0456891	up
183	ENSMUSG00000044748	Defb1	1.44592	0.00630337	up
184	ENSMUSG00000034127	Tspan8	1.43663	0.0311104	up
185	ENSMUSG00000021759	Ppap2a	1.43214	0.0177148	up
186	ENSMUSG00000022206	Npr3	1.42842	0.0472942	up
187	ENSMUSG00000032420	Nt5e	1.424	0.0135298	up
188	ENSMUSG00000092187	Gm20457	1.42202	0.0126859	up
189	ENSMUSG00000022912	Pros1	1.41656	0.00769807	up
190	ENSMUSG00000036223	Ska1	1.41557	0.0294951	up
191	ENSMUSG00000026170	Cyp27a1	1.4129	0.00970602	up
192	ENSMUSG00000025993	Slc40a1	1.41007	0.0215733	up
193	ENSMUSG00000079056	Kcnip3	1.39917	0.0164209	up
194	ENSMUSG00000026249	Serpine2	1.39734	0.0311386	up
195	ENSMUSG00000039452	Snx22	1.38241	0.000138736	up
196	ENSMUSG00000056531	Ccdc18	1.37388	0.00541231	up
197	ENSMUSG00000049804	Armcx4	1.37109	0.0193229	up
198	ENSMUSG00000032006	Pdgfd	1.36917	0.025823	up
199	ENSMUSG00000040204	2810417H13Rik	1.36353	0.013874	up
200	ENSMUSG00000026039	Sgol2	1.34514	0.00278671	up
201	ENSMUSG00000087676	9230114K14Rik	1.3401	0.0110604	up
202	ENSMUSG00000028497	Ptplad2	1.33867	0.0280691	up
203	ENSMUSG00000026600	Soat1	1.33556	0.0270357	up
204	ENSMUSG00000091714	Gm17675	1.33026	0.00435479	up
205	ENSMUSG00000037725	Ckap2	1.32686	0.0156046	up
206	ENSMUSG00000024501	Dpysl3	1.3234	0.0382636	up
207	ENSMUSG00000042477	Tfap2e	1.30681	0.0485564	up
208	ENSMUSG00000037735	2810032G03Rik	1.30522	0.0335377	up
209	ENSMUSG00000024795	Kif20b	1.3022	0.00340862	up
210	ENSMUSG00000028678	Kif2c	1.29824	0.0132033	up
211	ENSMUSG00000026605	Cenpf	1.28682	0.00810187	up
212	ENSMUSG00000019831	Wasf1	1.28022	0.0321882	up
213	ENSMUSG00000032372	Plscr2	1.27029	0.00821866	up
214	ENSMUSG00000086324	Gm15564	1.26526	0.0349294	up
215	ENSMUSG00000057886	Gm6984	1.26495	0.0148352	up
216	ENSMUSG00000042797	Aqp11	1.2608	0.0309424	up
217	ENSMUSG00000043192	Gm1840	1.25637	0.0391447	up
218	ENSMUSG00000020493	Prr11	1.25368	0.00626848	up
219	ENSMUSG00000058126	Tpm3-rs7	1.24567	0.0383318	up
220	ENSMUSG00000039055	Eme1	1.23271	0.0226719	up
221	ENSMUSG00000024056	Ndc80	1.21995	0.0145067	up
222	ENSMUSG00000036768	Kif15	1.21644	0.0153409	up
223	ENSMUSG00000085814	1810014B01Rik	1.2141	0.0105405	up
224	ENSMUSG00000043300	B3galnt1	1.2109	0.0247823	up
225	ENSMUSG00000038843	Gcnt1	1.20664	0.0236451	up
226	ENSMUSG00000034959	5031414D18Rik	1.1972	0.0280725	up
227	ENSMUSG00000039396	Neil3	1.19539	0.0244222	up
228	ENSMUSG00000030641	4632434I11Rik	1.18085	0.037053	up
229	ENSMUSG00000037148	Arhgap10	1.17945	0.00389907	up
230	ENSMUSG00000033952	Aspm	1.17496	0.0228259	up
231	ENSMUSG00000029334	Prkg2	1.1737	0.0220801	up
232	ENSMUSG00000090625	AL593857.1	1.17243	0.000180877	up
233	ENSMUSG00000037544	Dlgap5	1.1675	0.0311177	up
234	ENSMUSG00000041431	Ccnb1	1.14554	0.0419319	up
235	ENSMUSG00000041147	Brca2	1.12931	0.00723022	up
236	ENSMUSG00000020627	Klhl29	1.12568	0.0335518	up
237	ENSMUSG00000025026	Add3	1.1194	0.0420035	up
238	ENSMUSG00000026622	Nek2	1.11824	0.0453642	up
239	ENSMUSG00000071350	Setdb2	1.11093	0.0182405	up
240	ENSMUSG00000033906	Zdhhc15	1.09858	0.00306936	up
241	ENSMUSG00000015880	Ncapg	1.09096	0.0289877	up
242	ENSMUSG00000024386	Proc	1.09033	0.0363143	up
243	ENSMUSG00000039542	Ncam1	1.08941	0.0447541	up
244	ENSMUSG00000033752	Mnd1	1.08738	0.0173272	up
245	ENSMUSG00000022322	Shcbp1	1.08354	0.0281296	up
246	ENSMUSG00000093483	RP23-381B19.7	1.07932	0.0143644	up
247	ENSMUSG00000020330	Hmmr	1.07782	0.0262156	up
248	ENSMUSG00000055421	Pcdh9	1.07686	0.0481245	up
249	ENSMUSG00000024989	Cep55	1.07349	0.0252178	up
250	ENSMUSG00000006205	Htra1	1.07084	0.026746	up
251	ENSMUSG00000038543	BC028528	1.06816	0.0334854	up
252	ENSMUSG00000090756	Gm17635	1.06615	0.0472647	up
253	ENSMUSG00000032218	Ccnb2	1.0482	0.0264439	up
254	ENSMUSG00000039958	4833442J19Rik	1.04737	0.00767938	up
255	ENSMUSG00000031004	Mki67	1.04694	0.00805363	up
256	ENSMUSG00000027331	D2Ertd750e	1.04008	0.0198119	up
257	ENSMUSG00000070605	Gm13251	1.03369	0.0167693	up
258	ENSMUSG00000044337	Cxcr7	1.03076	0.0174569	up
259	ENSMUSG00000057835	Zfp119a	1.02695	0.00898296	up
260	ENSMUSG00000017550	Atad5	1.02408	0.0147985	up
261	ENSMUSG00000025786	Zdhhc3	1.02208	0.000130369	up
262	ENSMUSG00000051076	Vtcn1	1.01805	0.0432637	up
263	ENSMUSG00000056220	Pla2g4a	1.01319	0.0026322	up
264	ENSMUSG00000018800	Abca5	1.01207	0.00453595	up
265	ENSMUSG00000042834	D0H4S114	1.01163	0.0301474	up
266	ENSMUSG00000021376	Tpmt	1.01039	0.0453854	up
267	ENSMUSG00000028549	Itgb3bp	1.00666	0.0171515	up
268	ENSMUSG00000028780	Sema3c	-1.00329	0.0369666	down
269	ENSMUSG00000074154	Ap3s1-ps2	-1.00398	0.036477	down
270	ENSMUSG00000046229	Scand1	-1.0101	0.0109912	down
271	ENSMUSG00000026424	Gpr37l1	-1.01806	0.0450517	down
272	ENSMUSG00000020272	Stk10	-1.02248	0.0350216	down
273	ENSMUSG00000035640	Dos	-1.02649	0.00743003	down
274	ENSMUSG00000044949	Ubtd2	-1.03083	0.0213266	down
275	ENSMUSG00000024887	Asah2	-1.04258	0.00675311	down
276	ENSMUSG00000024812	Tjp2	-1.04726	0.0304426	down
277	ENSMUSG00000060032	H2afj	-1.07051	0.000243365	down
278	ENSMUSG00000034714	Ttyh2	-1.0781	0.0437499	down
279	ENSMUSG00000029186	Pi4k2b	-1.10368	0.0367445	down
280	ENSMUSG00000002083	Bbc3	-1.11281	0.0139636	down
281	ENSMUSG00000046410	Kcnk6	-1.11624	0.0391209	down
282	ENSMUSG00000085890	2010012P19Rik	-1.11633	0.0407998	down
283	ENSMUSG00000066278	Vps37b	-1.11634	0.0158674	down
284	ENSMUSG00000021185	9030617O03Rik	-1.12643	0.0185984	down
285	ENSMUSG00000018932	Map2k3	-1.17643	0.0330301	down
286	ENSMUSG00000027583	Zbtb46	-1.17728	0.03629	down
287	ENSMUSG00000032348	Gsta4	-1.22091	0.00454875	down
288	ENSMUSG00000042608	Stk40	-1.27176	0.020952	down
289	ENSMUSG00000049382	Krt8	-1.27492	0.0356871	down
290	ENSMUSG00000023150	Ivns1abp	-1.29532	0.00802752	down
291	ENSMUSG00000031732	Phlpp2	-1.31304	0.0235074	down
292	ENSMUSG00000063838	Cdc42ep5	-1.31572	0.0449218	down
293	ENSMUSG00000090264	Eif4ebp3	-1.33558	0.0366887	down
294	ENSMUSG00000042549	Gm16516	-1.34117	0.0205357	down
295	ENSMUSG00000062742	Gm5239	-1.3418	0.0197858	down
296	ENSMUSG00000023272	Creld2	-1.34591	0.0317939	down
297	ENSMUSG00000025402	Nab2	-1.35093	0.0358706	down
298	ENSMUSG00000050628	Fam100b	-1.3693	0.0264372	down
299	ENSMUSG00000091448	Gm17388	-1.3822	0.0381413	down
300	ENSMUSG00000040957	Cables1	-1.39038	0.0142794	down
301	ENSMUSG00000031490	Eif4ebp1	-1.39668	0.0452243	down
302	ENSMUSG00000060380	C030014I23Rik	-1.42234	0.0035694	down
303	ENSMUSG00000021678	F2rl1	-1.42242	0.0224498	down
304	ENSMUSG00000050854	Tmem125	-1.47255	0.00431869	down
305	ENSMUSG00000045045	Lrfn4	-1.50082	0.0100246	down
306	ENSMUSG00000051335	Gfod1	-1.50224	0.0026261	down
307	ENSMUSG00000001627	Ifrd1	-1.52147	0.048924	down
308	ENSMUSG00000031770	Herpud1	-1.5243	0.0255442	down
309	ENSMUSG00000024807	Syvn1	-1.52634	0.0179777	down
310	ENSMUSG00000063060	Sox7	-1.52961	0.0110609	down
311	ENSMUSG00000074796	Slc4a11	-1.54955	0.0441358	down
312	ENSMUSG00000019256	Ahr	-1.60514	0.0479401	down
313	ENSMUSG00000004951	Hspb1	-1.62649	0.0368147	down
314	ENSMUSG00000039208	Metrnl	-1.66172	0.0198536	down
315	ENSMUSG00000023019	Gpd1	-1.68988	0.0115031	down
316	ENSMUSG00000047370	Gm7367	-1.75663	0.0277987	down
317	ENSMUSG00000022615	Tymp	-1.81723	0.00533223	down
318	ENSMUSG00000063889	Crem	-1.87796	0.0162072	down
319	ENSMUSG00000030792	Dkkl1	-1.89582	0.0399116	down
320	ENSMUSG00000024843	Chka	-1.95511	0.0190949	down
321	ENSMUSG00000087593	Gm16174	-1.9626	0.0143663	down
322	ENSMUSG00000030137	Tuba8	-1.96725	0.00941561	down
323	ENSMUSG00000010760	Phlda2	-1.98396	0.00589414	down
324	ENSMUSG00000030200	Bcl2l14	-1.99694	0.013545	down
325	ENSMUSG00000038264	Sema7a	-2.02302	0.0302279	down
326	ENSMUSG00000061959	Ces1e	-2.06655	0.0435874	down
327	ENSMUSG00000026773	Pfkfb3	-2.12732	0.0471151	down
328	ENSMUSG00000061815	Rufy4	-2.17855	0.0409332	down
329	ENSMUSG00000025408	Ddit3	-2.19726	0.0186184	down
330	ENSMUSG00000032802	Srxn1	-2.56864	0.0189937	down
331	ENSMUSG00000035775	Krt20	-2.58917	0.0252241	down
332	ENSMUSG00000068686	Cd59b	-2.59757	0.0299453	down
333	ENSMUSG00000035557	Krt17	-2.78827	0.0416543	down
334	ENSMUSG00000051159	Cited1	-2.93843	0.0114813	down
335	ENSMUSG00000025330	Padi4	-3.51136	0.0397146	down
336	ENSMUSG00000027737	Slc7a11	-3.63524	0.0222031	down
337	ENSMUSG00000048138	Dmrt2	-3.9412	0.0484159	down
338	ENSMUSG00000024526	Cidea	-3.95158	0.0391658	down
339	ENSMUSG00000091248	Gm17689	-4.00385	0.0347259	down
340	ENSMUSG00000043461	1110032A04Rik	-4.09121	0.0349494	down
341	ENSMUSG00000067786	Nnat	-4.11324	0.0257915	down
342	ENSMUSG00000078994	Zfp429	-4.19078	0.00191203	down
343	ENSMUSG00000078925	D030018L15Rik	-4.77717	0.0492049	down
344	ENSMUSG00000061762	Tac1	-4.98536	0.00743641	down
345	ENSMUSG00000091274	Igkv4-53	-5.0284	0.0307889	down
346	ENSMUSG00000022435	Upk3a	-5.05693	0.0178476	down
347	ENSMUSG00000037440	Vnn1	-5.26447	0.0150454	down
348	ENSMUSG00000020062	Slc5a8	-5.44978	0.0339302	down
349	ENSMUSG00000025431	Crisp1	-5.6651	0.0421258	down
350	ENSMUSG00000057657	Gm10260	-5.83566	0.0136913	down
351	ENSMUSG00000017000	Svs6	-7.31872	0.0180798	down
352	ENSMUSG00000078758	Gm4684	-7.57964	0.0301468	down
353	ENSMUSG00000032291	Crabp1	-7.8419	0.0166635	down
354	ENSMUSG00000024128	Sbp	-8.66812	0.0339728	down
355	ENSMUSG00000017004	Svs5	-9.11544	0.0170755	down
356	ENSMUSG00000090302	Gm7714	-9.25055	0.038187	down
357	ENSMUSG00000023289	Sva	-9.28143	0.0126128	down
358	ENSMUSG00000066071	Cyp4a12a	-9.86755	0.0221881	down
359	ENSMUSG00000040132	Svs2	-12.4666	0.00891315	down
Upper quartile normalization
No	Ensembl ID	Symbol	logFC	adjusted p value	DEG flag
1	ENSMUSG00000063177	Klk1b27	9.67541	0.00721275	up
2	ENSMUSG00000066516	Klk1b21	9.45678	0.00291625	up
3	ENSMUSG00000056032	BC018473	8.74404	8.74438e-06	up
4	ENSMUSG00000063713	Klk1b24	8.64211	0.00227209	up
5	ENSMUSG00000063089	Klk1b8	8.07853	0.0161415	up
6	ENSMUSG00000073573	Spink11	7.86132	0.00204116	up
7	ENSMUSG00000070529	Wfdc10	7.51211	0.00418857	up
8	ENSMUSG00000072791	Abcb5	7.2614	0.000293698	up
9	ENSMUSG00000038094	Atp13a4	7.17766	0.00346724	up
10	ENSMUSG00000074843	Gm6901	7.00537	0.0321592	up
11	ENSMUSG00000059751	Gm9000	6.90433	0.00469064	up
12	ENSMUSG00000067750	Khdc1a	6.35817	0.00418303	up
13	ENSMUSG00000070531	Wfdc6b	6.00036	0.00264544	up
14	ENSMUSG00000062061	Lcn13	5.83142	0.00944855	up
15	ENSMUSG00000022598	Psca	5.62022	0.0127442	up
16	ENSMUSG00000031430	Vsig1	5.4819	0.00178912	up
17	ENSMUSG00000019429	Ffar3	5.2169	0.01376	up
18	ENSMUSG00000056978	Hamp2	5.12351	0.00989399	up
19	ENSMUSG00000035811	Ugt2b35	5.05037	8.73655e-06	up
20	ENSMUSG00000070533	Wfdc8	4.53262	0.00983385	up
21	ENSMUSG00000038560	Sp6	4.50025	0.00288481	up
22	ENSMUSG00000092600	Gm20442	4.19782	0.0341566	up
23	ENSMUSG00000029193	Cckar	4.03865	0.00103774	up
24	ENSMUSG00000038218	Gm9765	3.99077	0.0197322	up
25	ENSMUSG00000042845	Wfdc12	3.86477	0.0259175	up
26	ENSMUSG00000026614	Slc30a10	3.76198	0.0205049	up
27	ENSMUSG00000026080	Chst10	3.73925	0.00726289	up
28	ENSMUSG00000086381	AV064505	3.54693	0.000729754	up
29	ENSMUSG00000051855	Mest	3.39049	0.0184505	up
30	ENSMUSG00000079018	Ly6c1	3.34901	0.00616519	up
31	ENSMUSG00000052387	Trpm3	3.32203	0.00106675	up
32	ENSMUSG00000037860	Aim2	3.29391	0.0210568	up
33	ENSMUSG00000058568	Defb50	3.15021	0.00605276	up
34	ENSMUSG00000022235	Cmbl	3.12746	0.0242617	up
35	ENSMUSG00000074595	Wfdc6a	3.08288	0.0212056	up
36	ENSMUSG00000033361	Prrg3	3.0588	0.00326656	up
37	ENSMUSG00000063260	Syt10	3.05085	0.01469	up
38	ENSMUSG00000026354	Lct	3.03563	0.0130788	up
39	ENSMUSG00000024521	Pmaip1	3.02311	0.00617333	up
40	ENSMUSG00000089753	Gm11709	2.99185	0.00491707	up
41	ENSMUSG00000075602	Ly6a	2.95425	0.00357509	up
42	ENSMUSG00000020599	Rgs9	2.93268	0.00942822	up
43	ENSMUSG00000087129	Gm16316	2.92593	0.0379349	up
44	ENSMUSG00000050671	Ism2	2.82868	0.015095	up
45	ENSMUSG00000037852	Cpe	2.74559	0.00307733	up
46	ENSMUSG00000052504	Epha3	2.68803	0.00349605	up
47	ENSMUSG00000068877	Selenbp2	2.68513	0.0164999	up
48	ENSMUSG00000040998	Npnt	2.60703	0.0273908	up
49	ENSMUSG00000054662	Ano9	2.59942	0.00510698	up
50	ENSMUSG00000092171	4833427F10Rik	2.5421	0.0243461	up
51	ENSMUSG00000000560	Gabra2	2.48516	0.00543953	up
52	ENSMUSG00000032327	Stra6	2.44866	0.0134336	up
53	ENSMUSG00000005686	Ampd3	2.33963	0.0268272	up
54	ENSMUSG00000028020	Glrb	2.32493	0.00994619	up
55	ENSMUSG00000051397	Tacstd2	2.30379	0.02805	up
56	ENSMUSG00000018623	Mmp7	2.26392	0.00104484	up
57	ENSMUSG00000049115	Agtr1a	2.23957	0.00897442	up
58	ENSMUSG00000042306	S100a14	2.19227	0.0352582	up
59	ENSMUSG00000092267	Gm20417	2.17335	0.0412626	up
60	ENSMUSG00000020676	Ccl11	2.1449	0.0145729	up
61	ENSMUSG00000026070	Il18r1	2.13137	0.00240203	up
62	ENSMUSG00000035239	Neu3	2.11537	0.0072294	up
63	ENSMUSG00000025934	Gsta3	2.07131	0.0021413	up
64	ENSMUSG00000036856	Wnt4	2.06627	0.0269667	up
65	ENSMUSG00000022860	Chodl	2.03051	0.0476653	up
66	ENSMUSG00000057092	Fxyd3	2.01262	0.0280217	up
67	ENSMUSG00000033308	Dpyd	2.00704	0.0052873	up
68	ENSMUSG00000027347	Rasgrp1	1.98744	0.0208726	up
69	ENSMUSG00000002565	Scin	1.98222	0.0282681	up
70	ENSMUSG00000053279	Aldh1a1	1.98095	0.0113702	up
71	ENSMUSG00000050071	Bex1	1.91572	0.00422166	up
72	ENSMUSG00000042213	Anubl1	1.85876	0.00144915	up
73	ENSMUSG00000000739	Sult5a1	1.85823	0.0051391	up
74	ENSMUSG00000046688	Tifa	1.8576	0.0306974	up
75	ENSMUSG00000050463	Krt78	1.85532	0.0365652	up
76	ENSMUSG00000031298	Gpr64	1.83184	0.00282857	up
77	ENSMUSG00000050640	Tmem150c	1.82241	0.0184262	up
78	ENSMUSG00000024222	Fkbp5	1.79017	0.00900857	up
79	ENSMUSG00000087466	A330041J22Rik	1.76541	0.0307419	up
80	ENSMUSG00000020183	Cpm	1.72639	0.00641526	up
81	ENSMUSG00000021665	Hexb	1.71755	0.00182813	up
82	ENSMUSG00000037254	Itih2	1.71482	0.00295121	up
83	ENSMUSG00000024747	Aldh1a7	1.71166	0.00845561	up
84	ENSMUSG00000024114	Prss41	1.70047	0.00445816	up
85	ENSMUSG00000026822	Lcn2	1.69869	0.041403	up
86	ENSMUSG00000030623	1700019G06Rik	1.69052	0.0375703	up
87	ENSMUSG00000049811	Fam161a	1.69032	0.0122853	up
88	ENSMUSG00000049307	Fut4	1.65882	0.0364627	up
89	ENSMUSG00000042515	Mum1l1	1.63556	0.00811531	up
90	ENSMUSG00000041372	B4galnt3	1.62697	0.0351382	up
91	ENSMUSG00000006570	Defb2	1.62602	0.0214239	up
92	ENSMUSG00000042251	Pm20d1	1.62256	0.0168503	up
93	ENSMUSG00000020646	Mboat2	1.60217	0.0301029	up
94	ENSMUSG00000031209	Heph	1.59896	0.00604616	up
95	ENSMUSG00000026691	Fmo3	1.59539	0.0478015	up
96	ENSMUSG00000079038	D130040H23Rik	1.58188	0.00982012	up
97	ENSMUSG00000092011	Gm9793	1.57774	0.00133133	up
98	ENSMUSG00000073442	Gm16386	1.57219	0.0236854	up
99	ENSMUSG00000026077	Npas2	1.5645	0.0283663	up
100	ENSMUSG00000021701	Plk2	1.53999	0.00778069	up
101	ENSMUSG00000025213	Kazald1	1.53015	0.00394838	up
102	ENSMUSG00000016024	Lbp	1.52657	0.0295678	up
103	ENSMUSG00000086428	Gm15199	1.52489	0.0300511	up
104	ENSMUSG00000035778	Ggta1	1.52301	0.0349741	up
105	ENSMUSG00000040564	Apoc1	1.52262	0.0491453	up
106	ENSMUSG00000021728	Emb	1.5095	0.0482621	up
107	ENSMUSG00000032719	Gm106	1.49271	0.0127884	up
108	ENSMUSG00000090677	D930019O06Rik	1.48184	0.0258916	up
109	ENSMUSG00000092386	Gm20536	1.47868	0.0424114	up
110	ENSMUSG00000044748	Defb1	1.4753	0.0116785	up
111	ENSMUSG00000022883	Robo1	1.47165	0.0192086	up
112	ENSMUSG00000021360	Gcnt2	1.46916	0.0096324	up
113	ENSMUSG00000041773	Enc1	1.46327	0.038506	up
114	ENSMUSG00000040537	Adam22	1.45298	0.0171149	up
115	ENSMUSG00000034127	Tspan8	1.43801	0.00843267	up
116	ENSMUSG00000092187	Gm20457	1.42122	0.0100919	up
117	ENSMUSG00000025993	Slc40a1	1.41451	0.0152709	up
118	ENSMUSG00000021759	Ppap2a	1.41369	0.0450123	up
119	ENSMUSG00000022912	Pros1	1.40944	0.00135435	up
120	ENSMUSG00000032420	Nt5e	1.40532	0.0222955	up
121	ENSMUSG00000026249	Serpine2	1.39556	0.0207988	up
122	ENSMUSG00000026170	Cyp27a1	1.39494	0.0365864	up
123	ENSMUSG00000039452	Snx22	1.38506	0.00135451	up
124	ENSMUSG00000079056	Kcnip3	1.37789	0.0338637	up
125	ENSMUSG00000032066	Bco2	1.36743	0.0115052	up
126	ENSMUSG00000056069	Fam105a	1.36161	0.0178698	up
127	ENSMUSG00000020953	Coch	1.35889	0.0384272	up
128	ENSMUSG00000032006	Pdgfd	1.35143	0.045145	up
129	ENSMUSG00000087676	9230114K14Rik	1.33766	0.00788611	up
130	ENSMUSG00000091714	Gm17675	1.33611	0.0112349	up
131	ENSMUSG00000028497	Ptplad2	1.33193	0.00725737	up
132	ENSMUSG00000026600	Soat1	1.32366	0.0079502	up
133	ENSMUSG00000037725	Ckap2	1.3092	0.0316795	up
134	ENSMUSG00000024795	Kif20b	1.30002	0.0109509	up
135	ENSMUSG00000030340	Scnn1a	1.29139	0.0412277	up
136	ENSMUSG00000086324	Gm15564	1.28937	0.0179509	up
137	ENSMUSG00000091881	Gm17146	1.27992	0.0462171	up
138	ENSMUSG00000025089	Gfra1	1.27882	0.049939	up
139	ENSMUSG00000019831	Wasf1	1.27582	0.0187145	up
140	ENSMUSG00000020053	Igf1	1.27279	0.0107081	up
141	ENSMUSG00000058126	Tpm3-rs7	1.26269	0.0026687	up
142	ENSMUSG00000032372	Plscr2	1.25886	0.0113428	up
143	ENSMUSG00000069184	Zfp72	1.25441	0.0362276	up
144	ENSMUSG00000043192	Gm1840	1.2519	0.0423887	up
145	ENSMUSG00000037624	Kcnk2	1.24661	0.0477627	up
146	ENSMUSG00000001865	Cpa3	1.24514	0.00724298	up
147	ENSMUSG00000004558	Ndrg2	1.23076	0.0414471	up
148	ENSMUSG00000085814	1810014B01Rik	1.23055	0.0151076	up
149	ENSMUSG00000025324	Atp10a	1.22755	0.00748885	up
150	ENSMUSG00000038665	Dgki	1.21351	0.037022	up
151	ENSMUSG00000043300	B3galnt1	1.20085	0.0148974	up
152	ENSMUSG00000024659	Anxa1	1.19562	0.0195393	up
153	ENSMUSG00000090625	AL593857.1	1.17505	0.000963698	up
154	ENSMUSG00000037148	Arhgap10	1.16581	0.0254162	up
155	ENSMUSG00000024039	Cbs	1.15992	0.033502	up
156	ENSMUSG00000039092	Sptlc3	1.14657	0.0180255	up
157	ENSMUSG00000074384	AI429214	1.13581	0.0369186	up
158	ENSMUSG00000041079	Rwdd2b	1.13507	0.017812	up
159	ENSMUSG00000063975	Slco1a5	1.11343	0.0410591	up
160	ENSMUSG00000071350	Setdb2	1.11157	0.0073359	up
161	ENSMUSG00000025026	Add3	1.10886	0.0255685	up
162	ENSMUSG00000001819	Hoxd13	1.09262	0.0395608	up
163	ENSMUSG00000054146	Krt15	1.09128	0.0386786	up
164	ENSMUSG00000024386	Proc	1.08411	0.0320549	up
165	ENSMUSG00000093483	RP23-381B19.7	1.06992	0.0310127	up
166	ENSMUSG00000006205	Htra1	1.05108	0.0393129	up
167	ENSMUSG00000039958	4833442J19Rik	1.05107	0.00677838	up
168	ENSMUSG00000032218	Ccnb2	1.04005	0.0440494	up
169	ENSMUSG00000031004	Mki67	1.03874	0.0195405	up
170	ENSMUSG00000057835	Zfp119a	1.03823	0.0175122	up
171	ENSMUSG00000027358	Bmp2	1.03479	0.0296596	up
172	ENSMUSG00000027331	D2Ertd750e	1.03352	0.0380037	up
173	ENSMUSG00000025786	Zdhhc3	1.02692	0.000534132	up
174	ENSMUSG00000003617	Cp	1.02363	0.0140739	up
175	ENSMUSG00000022225	Cma1	1.02004	0.0240278	up
176	ENSMUSG00000044337	Cxcr7	1.01889	0.0420787	up
177	ENSMUSG00000018800	Abca5	1.01642	0.00529534	up
178	ENSMUSG00000028549	Itgb3bp	1.0098	0.0099231	up
179	ENSMUSG00000056220	Pla2g4a	1.00583	0.0128418	up
180	ENSMUSG00000022899	Slc15a2	1.00221	0.00629564	up
181	ENSMUSG00000056019	Zfp709	1.00098	0.0276039	up
182	ENSMUSG00000035370	Adat3	-1.008	0.0413354	down
183	ENSMUSG00000020272	Stk10	-1.00983	0.0158353	down
184	ENSMUSG00000035640	Dos	-1.02114	0.00672768	down
185	ENSMUSG00000044949	Ubtd2	-1.02216	0.0207321	down
186	ENSMUSG00000046229	Scand1	-1.02332	0.0304177	down
187	ENSMUSG00000026424	Gpr37l1	-1.03262	0.0463592	down
188	ENSMUSG00000001348	Acp5	-1.03723	0.00797462	down
189	ENSMUSG00000024887	Asah2	-1.03746	0.00227303	down
190	ENSMUSG00000060032	H2afj	-1.07401	0.00160017	down
191	ENSMUSG00000046410	Kcnk6	-1.09845	0.0300884	down
192	ENSMUSG00000066278	Vps37b	-1.10032	0.0116834	down
193	ENSMUSG00000002083	Bbc3	-1.11275	0.0344542	down
194	ENSMUSG00000056569	Mpz	-1.11315	0.0460925	down
195	ENSMUSG00000021185	9030617O03Rik	-1.12304	0.0027197	down
196	ENSMUSG00000017897	Eya2	-1.12769	0.0242579	down
197	ENSMUSG00000023232	Serinc2	-1.1435	0.00608709	down
198	ENSMUSG00000086331	Gm16310	-1.1668	0.046622	down
199	ENSMUSG00000001473	Tubb6	-1.17737	0.0346588	down
200	ENSMUSG00000071073	Gm88	-1.18573	0.0289773	down
201	ENSMUSG00000009092	Derl3	-1.20324	0.00629462	down
202	ENSMUSG00000032348	Gsta4	-1.22234	0.00369355	down
203	ENSMUSG00000023150	Ivns1abp	-1.2761	0.00362684	down
204	ENSMUSG00000024784	Gpha2	-1.27878	0.0379364	down
205	ENSMUSG00000042549	Gm16516	-1.30994	0.0487277	down
206	ENSMUSG00000044322	Dsc1	-1.31261	0.0424484	down
207	ENSMUSG00000023272	Creld2	-1.31754	0.0379634	down
208	ENSMUSG00000062742	Gm5239	-1.31925	0.0289485	down
209	ENSMUSG00000050628	Fam100b	-1.34347	0.041353	down
210	ENSMUSG00000040957	Cables1	-1.35958	0.0322795	down
211	ENSMUSG00000031490	Eif4ebp1	-1.40356	0.0253827	down
212	ENSMUSG00000021678	F2rl1	-1.40474	0.0447009	down
213	ENSMUSG00000051146	Camk2n2	-1.40752	0.0345135	down
214	ENSMUSG00000060380	C030014I23Rik	-1.42655	0.00498413	down
215	ENSMUSG00000050854	Tmem125	-1.45604	0.0078324	down
216	ENSMUSG00000027544	Nfatc2	-1.47161	0.0481559	down
217	ENSMUSG00000045045	Lrfn4	-1.4728	0.0156254	down
218	ENSMUSG00000051335	Gfod1	-1.48145	0.0139451	down
219	ENSMUSG00000019256	Ahr	-1.56564	0.0310219	down
220	ENSMUSG00000044734	Serpinb1a	-1.66799	0.0406664	down
221	ENSMUSG00000023019	Gpd1	-1.70824	0.0312083	down
222	ENSMUSG00000047370	Gm7367	-1.72953	0.0377993	down
223	ENSMUSG00000022615	Tymp	-1.8021	0.0126388	down
224	ENSMUSG00000024786	1700123I01Rik	-1.81152	0.00731092	down
225	ENSMUSG00000028341	Nr4a3	-1.82182	0.0264818	down
226	ENSMUSG00000025165	Sectm1a	-1.83867	0.000980891	down
227	ENSMUSG00000030792	Dkkl1	-1.88818	0.00689054	down
228	ENSMUSG00000087593	Gm16174	-1.93447	0.0251787	down
229	ENSMUSG00000030200	Bcl2l14	-1.9562	0.0336921	down
230	ENSMUSG00000010760	Phlda2	-1.96727	0.00827071	down
231	ENSMUSG00000026640	Plxna2	-2.02755	0.031311	down
232	ENSMUSG00000076577	Igkv8-30	-3.74465	0.0378405	down
233	ENSMUSG00000061762	Tac1	-4.97031	0.0162532	down
234	ENSMUSG00000091274	Igkv4-53	-5.0497	0.0324905	down
235	ENSMUSG00000037440	Vnn1	-5.2854	0.0029137	down
Clipper using logCPM
No	Ensembl ID	Symbol	Contrast.score	q value	Discovery
1	ENSMUSG00000073573	Spink11	5.7207	0.0472222	Pass
2	ENSMUSG00000038094	Atp13a4	5.70463	0.0472222	Pass
3	ENSMUSG00000022598	Psca	5.66523	0.0472222	Pass
4	ENSMUSG00000072791	Abcb5	5.0636	0.0472222	Pass
5	ENSMUSG00000056032	BC018473	4.86214	0.0472222	Pass
6	ENSMUSG00000063713	Klk1b24	4.76603	0.0472222	Pass
7	ENSMUSG00000021907	Msmb	4.71291	0.0472222	Pass
8	ENSMUSG00000059751	Gm9000	4.46381	0.0472222	Pass
9	ENSMUSG00000035811	Ugt2b35	4.42825	0.0472222	Pass
10	ENSMUSG00000053729	Spinkl	4.34788	0.0472222	Pass
11	ENSMUSG00000037440	Vnn1	4.08349	0.0472222	Pass
12	ENSMUSG00000031430	Vsig1	4.06586	0.0472222	Pass
13	ENSMUSG00000070531	Wfdc6b	3.7513	0.0472222	Pass
14	ENSMUSG00000006204	5430419D17Rik	3.70403	0.0472222	Pass
15	ENSMUSG00000055561	Spink5	3.69649	0.0472222	Pass
16	ENSMUSG00000029866	Kel	3.66185	0.0472222	Pass
17	ENSMUSG00000038560	Sp6	3.59244	0.0472222	Pass
18	ENSMUSG00000070533	Wfdc8	3.55955	0.0472222	Pass
19	ENSMUSG00000070529	Wfdc10	3.46847	0.0503704	Pass
20	ENSMUSG00000070645	Ren1	3.45246	0.0503704	Pass
21	ENSMUSG00000029193	Cckar	3.4077	0.0503704	Pass
22	ENSMUSG00000051855	Mest	3.37641	0.0503704	Pass
23	ENSMUSG00000026614	Slc30a10	3.34815	0.0503704	Pass
24	ENSMUSG00000052387	Trpm3	3.31692	0.0503704	Pass
25	ENSMUSG00000066516	Klk1b21	3.31014	0.0503704	Pass
26	ENSMUSG00000063177	Klk1b27	3.24396	0.0503704	Pass
27	ENSMUSG00000026080	Chst10	3.19247	0.0503704	Pass
28	ENSMUSG00000037860	Aim2	3.14076	0.0566667	Pass
29	ENSMUSG00000030483	Cyp2b10	3.1004	0.0566667	Pass
30	ENSMUSG00000022376	Adcy8	3.09125	0.0566667	Pass
31	ENSMUSG00000033361	Prrg3	3.04279	0.0566667	Pass
32	ENSMUSG00000022056	Adam7	2.9875	0.0566667	Pass
33	ENSMUSG00000058568	Defb50	2.96504	0.0566667	Pass
34	ENSMUSG00000018211	Wfdc15b	2.87304	0.0631429	Pass
35	ENSMUSG00000079018	Ly6c1	2.83604	0.0631429	Pass
36	ENSMUSG00000054169	Ceacam10	2.82099	0.0640984	Pass
37	ENSMUSG00000078994	Zfp429	2.80652	0.0640984	Pass
38	ENSMUSG00000022603	1700016M24Rik	2.78016	0.0640984	Pass
39	ENSMUSG00000086381	AV064505	2.76335	0.0640984	Pass
40	ENSMUSG00000013418	B4galnt2	2.76155	0.0640984	Pass
41	ENSMUSG00000058064	Gm10036	2.73738	0.0640984	Pass
42	ENSMUSG00000073007	Fam46d	2.72355	0.0640984	Pass
43	ENSMUSG00000061601	Pclo	2.68624	0.0640984	Pass
44	ENSMUSG00000050671	Ism2	2.68152	0.0640984	Pass
45	ENSMUSG00000022938	Fam3b	2.60275	0.0640984	Pass
46	ENSMUSG00000035896	Rnase1	2.57636	0.0640984	Pass
47	ENSMUSG00000068877	Selenbp2	2.55496	0.0640984	Pass
48	ENSMUSG00000025328	Padi3	2.54534	0.0640984	Pass
49	ENSMUSG00000028020	Glrb	2.53888	0.0640984	Pass
50	ENSMUSG00000075602	Ly6a	2.5297	0.0640984	Pass
51	ENSMUSG00000073067	9130019P16Rik	2.52781	0.0640984	Pass
52	ENSMUSG00000052504	Epha3	2.52606	0.0640984	Pass
53	ENSMUSG00000026354	Lct	2.52567	0.0640984	Pass
54	ENSMUSG00000005686	Ampd3	2.52405	0.0640984	Pass
55	ENSMUSG00000004552	Ctse	2.5203	0.0640984	Pass
56	ENSMUSG00000036377	C530008M17Rik	2.48983	0.0640984	Pass
57	ENSMUSG00000040998	Npnt	2.48883	0.0640984	Pass
58	ENSMUSG00000022132	Cldn10	2.47832	0.0640984	Pass
59	ENSMUSG00000022235	Cmbl	2.46743	0.0640984	Pass
60	ENSMUSG00000005553	Atp4a	2.44761	0.0640984	Pass
61	ENSMUSG00000042429	Adora1	2.44734	0.0640984	Pass
62	ENSMUSG00000054662	Ano9	2.39728	0.0665217	Pass
63	ENSMUSG00000057657	Gm10260	2.39411	0.0665217	Pass
64	ENSMUSG00000063260	Syt10	2.38063	0.0665217	Pass
65	ENSMUSG00000037852	Cpe	2.35555	0.0665217	Pass
66	ENSMUSG00000020599	Rgs9	2.3507	0.0665217	Pass
67	ENSMUSG00000049115	Agtr1a	2.3297	0.0665217	Pass
68	ENSMUSG00000019429	Ffar3	2.32325	0.0665217	Pass
69	ENSMUSG00000057286	St6galnac2	2.30251	0.0665217	Pass
70	ENSMUSG00000053930	Shisa6	2.28213	0.0728571	Pass
71	ENSMUSG00000092600	Gm20442	2.27341	0.0742254	Pass
72	ENSMUSG00000050383	Svs3b	2.25064	0.0748	Pass
73	ENSMUSG00000062609	Kcnj15	2.24772	0.0748	Pass
74	ENSMUSG00000026535	Ifi202b	2.24665	0.0748	Pass
75	ENSMUSG00000067750	Khdc1a	2.24541	0.0748	Pass
76	ENSMUSG00000032099	Pate4	2.22338	0.0762821	Pass
77	ENSMUSG00000029260	Ugt2b34	2.21678	0.0762821	Pass
78	ENSMUSG00000024521	Pmaip1	2.19693	0.0762821	Pass
79	ENSMUSG00000018656	Fam115e	2.16805	0.0811364	Pass
80	ENSMUSG00000066362	Rps13-ps1	2.1441	0.0811364	Pass
81	ENSMUSG00000053279	Aldh1a1	2.11974	0.0811364	Pass
82	ENSMUSG00000043789	Vwce	2.1185	0.0811364	Pass
83	ENSMUSG00000022860	Chodl	2.1116	0.0811364	Pass
84	ENSMUSG00000047517	Dmbt1	2.11015	0.0811364	Pass
85	ENSMUSG00000018623	Mmp7	2.10725	0.0811364	Pass
86	ENSMUSG00000025934	Gsta3	2.10027	0.0811364	Pass
87	ENSMUSG00000000560	Gabra2	2.09388	0.0811364	Pass
88	ENSMUSG00000032327	Stra6	2.08728	0.0811364	Pass
89	ENSMUSG00000063089	Klk1b8	2.07766	0.0821348	Pass
90	ENSMUSG00000035239	Neu3	2.05674	0.0841584	Pass
91	ENSMUSG00000018581	Dnahc11	2.04343	0.0841584	Pass
92	ENSMUSG00000056487	Mettl7a2	2.02725	0.0841584	Pass
93	ENSMUSG00000076615	Ighg3	2.02354	0.0841584	Pass
94	ENSMUSG00000042717	Ppp1r3a	2.00374	0.0841584	Pass
95	ENSMUSG00000000739	Sult5a1	1.99399	0.0841584	Pass
96	ENSMUSG00000032017	Grik4	1.98728	0.0841584	Pass
97	ENSMUSG00000026070	Il18r1	1.98673	0.0841584	Pass
98	ENSMUSG00000089753	Gm11709	1.97994	0.0841584	Pass
99	ENSMUSG00000026691	Fmo3	1.97859	0.0841584	Pass
100	ENSMUSG00000027347	Rasgrp1	1.97753	0.0841584	Pass
101	ENSMUSG00000038298	Pdzk1	1.9751	0.0841584	Pass
102	ENSMUSG00000039304	Tnfsf10	1.96777	0.0841748	Pass
103	ENSMUSG00000006014	Prg4	1.96655	0.0841748	Pass
104	ENSMUSG00000029154	Cwh43	1.94783	0.085	Pass
105	ENSMUSG00000029868	Trpv6	1.93625	0.0866038	Pass
106	ENSMUSG00000022206	Npr3	1.93323	0.0866038	Pass
107	ENSMUSG00000025075	Habp2	1.93057	0.0873832	Pass
108	ENSMUSG00000027070	Lrp2	1.8919	0.0920833	Pass
109	ENSMUSG00000056978	Hamp2	1.87792	0.0920833	Pass
110	ENSMUSG00000030659	Nucb2	1.8702	0.0920833	Pass
111	ENSMUSG00000025165	Sectm1a	1.8563	0.0920833	Pass
112	ENSMUSG00000086429	Gt(ROSA)26Sor	1.85568	0.0920833	Pass
113	ENSMUSG00000004988	Fxyd4	1.85463	0.0920833	Pass
114	ENSMUSG00000008845	Cd163	1.85406	0.0920833	Pass
115	ENSMUSG00000062061	Lcn13	1.85276	0.0920833	Pass
116	ENSMUSG00000043549	4932442L08Rik	1.84587	0.0920833	Pass
117	ENSMUSG00000026594	Ralgps2	1.84476	0.0920833	Pass
118	ENSMUSG00000050071	Bex1	1.84464	0.0920833	Pass
119	ENSMUSG00000037617	Spag1	1.84252	0.0920833	Pass
120	ENSMUSG00000087129	Gm16316	1.8402	0.0920833	Pass
121	ENSMUSG00000041624	Gucy1a2	1.83177	0.0920833	Pass
122	ENSMUSG00000049598	Vsig8	1.8275	0.0920833	Pass
123	ENSMUSG00000053702	Nebl	1.82569	0.0920833	Pass
124	ENSMUSG00000027326	Casc5	1.82165	0.0920833	Pass
125	ENSMUSG00000020676	Ccl11	1.79724	0.0920833	Pass
126	ENSMUSG00000024747	Aldh1a7	1.78664	0.0920833	Pass
127	ENSMUSG00000018620	Mmp20	1.78154	0.0920833	Pass
128	ENSMUSG00000028176	Lrrc7	1.77812	0.0920833	Pass
129	ENSMUSG00000042213	Anubl1	1.77434	0.0920833	Pass
130	ENSMUSG00000017733	Spinlw1	1.77294	0.0920833	Pass
131	ENSMUSG00000037254	Itih2	1.76371	0.0920833	Pass
132	ENSMUSG00000049811	Fam161a	1.75959	0.0920833	Pass
133	ENSMUSG00000057195	Ceacam13	1.74955	0.0920833	Pass
134	ENSMUSG00000030792	Dkkl1	1.74601	0.0920833	Pass
135	ENSMUSG00000074489	Bglap-rs1	1.73703	0.0920833	Pass
136	ENSMUSG00000031298	Gpr64	1.73588	0.0920833	Pass
137	ENSMUSG00000050640	Tmem150c	1.73299	0.0920833	Pass
138	ENSMUSG00000057897	Camk2b	1.73076	0.0920833	Pass
139	ENSMUSG00000073406	H2-Bl	1.72863	0.0920833	Pass
140	ENSMUSG00000031212	Pgr15l	1.72761	0.0920833	Pass
141	ENSMUSG00000021091	Serpina3n	1.72716	0.0920833	Pass
142	ENSMUSG00000020183	Cpm	1.72666	0.0920833	Pass
143	ENSMUSG00000074259	Gramd2	1.7193	0.0920833	Pass
144	ENSMUSG00000033308	Dpyd	1.71265	0.0920833	Pass
145	ENSMUSG00000048304	Slitrk3	1.71096	0.0920833	Pass
146	ENSMUSG00000022237	Ankrd33b	1.7054	0.0920833	Pass
147	ENSMUSG00000041372	B4galnt3	1.70016	0.0920833	Pass
148	ENSMUSG00000073125	Xlr3b	1.69696	0.0920833	Pass
149	ENSMUSG00000057092	Fxyd3	1.68876	0.0920833	Pass
150	ENSMUSG00000091274	Igkv4-53	1.67443	0.0920833	Pass
151	ENSMUSG00000057836	Xlr3a	1.67395	0.0920833	Pass
152	ENSMUSG00000042845	Wfdc12	1.67212	0.0920833	Pass
153	ENSMUSG00000051314	Ffar2	1.67094	0.0920833	Pass
154	ENSMUSG00000036123	Slc9a3	1.67042	0.0920833	Pass
155	ENSMUSG00000036856	Wnt4	1.66702	0.0920833	Pass
156	ENSMUSG00000052776	Oas1a	1.66669	0.0920833	Pass
157	ENSMUSG00000013611	Snx31	1.65606	0.0920833	Pass
158	ENSMUSG00000087593	Gm16174	1.65576	0.0920833	Pass
159	ENSMUSG00000024254	Abcg8	1.65049	0.0920833	Pass
160	ENSMUSG00000059668	Krt4	1.63432	0.0920833	Pass
161	ENSMUSG00000026077	Npas2	1.63144	0.0920833	Pass
162	ENSMUSG00000058057	Mettl7a3	1.63078	0.0920833	Pass
163	ENSMUSG00000053719	Klk1b26	1.62844	0.0920833	Pass
164	ENSMUSG00000046318	Ccbe1	1.62701	0.0920833	Pass
165	ENSMUSG00000043463	Rab9b	1.62378	0.0920833	Pass
166	ENSMUSG00000028003	Lrat	1.62323	0.0920833	Pass
167	ENSMUSG00000042251	Pm20d1	1.62071	0.0920833	Pass
168	ENSMUSG00000067786	Nnat	1.62023	0.0920833	Pass
169	ENSMUSG00000086946	Gm15527	1.60928	0.0924066	Pass
170	ENSMUSG00000086463	Gm16898	1.60897	0.0924066	Pass
171	ENSMUSG00000021665	Hexb	1.60343	0.0924066	Pass
172	ENSMUSG00000032549	Rab6b	1.60215	0.0924066	Pass
173	ENSMUSG00000016024	Lbp	1.59736	0.0924066	Pass
174	ENSMUSG00000051397	Tacstd2	1.5971	0.0924066	Pass
175	ENSMUSG00000046688	Tifa	1.5966	0.0924066	Pass
176	ENSMUSG00000059049	Frem1	1.59619	0.0924066	Pass
177	ENSMUSG00000025650	Col7a1	1.59433	0.0924066	Pass
178	ENSMUSG00000024222	Fkbp5	1.59367	0.0924066	Pass
179	ENSMUSG00000028269	Gbp1	1.59252	0.0924066	Pass
180	ENSMUSG00000053835	H2-T24	1.59123	0.0924066	Pass
181	ENSMUSG00000044748	Defb1	1.58968	0.0924066	Pass
182	ENSMUSG00000040035	Disp2	1.58799	0.0924066	Pass
183	ENSMUSG00000079038	D130040H23Rik	1.58774	0.0924066	Pass
184	ENSMUSG00000029851	Fam115c	1.5834	0.0924066	Pass
185	ENSMUSG00000040505	Abcg5	1.57883	0.0924066	Pass
186	ENSMUSG00000003555	Cyp17a1	1.57812	0.0924066	Pass
187	ENSMUSG00000035778	Ggta1	1.55988	0.0924066	Pass
188	ENSMUSG00000090677	D930019O06Rik	1.55837	0.0924066	Pass
189	ENSMUSG00000031209	Heph	1.5567	0.0924066	Pass
190	ENSMUSG00000010760	Phlda2	1.55608	0.0924066	Pass
191	ENSMUSG00000041773	Enc1	1.55576	0.0924066	Pass
192	ENSMUSG00000074595	Wfdc6a	1.5547	0.0924066	Pass
193	ENSMUSG00000046480	Scn4b	1.55418	0.0924066	Pass
194	ENSMUSG00000000682	Cd52	1.55392	0.0924066	Pass
195	ENSMUSG00000040537	Adam22	1.55056	0.0924066	Pass
196	ENSMUSG00000042254	Cilp	1.54656	0.0924066	Pass
197	ENSMUSG00000047861	Foxi1	1.54578	0.0924066	Pass
198	ENSMUSG00000027376	Prom2	1.54278	0.0924066	Pass
199	ENSMUSG00000024786	1700123I01Rik	1.54245	0.0924066	Pass
200	ENSMUSG00000049804	Armcx4	1.53978	0.0924066	Pass
201	ENSMUSG00000091645	Gm17591	1.53328	0.0924066	Pass
202	ENSMUSG00000089714	Gm16092	1.53217	0.0924066	Pass
203	ENSMUSG00000020646	Mboat2	1.52928	0.0924066	Pass
204	ENSMUSG00000031289	Il13ra2	1.52918	0.0924066	Pass
205	ENSMUSG00000024114	Prss41	1.52726	0.0924066	Pass
206	ENSMUSG00000017003	Svs3a	1.5243	0.0924066	Pass
207	ENSMUSG00000044811	AF251705	1.52403	0.0924066	Pass
208	ENSMUSG00000031963	Bmper	1.52142	0.0924066	Pass
209	ENSMUSG00000092171	4833427F10Rik	1.51811	0.0924066	Pass
210	ENSMUSG00000063415	Cyp26b1	1.51023	0.0924066	Pass
211	ENSMUSG00000034730	Bai1	1.50341	0.0924066	Pass
212	ENSMUSG00000074796	Slc4a11	1.4969	0.0924066	Pass
213	ENSMUSG00000021701	Plk2	1.49522	0.0924066	Pass
214	ENSMUSG00000031304	Il2rg	1.4942	0.0924066	Pass
215	ENSMUSG00000042306	S100a14	1.49154	0.0924066	Pass
216	ENSMUSG00000054252	Fgfr3	1.48226	0.0924066	Pass
217	ENSMUSG00000058354	Krt6a	1.48035	0.0924066	Pass
218	ENSMUSG00000069607	Cd300lh	1.47787	0.0924066	Pass
219	ENSMUSG00000047844	Bex4	1.47786	0.0924066	Pass
220	ENSMUSG00000026840	Lamc3	1.47658	0.0924066	Pass
221	ENSMUSG00000029483	Tmem132b	1.47537	0.0924066	Pass
222	ENSMUSG00000034009	Rxfp1	1.47518	0.0924066	Pass
223	ENSMUSG00000047678	Gpr82	1.46995	0.0924066	Pass
224	ENSMUSG00000022464	Slc38a4	1.46819	0.0924066	Pass
225	ENSMUSG00000030228	Pik3c2g	1.46593	0.0924066	Pass
226	ENSMUSG00000024827	Gldc	1.46397	0.0924066	Pass
227	ENSMUSG00000030107	Usp18	1.4601	0.0924066	Pass
228	ENSMUSG00000066861	Oas1g	1.45916	0.0924066	Pass
229	ENSMUSG00000021678	F2rl1	1.45782	0.0924066	Pass
230	ENSMUSG00000039037	St6galnac5	1.45753	0.0924066	Pass
231	ENSMUSG00000030137	Tuba8	1.4574	0.0924066	Pass
232	ENSMUSG00000042515	Mum1l1	1.45709	0.0924066	Pass
233	ENSMUSG00000041722	Khdc1c	1.45572	0.0924066	Pass
234	ENSMUSG00000026678	Rgs5	1.45003	0.0924066	Pass
235	ENSMUSG00000021219	Rgs6	1.44594	0.0924066	Pass
236	ENSMUSG00000004035	Gstm7	1.44436	0.0924066	Pass
237	ENSMUSG00000021364	Elovl2	1.44218	0.0924066	Pass
238	ENSMUSG00000091211	Gm4211	1.44026	0.0924066	Pass
239	ENSMUSG00000073764	Gm12888	1.44	0.0924066	Pass
240	ENSMUSG00000074843	Gm6901	1.43939	0.0924066	Pass
241	ENSMUSG00000085462	5031434O11Rik	1.4391	0.0924066	Pass
242	ENSMUSG00000004328	Hif3a	1.43862	0.0929796	Pass
243	ENSMUSG00000044037	Als2cl	1.4363	0.0929796	Pass
244	ENSMUSG00000025089	Gfra1	1.43446	0.0929796	Pass
245	ENSMUSG00000064325	Hhip	1.43433	0.0929796	Pass
246	ENSMUSG00000079056	Kcnip3	1.42985	0.0933333	Pass
247	ENSMUSG00000021728	Emb	1.42667	0.0933333	Pass
248	ENSMUSG00000026640	Plxna2	1.42654	0.0933333	Pass
249	ENSMUSG00000086324	Gm15564	1.4262	0.0933333	Pass
250	ENSMUSG00000033355	Rtp4	1.42612	0.0933333	Pass
251	ENSMUSG00000087169	C330002G04Rik	1.42586	0.0933333	Pass
252	ENSMUSG00000032420	Nt5e	1.42566	0.0933333	Pass
253	ENSMUSG00000007908	Hmgcll1	1.4253	0.0933333	Pass
254	ENSMUSG00000002565	Scin	1.42393	0.0933333	Pass
255	ENSMUSG00000033022	Cdo1	1.42195	0.0933333	Pass
256	ENSMUSG00000051669	AU021092	1.41593	0.0939789	Pass
257	ENSMUSG00000052516	Robo2	1.41451	0.0939789	Pass
258	ENSMUSG00000041660	Bbox1	1.41378	0.0939789	Pass
259	ENSMUSG00000071847	Apcdd1	1.409	0.0939789	Pass
260	ENSMUSG00000043430	Psapl1	1.40824	0.0939789	Pass
261	ENSMUSG00000069919	Hba-a1	1.40606	0.0939789	Pass
262	ENSMUSG00000008540	Mgst1	1.40593	0.0939789	Pass
263	ENSMUSG00000092011	Gm9793	1.40334	0.0939789	Pass
264	ENSMUSG00000092586	Ly6g6c	1.40022	0.0939789	Pass
265	ENSMUSG00000052353	9930013L23Rik	1.3984	0.0939789	Pass
266	ENSMUSG00000026700	Tnfsf4	1.39819	0.0939789	Pass
267	ENSMUSG00000032649	Glt25d2	1.39561	0.0939789	Pass
268	ENSMUSG00000060882	Kcnd2	1.39534	0.0939789	Pass
269	ENSMUSG00000038156	Spon1	1.39463	0.0939789	Pass
270	ENSMUSG00000037922	Bank1	1.39418	0.0939789	Pass
271	ENSMUSG00000067604	Nms	1.39407	0.0939789	Pass
272	ENSMUSG00000048572	E030010A14Rik	1.39322	0.0939789	Pass
273	ENSMUSG00000027875	Hmgcs2	1.39219	0.0939789	Pass
274	ENSMUSG00000030200	Bcl2l14	1.38802	0.0939789	Pass
275	ENSMUSG00000060380	C030014I23Rik	1.38771	0.0939789	Pass
276	ENSMUSG00000091248	Gm17689	1.38627	0.0939789	Pass
277	ENSMUSG00000027792	Bche	1.38627	0.0939789	Pass
278	ENSMUSG00000022912	Pros1	1.38026	0.0939789	Pass
279	ENSMUSG00000023328	Ache	1.37917	0.0939789	Pass
280	ENSMUSG00000018339	Gpx3	1.3769	0.0939789	Pass
281	ENSMUSG00000025213	Kazald1	1.37594	0.0939789	Pass
282	ENSMUSG00000020053	Igf1	1.375	0.0939789	Pass
283	ENSMUSG00000045328	Cenpe	1.37424	0.0939789	Pass
284	ENSMUSG00000036030	Prtg	1.374	0.0939789	Pass
285	ENSMUSG00000022615	Tymp	1.37303	0.0948421	Pass
286	ENSMUSG00000050463	Krt78	1.36418	0.0949655	Pass
287	ENSMUSG00000019256	Ahr	1.36178	0.0949655	Pass
288	ENSMUSG00000025082	Vwa2	1.36024	0.0949655	Pass
289	ENSMUSG00000090630	Gm17403	1.35622	0.0949655	Pass
290	ENSMUSG00000026600	Soat1	1.35586	0.0949655	Pass
291	ENSMUSG00000073535	Gm5532	1.35305	0.0949783	Pass
292	ENSMUSG00000025892	Gria4	1.34879	0.0949783	Pass
293	ENSMUSG00000032006	Pdgfd	1.34847	0.0949783	Pass
294	ENSMUSG00000006360	Crip1	1.34759	0.0949783	Pass
295	ENSMUSG00000023073	Slc10a2	1.34547	0.0949783	Pass
296	ENSMUSG00000041817	Fam169a	1.34398	0.0949783	Pass
297	ENSMUSG00000020159	Gabrp	1.34105	0.0949783	Pass
298	ENSMUSG00000058499	Pip	1.34068	0.0949783	Pass
299	ENSMUSG00000022871	Fetub	1.33984	0.0949783	Pass
300	ENSMUSG00000068686	Cd59b	1.33984	0.0949783	Pass
301	ENSMUSG00000064329	Scn1a	1.33972	0.0949783	Pass
302	ENSMUSG00000023019	Gpd1	1.33866	0.0949783	Pass
303	ENSMUSG00000038151	Prdm1	1.33382	0.0949783	Pass
304	ENSMUSG00000051747	Ttn	1.33194	0.0949783	Pass
305	ENSMUSG00000020218	Wif1	1.32517	0.0949783	Pass
306	ENSMUSG00000020627	Klhl29	1.32426	0.0949783	Pass
307	ENSMUSG00000024501	Dpysl3	1.32359	0.0949783	Pass
308	ENSMUSG00000074398	Gm15441	1.31863	0.0949783	Pass
309	ENSMUSG00000033882	Rbm46	1.31807	0.0949783	Pass
310	ENSMUSG00000004633	Chn2	1.31727	0.0949783	Pass
311	ENSMUSG00000051111	Sv2c	1.31631	0.0949783	Pass
312	ENSMUSG00000025876	Unc5a	1.31615	0.0949783	Pass
313	ENSMUSG00000032719	Gm106	1.31436	0.0949783	Pass
314	ENSMUSG00000041498	Kif14	1.3118	0.0949783	Pass
315	ENSMUSG00000050854	Tmem125	1.31066	0.0949783	Pass
316	ENSMUSG00000021360	Gcnt2	1.30945	0.0949783	Pass
317	ENSMUSG00000063060	Sox7	1.30906	0.0949783	Pass
318	ENSMUSG00000032796	Lama1	1.30825	0.0949783	Pass
319	ENSMUSG00000026170	Cyp27a1	1.30788	0.0949783	Pass
320	ENSMUSG00000015468	Notch4	1.30777	0.0949783	Pass
321	ENSMUSG00000028497	Ptplad2	1.30201	0.0949783	Pass
322	ENSMUSG00000038370	Pcp4l1	1.30184	0.0949783	Pass
323	ENSMUSG00000026822	Lcn2	1.30182	0.0949783	Pass
324	ENSMUSG00000055409	Nell1	1.29712	0.0949783	Pass
325	ENSMUSG00000034906	Ncaph	1.29492	0.0949783	Pass
326	ENSMUSG00000053846	Lipg	1.29404	0.0949783	Pass
327	ENSMUSG00000058126	Tpm3-rs7	1.29339	0.0949783	Pass
328	ENSMUSG00000056069	Fam105a	1.29271	0.0949783	Pass
329	ENSMUSG00000045045	Lrfn4	1.29264	0.0949783	Pass
330	ENSMUSG00000021750	Fam107a	1.29248	0.0949783	Pass
331	ENSMUSG00000034127	Tspan8	1.29088	0.0949783	Pass
332	ENSMUSG00000051335	Gfod1	1.28973	0.0949783	Pass
333	ENSMUSG00000024087	Cyp1b1	1.28887	0.0949783	Pass
334	ENSMUSG00000004558	Ndrg2	1.28798	0.0949783	Pass
335	ENSMUSG00000039452	Snx22	1.28791	0.0949783	Pass
336	ENSMUSG00000068323	Slc4a5	1.28596	0.0949783	Pass
337	ENSMUSG00000022440	C1qtnf6	1.28586	0.0949783	Pass
338	ENSMUSG00000045629	Sh3tc2	1.28438	0.0949783	Pass
339	ENSMUSG00000039981	Zc3h12d	1.28162	0.0949783	Pass
340	ENSMUSG00000013483	Card14	1.28062	0.0949783	Pass
341	ENSMUSG00000092267	Gm20417	1.27983	0.0949783	Pass
342	ENSMUSG00000019899	Lama2	1.27933	0.0949783	Pass
343	ENSMUSG00000015405	Ace2	1.27704	0.0949783	Pass
345	ENSMUSG00000024526	Cidea	1.27393	0.0949783	Pass
346	ENSMUSG00000020396	Nefh	1.27254	0.0949783	Pass
347	ENSMUSG00000027360	Hdc	1.27173	0.0949783	Pass
348	ENSMUSG00000015093	Clic3	1.26767	0.0949783	Pass
349	ENSMUSG00000039542	Ncam1	1.26519	0.0949783	Pass
350	ENSMUSG00000073442	Gm16386	1.26441	0.0949783	Pass
351	ENSMUSG00000079105	C7	1.26417	0.0949783	Pass
352	ENSMUSG00000049307	Fut4	1.26174	0.0949783	Pass
353	ENSMUSG00000087259	2610035D17Rik	1.26139	0.0949783	Pass
354	ENSMUSG00000024738	Pga5	1.2608	0.0949783	Pass
355	ENSMUSG00000039196	Orm1	1.25725	0.0949783	Pass
356	ENSMUSG00000020264	Slc36a2	1.25507	0.0949783	Pass
357	ENSMUSG00000032066	Bco2	1.25249	0.0949783	Pass
358	ENSMUSG00000001823	Hoxd12	1.24717	0.0949783	Pass
359	ENSMUSG00000028194	Ddah1	1.24698	0.0949783	Pass
360	ENSMUSG00000040564	Apoc1	1.24402	0.0949783	Pass
361	ENSMUSG00000022883	Robo1	1.24357	0.0949783	Pass
362	ENSMUSG00000025429	Pstpip2	1.2408	0.0949783	Pass
363	ENSMUSG00000037466	4930427A07Rik	1.24029	0.0949783	Pass
364	ENSMUSG00000025196	Cpn1	1.23771	0.0949783	Pass
365	ENSMUSG00000036768	Kif15	1.23694	0.0949783	Pass
366	ENSMUSG00000031932	Gpr83	1.23465	0.0949783	Pass
367	ENSMUSG00000057716	Gm5567	1.23324	0.0949783	Pass
368	ENSMUSG00000048330	Ric3	1.23313	0.0949783	Pass
369	ENSMUSG00000021759	Ppap2a	1.2316	0.0949783	Pass
370	ENSMUSG00000036960	Clca5	1.23074	0.0949783	Pass
371	ENSMUSG00000023150	Ivns1abp	1.23047	0.0949783	Pass
372	ENSMUSG00000022887	Masp1	1.22511	0.0949783	Pass
373	ENSMUSG00000087566	C920006O11Rik	1.22345	0.0949783	Pass
374	ENSMUSG00000030340	Scnn1a	1.22297	0.0949783	Pass
375	ENSMUSG00000067780	Pi15	1.22295	0.0949783	Pass
376	ENSMUSG00000024598	Fbn2	1.2221	0.0949783	Pass
377	ENSMUSG00000084903	Gm16624	1.22191	0.0949783	Pass
378	ENSMUSG00000092187	Gm20457	1.22153	0.0949783	Pass
379	ENSMUSG00000024795	Kif20b	1.2212	0.0949783	Pass
380	ENSMUSG00000029361	Nos1	1.22103	0.0949783	Pass
381	ENSMUSG00000032348	Gsta4	1.22068	0.0949783	Pass
382	ENSMUSG00000032372	Plscr2	1.21991	0.0949783	Pass
383	ENSMUSG00000037624	Kcnk2	1.21739	0.0949783	Pass
384	ENSMUSG00000085814	1810014B01Rik	1.21736	0.0949783	Pass
385	ENSMUSG00000026405	C4bp	1.21716	0.0949783	Pass
386	ENSMUSG00000033453	Adamts15	1.21609	0.0949783	Pass
387	ENSMUSG00000021983	Atp8a2	1.21583	0.0949783	Pass
388	ENSMUSG00000072966	Gprasp2	1.21251	0.0949783	Pass
389	ENSMUSG00000020411	Nipal4	1.21112	0.0949783	Pass
390	ENSMUSG00000034159	2310007B03Rik	1.21083	0.0949783	Pass
391	ENSMUSG00000048758	Rpl29	1.21079	0.0949783	Pass
392	ENSMUSG00000087684	1200007C13Rik	1.21079	0.0949783	Pass
393	ENSMUSG00000057329	Bcl2	1.21078	0.0949783	Pass
394	ENSMUSG00000039167	Eltd1	1.20917	0.0949783	Pass
395	ENSMUSG00000031490	Eif4ebp1	1.20908	0.0949783	Pass
396	ENSMUSG00000027855	Sycp1	1.20792	0.0949783	Pass
397	ENSMUSG00000071553	Cpa2	1.2076	0.0949783	Pass
398	ENSMUSG00000024784	Gpha2	1.20655	0.0949783	Pass
399	ENSMUSG00000031382	Asb11	1.20653	0.0949783	Pass
400	ENSMUSG00000026834	Acvr1c	1.20601	0.0949783	Pass
401	ENSMUSG00000041147	Brca2	1.20485	0.0949783	Pass
402	ENSMUSG00000066107	Gm12666	1.20371	0.0949783	Pass
403	ENSMUSG00000047534	Mis18bp1	1.20358	0.0949783	Pass
404	ENSMUSG00000048138	Dmrt2	1.19838	0.0949783	Pass
405	ENSMUSG00000039208	Metrnl	1.19736	0.0949783	Pass
406	ENSMUSG00000032586	Traip	1.19615	0.0949783	Pass
407	ENSMUSG00000044734	Serpinb1a	1.19516	0.0949783	Pass
408	ENSMUSG00000046711	Hmga1	1.19263	0.0949783	Pass
409	ENSMUSG00000050440	Hamp	1.19215	0.0949783	Pass
410	ENSMUSG00000087676	9230114K14Rik	1.19042	0.0949783	Pass
411	ENSMUSG00000009378	Slc16a12	1.18958	0.0949783	Pass
412	ENSMUSG00000059898	Dsc3	1.18583	0.0949783	Pass
413	ENSMUSG00000026163	Sphkap	1.18568	0.0949783	Pass
414	ENSMUSG00000034810	Scn7a	1.18302	0.0949783	Pass
415	ENSMUSG00000025993	Slc40a1	1.18298	0.0949783	Pass
416	ENSMUSG00000064294	Aox3	1.18048	0.0949783	Pass
417	ENSMUSG00000049532	Sall2	1.18047	0.0949783	Pass
418	ENSMUSG00000026833	Olfm1	1.17745	0.0949783	Pass
419	ENSMUSG00000037735	2810032G03Rik	1.17727	0.0949783	Pass
420	ENSMUSG00000079507	H2-Q1	1.17705	0.0949783	Pass
421	ENSMUSG00000023078	Cxcl13	1.17479	0.0949783	Pass
422	ENSMUSG00000037509	Arhgef4	1.17304	0.0949783	Pass
423	ENSMUSG00000081683	Fzd10	1.17154	0.0949783	Pass
424	ENSMUSG00000042129	Rassf4	1.17118	0.0949783	Pass
425	ENSMUSG00000036805	Noxa1	1.17112	0.0949783	Pass
426	ENSMUSG00000030630	Fah	1.17023	0.0949783	Pass
427	ENSMUSG00000044244	Il20rb	1.16965	0.0949783	Pass
428	ENSMUSG00000045996	Polr2k	1.16903	0.0949783	Pass
429	ENSMUSG00000090053	Palm2	1.16852	0.0949783	Pass
430	ENSMUSG00000063975	Slco1a5	1.1679	0.0949783	Pass
431	ENSMUSG00000027996	Sfrp2	1.16619	0.0949783	Pass
432	ENSMUSG00000044551	9930012K11Rik	1.16522	0.0949783	Pass
433	ENSMUSG00000043300	B3galnt1	1.16306	0.0949783	Pass
434	ENSMUSG00000019817	Plagl1	1.1623	0.0949783	Pass
435	ENSMUSG00000020717	Pecam1	1.16217	0.0949783	Pass
436	ENSMUSG00000039747	Orai2	1.16216	0.0949783	Pass
437	ENSMUSG00000033684	Qsox1	1.16163	0.0949783	Pass
438	ENSMUSG00000025324	Atp10a	1.16086	0.0949783	Pass
439	ENSMUSG00000049848	Ceacam19	1.16017	0.0949783	Pass
440	ENSMUSG00000026360	Rgs2	1.15997	0.0949783	Pass
441	ENSMUSG00000063889	Crem	1.15901	0.0949783	Pass
442	ENSMUSG00000045930	Clec14a	1.15523	0.0949783	Pass
443	ENSMUSG00000091714	Gm17675	1.15233	0.0949783	Pass
444	ENSMUSG00000026249	Serpine2	1.15193	0.0949783	Pass
445	ENSMUSG00000073733	6330545A04Rik	1.15074	0.0949783	Pass
446	ENSMUSG00000029153	Ociad2	1.15033	0.0949783	Pass
447	ENSMUSG00000019831	Wasf1	1.14941	0.0949783	Pass
448	ENSMUSG00000047281	Sfn	1.14866	0.0949783	Pass
449	ENSMUSG00000034220	Gpc1	1.14804	0.0949783	Pass
450	ENSMUSG00000022057	Adamdec1	1.14722	0.0949783	Pass
451	ENSMUSG00000073859	Itpripl2	1.14671	0.0949783	Pass
452	ENSMUSG00000012123	Aim1l	1.14665	0.0949783	Pass
453	ENSMUSG00000021185	9030617O03Rik	1.14657	0.0949783	Pass
454	ENSMUSG00000044352	Sowaha	1.1461	0.0949783	Pass
455	ENSMUSG00000015709	Arnt2	1.14434	0.0949783	Pass
456	ENSMUSG00000086153	Gm12923	1.14426	0.0949783	Pass
457	ENSMUSG00000037725	Ckap2	1.14421	0.0949783	Pass
458	ENSMUSG00000073418	C4b	1.14411	0.0949783	Pass
459	ENSMUSG00000029120	Ppp2r2c	1.1427	0.0949783	Pass
460	ENSMUSG00000023232	Serinc2	1.14237	0.0949783	Pass
461	ENSMUSG00000037138	Aff3	1.14124	0.095141	Pass
462	ENSMUSG00000006205	Htra1	1.14032	0.095671	Pass
463	ENSMUSG00000058163	Gm5431	1.13781	0.095693	Pass
464	ENSMUSG00000044322	Dsc1	1.13764	0.095693	Pass
465	ENSMUSG00000020427	Igfbp3	1.13747	0.095693	Pass
466	ENSMUSG00000024807	Syvn1	1.13631	0.095693	Pass
467	ENSMUSG00000038843	Gcnt1	1.13615	0.095693	Pass
468	ENSMUSG00000024039	Cbs	1.13563	0.095693	Pass
469	ENSMUSG00000043833	2900005J15Rik	1.13457	0.095693	Pass
470	ENSMUSG00000009092	Derl3	1.1326	0.0965745	Pass
471	ENSMUSG00000090625	AL593857.1	1.13073	0.0968942	Pass
472	ENSMUSG00000085235	Gm12576	1.1295	0.0968942	Pass
473	ENSMUSG00000048355	Arxes1	1.12642	0.0968942	Pass
474	ENSMUSG00000027894	Slc6a17	1.12594	0.0968942	Pass
475	ENSMUSG00000031740	Mmp2	1.12507	0.0968942	Pass
476	ENSMUSG00000062319	Gm10115	1.12419	0.0968942	Pass
477	ENSMUSG00000042807	Hecw2	1.12395	0.0968942	Pass
478	ENSMUSG00000039313	AF529169	1.1215	0.0968942	Pass
479	ENSMUSG00000040187	Arntl2	1.12124	0.0968942	Pass
480	ENSMUSG00000035273	Hpse	1.12076	0.0968942	Pass
481	ENSMUSG00000091144	Gm6907	1.1193	0.0968942	Pass
482	ENSMUSG00000038775	Vill	1.11928	0.0968942	Pass
483	ENSMUSG00000036510	Cdh8	1.11923	0.0968942	Pass
484	ENSMUSG00000051146	Camk2n2	1.11875	0.0968942	Pass
485	ENSMUSG00000000318	Clec10a	1.11865	0.0968942	Pass
486	ENSMUSG00000039146	H28	1.11817	0.0968942	Pass
487	ENSMUSG00000076564	Igkv12-46	1.118	0.0968942	Pass
488	ENSMUSG00000027544	Nfatc2	1.11712	0.0968942	Pass
489	ENSMUSG00000032845	Alpk2	1.11688	0.0968942	Pass
490	ENSMUSG00000062742	Gm5239	1.11682	0.0968942	Pass
491	ENSMUSG00000026616	Cr2	1.11626	0.0968942	Pass
492	ENSMUSG00000044337	Cxcr7	1.11543	0.0968942	Pass
493	ENSMUSG00000028132	Tmem56	1.115	0.0968942	Pass
494	ENSMUSG00000022012	Enox1	1.11325	0.0968942	Pass
495	ENSMUSG00000037148	Arhgap10	1.11245	0.0968942	Pass
496	ENSMUSG00000037762	Slc16a9	1.11074	0.0968942	Pass
497	ENSMUSG00000039601	Rcan2	1.11013	0.0968942	Pass
498	ENSMUSG00000049929	Lpar4	1.10894	0.0968942	Pass
499	ENSMUSG00000076577	Igkv8-30	1.10889	0.0968942	Pass
500	ENSMUSG00000001865	Cpa3	1.10843	0.0968942	Pass
501	ENSMUSG00000040957	Cables1	1.10621	0.0968942	Pass
502	ENSMUSG00000009633	G0s2	1.10603	0.0968942	Pass
503	ENSMUSG00000021384	Susd3	1.10575	0.0968942	Pass
504	ENSMUSG00000042751	Nmnat2	1.10544	0.0968942	Pass
505	ENSMUSG00000036872	Abcc12	1.10521	0.0968942	Pass
506	ENSMUSG00000085833	Gm13003	1.10386	0.0968942	Pass
507	ENSMUSG00000074472	Zfp872	1.10279	0.0968942	Pass
508	ENSMUSG00000040483	Xaf1	1.10261	0.0968942	Pass
509	ENSMUSG00000071714	Csf2rb2	1.10243	0.0968942	Pass
510	ENSMUSG00000035121	Neil2	1.10128	0.0968942	Pass
511	ENSMUSG00000086977	9430065F17Rik	1.09857	0.0968942	Pass
512	ENSMUSG00000040084	Bub1b	1.09835	0.0968942	Pass
513	ENSMUSG00000089901	Gm8113	1.09682	0.0968942	Pass
514	ENSMUSG00000033082	Clec1a	1.09673	0.0968942	Pass
515	ENSMUSG00000074594	Wfdc9	1.09641	0.0968942	Pass
516	ENSMUSG00000071506	Tmem139	1.09637	0.0968942	Pass
517	ENSMUSG00000028033	Kcnq5	1.09409	0.0968942	Pass
518	ENSMUSG00000038530	Rgs4	1.09376	0.0968942	Pass
519	ENSMUSG00000037989	Wnk2	1.09344	0.0968942	Pass
520	ENSMUSG00000040690	Col16a1	1.09323	0.0968942	Pass
521	ENSMUSG00000054763	Defb42	1.09237	0.0968942	Pass
522	ENSMUSG00000020014	Gm872	1.0921	0.0968942	Pass
523	ENSMUSG00000005864	Cnga2	1.09131	0.0968942	Pass
524	ENSMUSG00000025810	Nrp1	1.09104	0.0968942	Pass
525	ENSMUSG00000055341	Zfp457	1.09058	0.0968942	Pass
526	ENSMUSG00000055874	Foxi3	1.08998	0.0968942	Pass
527	ENSMUSG00000025932	Eya1	1.08956	0.0968942	Pass
528	ENSMUSG00000047146	Tet1	1.08744	0.0968942	Pass
529	ENSMUSG00000043419	A030009H04Rik	1.08514	0.0968942	Pass
530	ENSMUSG00000028766	Alpl	1.08445	0.0968942	Pass
531	ENSMUSG00000035373	Ccl7	1.08375	0.0968942	Pass
532	ENSMUSG00000008206	Lass4	1.08214	0.0968942	Pass
533	ENSMUSG00000028678	Kif2c	1.0821	0.0968942	Pass
534	ENSMUSG00000076511	Igkv9-124	1.08185	0.0968942	Pass
535	ENSMUSG00000030217	Art4	1.08125	0.0968942	Pass
536	ENSMUSG00000076619	Ighj3	1.08068	0.0968942	Pass
537	ENSMUSG00000029755	Dlx5	1.07986	0.0968942	Pass
538	ENSMUSG00000026605	Cenpf	1.07946	0.0968942	Pass
539	ENSMUSG00000041079	Rwdd2b	1.07909	0.0968942	Pass
540	ENSMUSG00000079262	Slco1a6	1.07863	0.0968942	Pass
541	ENSMUSG00000019359	Gdpd2	1.07793	0.0968942	Pass
542	ENSMUSG00000069184	Zfp72	1.07789	0.0968942	Pass
543	ENSMUSG00000071470	Ccnb1ip1	1.07744	0.0968942	Pass
544	ENSMUSG00000048442	2210020M01Rik	1.07707	0.0968942	Pass
545	ENSMUSG00000038665	Dgki	1.07584	0.0968942	Pass
546	ENSMUSG00000042499	Hoxd11	1.07551	0.0968942	Pass
547	ENSMUSG00000085788	4930470G03Rik	1.07523	0.0968942	Pass
548	ENSMUSG00000042797	Aqp11	1.07411	0.0968942	Pass
549	ENSMUSG00000028494	Plin2	1.07295	0.0968942	Pass
550	ENSMUSG00000039783	Kmo	1.07295	0.0968942	Pass
551	ENSMUSG00000035385	Ccl2	1.07186	0.0968942	Pass
552	ENSMUSG00000017897	Eya2	1.06926	0.0968942	Pass
553	ENSMUSG00000028339	Col15a1	1.06894	0.0968942	Pass
554	ENSMUSG00000015437	Gzmb	1.0686	0.0968942	Pass
555	ENSMUSG00000032690	Oas2	1.06854	0.0968942	Pass
556	ENSMUSG00000026039	Sgol2	1.06814	0.0968942	Pass
557	ENSMUSG00000001166	Oas1c	1.06785	0.0968942	Pass
558	ENSMUSG00000057913	Gm10032	1.0676	0.0968942	Pass
559	ENSMUSG00000045613	Chrm2	1.06739	0.0968942	Pass
560	ENSMUSG00000023272	Creld2	1.06733	0.0968942	Pass
561	ENSMUSG00000054966	Ifltd1	1.06701	0.0968942	Pass
562	ENSMUSG00000017550	Atad5	1.06627	0.0968942	Pass
563	ENSMUSG00000056569	Mpz	1.06487	0.0968942	Pass
564	ENSMUSG00000023031	Cela1	1.06333	0.0968942	Pass
565	ENSMUSG00000024659	Anxa1	1.06301	0.0968942	Pass
566	ENSMUSG00000028011	Tdo2	1.06011	0.0968942	Pass
567	ENSMUSG00000091844	Gm8251	1.05994	0.0968942	Pass
568	ENSMUSG00000092572	Serpinb10-ps	1.05985	0.0968942	Pass
569	ENSMUSG00000045064	Fam164c	1.0597	0.0968942	Pass
570	ENSMUSG00000091448	Gm17388	1.05833	0.0968942	Pass
571	ENSMUSG00000074228	Gm10645	1.05721	0.0968942	Pass
572	ENSMUSG00000060032	H2afj	1.05691	0.0968942	Pass
573	ENSMUSG00000031210	Gpr165	1.05586	0.0968942	Pass
574	ENSMUSG00000032377	Plscr4	1.0558	0.0968942	Pass
575	ENSMUSG00000041134	Cyyr1	1.05568	0.0968942	Pass
576	ENSMUSG00000062960	Kdr	1.05514	0.0968942	Pass
577	ENSMUSG00000032625	Thsd7a	1.05476	0.0968942	Pass
578	ENSMUSG00000027358	Bmp2	1.05369	0.0968942	Pass
579	ENSMUSG00000001473	Tubb6	1.05349	0.0968942	Pass
580	ENSMUSG00000041658	Rragb	1.05348	0.0968942	Pass
581	ENSMUSG00000060029	4930473A02Rik	1.05297	0.0968942	Pass
582	ENSMUSG00000021469	Msx2	1.05292	0.0968942	Pass
583	ENSMUSG00000085297	Gm11651	1.05234	0.0968942	Pass
584	ENSMUSG00000005107	Slc2a9	1.05198	0.0968942	Pass
585	ENSMUSG00000021725	Parp8	1.0516	0.0968942	Pass
586	ENSMUSG00000029334	Prkg2	1.05043	0.0968942	Pass
587	ENSMUSG00000033906	Zdhhc15	1.04927	0.0981772	Pass
588	ENSMUSG00000001819	Hoxd13	1.04529	0.0991667	Pass
589	ENSMUSG00000068744	Psrc1	1.04479	0.0992386	Pass
590	ENSMUSG00000021904	Sema3g	1.04479	0.0992386	Pass
591	ENSMUSG00000036362	P2ry13	1.04466	0.0992386	Pass
592	ENSMUSG00000074384	AI429214	1.04404	0.0993581	Pass
593	ENSMUSG00000041920	Slc16a6	1.0431	0.0997143	Pass
594	ENSMUSG00000031760	Mt3	1.04155	0.0997143	Pass
595	ENSMUSG00000050628	Fam100b	1.04151	0.0997143	Pass
