# Supplementary material for: Aberrant androgen action in prostatic progenitor cells induces oncogenesis and tumor development through IGF1 and Wnt axes
Source: Nat Commun. 2022 Jul 28;13:4364. doi: 10.1038/s41467-022-32119-0 (PMC9334353; doi:10.1038/s41467-022-32119-0)
Supplement: Supplementary file 8 — Supplementary Data 5 [file 41467_2022_32119_MOESM8_ESM.xlsx]

## Sheet: Supplementary Data 5
Trimmed mean of M-values normalization
No	Ensembl ID	Symbol	logFC	adjusted p value	DEG flag
1	ENSMUSG00000029371	Cxcl5	12.7863	0.00444139	up
2	ENSMUSG00000058499	Pip	12.5592	0.00162157	up
3	ENSMUSG00000021795	Sftpd	12.4823	0.00304227	up
4	ENSMUSG00000055555	4930502E18Rik	12.4473	1.56582e-05	up
5	ENSMUSG00000085412	Gm15055	11.9824	8.92989e-05	up
6	ENSMUSG00000042845	Wfdc12	11.8857	0.000388648	up
7	ENSMUSG00000064213	Defa24	11.5494	3.83672e-06	up
8	ENSMUSG00000047517	Dmbt1	11.0995	7.42857e-05	up
9	ENSMUSG00000047390	Defb9	10.7381	8.79374e-05	up
10	ENSMUSG00000060177	Klk1b22	10.6998	0.00152612	up
11	ENSMUSG00000041722	Khdc1c	10.4258	0.00378536	up
12	ENSMUSG00000032496	Ltf	10.2594	0.00750536	up
13	ENSMUSG00000065958	Defa20	10.0987	0.00100938	up
14	ENSMUSG00000057465	Saa2	9.91816	0.00546327	up
15	ENSMUSG00000067750	Khdc1a	9.7972	0.00356119	up
16	ENSMUSG00000023073	Slc10a2	9.69671	0.00874703	up
17	ENSMUSG00000091215	Gm17252	9.67772	0.00671435	up
18	ENSMUSG00000065957	Gm15308	9.56549	0.00138364	up
19	ENSMUSG00000032454	Rbp2	9.54646	0.000180983	up
20	ENSMUSG00000070637	Gm694	9.49049	4.52827e-05	up
21	ENSMUSG00000056054	S100a8	9.24994	0.0017399	up
22	ENSMUSG00000004988	Fxyd4	9.10486	0.000448441	up
23	ENSMUSG00000058354	Krt6a	9.09494	0.000812655	up
24	ENSMUSG00000056071	S100a9	9.07125	0.0017215	up
25	ENSMUSG00000033831	Fgb	9.06153	0.00966078	up
26	ENSMUSG00000058427	Cxcl2	9.00302	0.0110134	up
27	ENSMUSG00000074115	Saa1	8.99023	0.00746898	up
28	ENSMUSG00000038560	Sp6	8.96502	3.26492e-06	up
29	ENSMUSG00000087455	5330411J11Rik	8.88871	0.00583642	up
30	ENSMUSG00000000031	H19	8.83677	2.8572e-06	up
31	ENSMUSG00000071356	Reg3b	8.76024	0.0016233	up
32	ENSMUSG00000086144	Gm11379	8.58065	0.00326004	up
33	ENSMUSG00000053719	Klk1b26	8.5412	0.0101591	up
34	ENSMUSG00000022949	Clic6	8.52409	0.00045792	up
35	ENSMUSG00000078576	Gm12886	8.43519	0.0103508	up
36	ENSMUSG00000024738	Pga5	8.4254	0.00850569	up
37	ENSMUSG00000086804	Gm13847	8.42364	0.000189389	up
38	ENSMUSG00000029378	Areg	8.38471	0.000136936	up
39	ENSMUSG00000063130	Calml3	8.36371	2.63315e-05	up
40	ENSMUSG00000043549	4932442L08Rik	8.32926	0.000584017	up
41	ENSMUSG00000000983	Expi	8.29909	0.0119688	up
42	ENSMUSG00000079428	Tceal7	8.26859	0.00163471	up
43	ENSMUSG00000027070	Lrp2	8.23204	0.00042555	up
44	ENSMUSG00000028217	Cdh17	8.19904	0.000260901	up
45	ENSMUSG00000055748	Gsdmc4	8.17652	0.0125842	up
46	ENSMUSG00000040026	Saa3	8.10678	0.0185319	up
47	ENSMUSG00000042684	Npl	8.09569	0.000140577	up
48	ENSMUSG00000066975	Cryba4	7.95182	6.28614e-05	up
49	ENSMUSG00000058052	Defb35	7.8916	0.00149348	up
50	ENSMUSG00000031551	Ido1	7.83668	7.89761e-05	up
51	ENSMUSG00000037033	Clca4	7.83199	0.016391	up
52	ENSMUSG00000056758	Hmga2	7.78002	1.28508e-05	up
53	ENSMUSG00000079451	Tmprss11g	7.72255	0.0149749	up
54	ENSMUSG00000022603	1700016M24Rik	7.62781	0.00119762	up
55	ENSMUSG00000078430	Gm10936	7.6256	0.00172479	up
56	ENSMUSG00000038067	Csf3	7.60043	0.0054824	up
57	ENSMUSG00000020061	Mybpc1	7.54897	0.0058934	up
58	ENSMUSG00000078600	1700092K14Rik	7.5413	0.00480905	up
59	ENSMUSG00000066516	Klk1b21	7.41634	0.0297006	up
60	ENSMUSG00000042808	Gpx2	7.39371	0.0021627	up
61	ENSMUSG00000063177	Klk1b27	7.38097	0.0398859	up
62	ENSMUSG00000086848	Lce6a	7.31939	0.00431085	up
63	ENSMUSG00000061126	Cyp4f39	7.28944	5.49705e-05	up
64	ENSMUSG00000072791	Abcb5	7.27099	9.53547e-05	up
65	ENSMUSG00000066885	Ptprv	7.24646	3.82956e-05	up
66	ENSMUSG00000029212	Gabrb1	7.23648	1.00558e-06	up
67	ENSMUSG00000056293	Gsdmc2	7.15642	0.0102816	up
68	ENSMUSG00000001510	Dlx3	7.12433	5.08131e-05	up
69	ENSMUSG00000000982	Ccl3	6.99797	0.00668924	up
70	ENSMUSG00000050440	Hamp	6.96925	0.00700373	up
71	ENSMUSG00000005883	Spo11	6.86349	0.000223744	up
72	ENSMUSG00000029304	Spp1	6.82804	7.73815e-05	up
73	ENSMUSG00000021469	Msx2	6.81362	8.07858e-05	up
74	ENSMUSG00000029866	Kel	6.79282	0.00679178	up
75	ENSMUSG00000028255	Clca3	6.77645	0.0113233	up
76	ENSMUSG00000055827	Gsdmc3	6.76522	0.00892427	up
77	ENSMUSG00000020723	Cacng4	6.76032	8.84602e-07	up
78	ENSMUSG00000059751	Gm9000	6.70392	0.0132813	up
79	ENSMUSG00000063089	Klk1b8	6.62518	0.0360212	up
80	ENSMUSG00000028749	Pla2g2f	6.60326	0.000621402	up
81	ENSMUSG00000024534	Sncaip	6.57753	0.000575531	up
82	ENSMUSG00000031965	Tbx20	6.56227	0.00259806	up
83	ENSMUSG00000029211	Gabra4	6.47896	4.30641e-06	up
84	ENSMUSG00000001773	Folh1	6.46269	0.00575812	up
85	ENSMUSG00000060613	Cyp2c70	6.43153	0.0113825	up
86	ENSMUSG00000022598	Psca	6.42975	0.00358752	up
87	ENSMUSG00000063713	Klk1b24	6.28778	0.0111416	up
88	ENSMUSG00000073573	Spink11	6.26364	0.0119126	up
89	ENSMUSG00000046438	Abpz	6.24189	0.0306099	up
90	ENSMUSG00000032108	D730048I06Rik	6.23928	0.00063984	up
91	ENSMUSG00000030413	Pglyrp1	6.2375	0.00125608	up
92	ENSMUSG00000013643	2210415F13Rik	6.21985	0.0111037	up
93	ENSMUSG00000090883	Gm17301	6.19825	0.0188189	up
94	ENSMUSG00000037940	Inpp4b	6.19101	0.00043711	up
95	ENSMUSG00000050071	Bex1	6.18688	0.000458114	up
96	ENSMUSG00000026950	Neb	6.12771	0.000484724	up
97	ENSMUSG00000046550	Spin2	6.09516	0.00155349	up
98	ENSMUSG00000070390	Nlrp1b	6.09164	0.000342248	up
99	ENSMUSG00000018211	Wfdc15b	6.07604	0.00274194	up
100	ENSMUSG00000044743	Defb10	6.0546	0.00223491	up
101	ENSMUSG00000059049	Frem1	5.96638	0.00223505	up
102	ENSMUSG00000025089	Gfra1	5.91882	0.000237894	up
103	ENSMUSG00000044303	Cdkn2a	5.91377	0.000872509	up
104	ENSMUSG00000025038	Efhc2	5.88474	0.00176327	up
105	ENSMUSG00000068246	Apol9a	5.85271	0.00214637	up
106	ENSMUSG00000009876	Cox4i2	5.83615	0.00107021	up
107	ENSMUSG00000026981	Il1rn	5.8114	0.00640069	up
108	ENSMUSG00000022376	Adcy8	5.81086	0.00136799	up
109	ENSMUSG00000009378	Slc16a12	5.78802	0.00334073	up
110	ENSMUSG00000032586	Traip	5.77906	1.18606e-05	up
111	ENSMUSG00000051159	Cited1	5.75743	3.34478e-05	up
112	ENSMUSG00000027496	Aurka	5.7087	1.40201e-05	up
113	ENSMUSG00000029844	Hoxa1	5.69529	3.73359e-05	up
114	ENSMUSG00000032726	Bmp8a	5.66427	0.000255793	up
115	ENSMUSG00000017723	Wfdc2	5.64681	0.0120395	up
116	ENSMUSG00000066512	Klk1b5	5.62876	0.0112573	up
117	ENSMUSG00000047728	BC025446	5.62823	0.00701582	up
118	ENSMUSG00000024354	Slc23a1	5.57874	0.00355975	up
119	ENSMUSG00000073007	Fam46d	5.56946	0.00271676	up
120	ENSMUSG00000047586	Nccrp1	5.55098	0.00148664	up
121	ENSMUSG00000050762	Prss27	5.54139	0.00414753	up
122	ENSMUSG00000027514	Zbp1	5.53811	0.00659883	up
123	ENSMUSG00000030142	Clec4e	5.49781	0.0441503	up
124	ENSMUSG00000030905	Crym	5.48752	5.27957e-05	up
125	ENSMUSG00000074766	Ism1	5.47793	0.00301046	up
126	ENSMUSG00000015093	Clic3	5.46756	0.000159209	up
127	ENSMUSG00000024386	Proc	5.45645	4.66504e-07	up
128	ENSMUSG00000026822	Lcn2	5.45198	0.00687098	up
129	ENSMUSG00000024936	Kcnk7	5.45008	0.00447649	up
130	ENSMUSG00000071506	Tmem139	5.44913	0.0070358	up
131	ENSMUSG00000032327	Stra6	5.41738	0.000316273	up
132	ENSMUSG00000024827	Gldc	5.41691	0.00960383	up
133	ENSMUSG00000071847	Apcdd1	5.40485	0.000230358	up
134	ENSMUSG00000023039	Krt7	5.36199	0.00114167	up
135	ENSMUSG00000040205	Cuzd1	5.33208	0.019357	up
136	ENSMUSG00000074452	Pate2	5.32211	0.0020927	up
137	ENSMUSG00000034159	2310007B03Rik	5.29396	0.000348859	up
138	ENSMUSG00000032661	Oas3	5.28863	0.00126918	up
139	ENSMUSG00000027360	Hdc	5.28474	0.000441097	up
140	ENSMUSG00000048992	Prss32	5.26772	0.021934	up
141	ENSMUSG00000042429	Adora1	5.24701	0.0018602	up
142	ENSMUSG00000040505	Abcg5	5.23817	0.00623922	up
143	ENSMUSG00000042306	S100a14	5.22962	0.000206831	up
144	ENSMUSG00000046449	C77370	5.22289	0.000464234	up
145	ENSMUSG00000076550	Igkv4-63	5.20548	0.0337409	up
146	ENSMUSG00000050635	Sprr2f	5.20194	0.00313025	up
147	ENSMUSG00000017003	Svs3a	5.20054	0.0266573	up
148	ENSMUSG00000086554	9530034E10Rik	5.19326	0.00137173	up
149	ENSMUSG00000024521	Pmaip1	5.18903	0.00617295	up
150	ENSMUSG00000026535	Ifi202b	5.18899	0.0142898	up
151	ENSMUSG00000040564	Apoc1	5.18786	0.00148051	up
152	ENSMUSG00000087658	Gm15051	5.17996	7.53237e-05	up
153	ENSMUSG00000027896	Slc16a4	5.16959	0.00141736	up
154	ENSMUSG00000028185	Dnase2b	5.15151	0.0121315	up
155	ENSMUSG00000060487	Samd5	5.14003	0.00034486	up
156	ENSMUSG00000042988	Notum	5.10919	7.7023e-05	up
157	ENSMUSG00000039146	H28	5.08559	0.0112489	up
158	ENSMUSG00000067604	Nms	5.08198	0.0106962	up
159	ENSMUSG00000029154	Cwh43	5.07234	0.0150226	up
160	ENSMUSG00000036805	Noxa1	5.06437	0.02275	up
161	ENSMUSG00000023349	Clec4n	5.05123	0.00521821	up
162	ENSMUSG00000044217	Aqp5	5.04729	0.0143608	up
163	ENSMUSG00000050953	Gja1	5.04599	0.000202478	up
164	ENSMUSG00000018907	Alox12e	5.03451	0.00754299	up
165	ENSMUSG00000056270	Prr9	5.0291	0.0142026	up
166	ENSMUSG00000050383	Svs3b	5.02564	0.0262473	up
167	ENSMUSG00000033361	Prrg3	5.01099	6.92874e-05	up
168	ENSMUSG00000078758	Gm4684	5.00332	0.0438955	up
169	ENSMUSG00000035852	9130017N09Rik	4.97767	0.0142368	up
170	ENSMUSG00000028591	Pramef12	4.97466	0.00016075	up
171	ENSMUSG00000043681	Fam25c	4.96794	0.0105105	up
172	ENSMUSG00000025936	Gm4956	4.95581	0.0116416	up
173	ENSMUSG00000035246	Pcyt1b	4.94019	0.000372178	up
174	ENSMUSG00000021010	Npas3	4.93799	0.0201747	up
175	ENSMUSG00000029755	Dlx5	4.93773	0.00212243	up
176	ENSMUSG00000069372	Ctxn3	4.91743	0.0106043	up
177	ENSMUSG00000091176	Gm17678	4.90532	0.00124842	up
178	ENSMUSG00000038295	Atg9b	4.87639	0.000110539	up
179	ENSMUSG00000047678	Gpr82	4.87071	0.00471783	up
180	ENSMUSG00000054423	Cadps	4.84903	0.00461305	up
181	ENSMUSG00000009356	Lpo	4.82547	0.04123	up
182	ENSMUSG00000027326	Casc5	4.81877	5.15644e-06	up
183	ENSMUSG00000020601	Trib2	4.81324	0.00160681	up
184	ENSMUSG00000042784	Muc1	4.80156	0.00699357	up
185	ENSMUSG00000027978	Prss12	4.80115	0.00348385	up
186	ENSMUSG00000032690	Oas2	4.7935	0.000234032	up
187	ENSMUSG00000025324	Atp10a	4.78223	0.00171176	up
188	ENSMUSG00000039114	Nrn1	4.77364	0.00211654	up
189	ENSMUSG00000054161	Fam83e	4.75423	0.0287805	up
190	ENSMUSG00000040998	Npnt	4.71966	0.000328233	up
191	ENSMUSG00000042842	Serpinb6b	4.71036	0.000172712	up
192	ENSMUSG00000024653	Scgb1a1	4.70174	0.0030077	up
193	ENSMUSG00000079262	Slco1a6	4.68673	0.001813	up
194	ENSMUSG00000052776	Oas1a	4.68265	0.000379879	up
195	ENSMUSG00000090738	Gm17727	4.67573	0.00219281	up
196	ENSMUSG00000043004	Gng2	4.65864	0.000293574	up
197	ENSMUSG00000066861	Oas1g	4.64531	0.000407604	up
198	ENSMUSG00000038576	Susd4	4.62727	0.000416511	up
199	ENSMUSG00000036856	Wnt4	4.62564	0.000127263	up
200	ENSMUSG00000061959	Ces1e	4.61753	0.000422734	up
201	ENSMUSG00000073764	Gm12888	4.61389	0.0210147	up
202	ENSMUSG00000049115	Agtr1a	4.60295	0.000143818	up
203	ENSMUSG00000057913	Gm10032	4.5731	0.00491868	up
204	ENSMUSG00000030666	Calcb	4.551	0.0348149	up
205	ENSMUSG00000074802	Gas2l3	4.54084	6.61245e-05	up
206	ENSMUSG00000036223	Ska1	4.52089	1.26903e-05	up
207	ENSMUSG00000079339	Gm14446	4.51499	0.00944239	up
208	ENSMUSG00000037686	Aspg	4.49008	0.00755018	up
209	ENSMUSG00000066170	E230001N04Rik	4.46645	1.73775e-05	up
210	ENSMUSG00000044201	Cdc25c	4.45316	9.01367e-06	up
211	ENSMUSG00000005686	Ampd3	4.44331	0.000278818	up
212	ENSMUSG00000031093	Dock11	4.4343	0.000247706	up
213	ENSMUSG00000025934	Gsta3	4.4322	0.000300375	up
214	ENSMUSG00000040204	2810417H13Rik	4.43203	2.99227e-06	up
215	ENSMUSG00000022240	Ctnnd2	4.42839	5.33627e-06	up
216	ENSMUSG00000022132	Cldn10	4.41448	0.00960465	up
217	ENSMUSG00000028859	Csf3r	4.41059	0.00187162	up
218	ENSMUSG00000028039	Efna3	4.39283	8.00899e-05	up
219	ENSMUSG00000024873	Cnih2	4.36638	0.0082821	up
220	ENSMUSG00000004552	Ctse	4.36361	0.0028368	up
221	ENSMUSG00000057346	Apol9b	4.36247	0.00500718	up
222	ENSMUSG00000026622	Nek2	4.35569	6.90559e-06	up
223	ENSMUSG00000022033	Pbk	4.34402	6.38887e-06	up
224	ENSMUSG00000025429	Pstpip2	4.32616	0.000471203	up
225	ENSMUSG00000089672	Gp49a	4.31542	0.00796557	up
226	ENSMUSG00000020646	Mboat2	4.30982	4.17192e-06	up
227	ENSMUSG00000031098	Syt8	4.30972	0.0077856	up
228	ENSMUSG00000033581	Igf2bp2	4.28701	0.000166439	up
229	ENSMUSG00000034758	Tle6	4.27521	9.58099e-06	up
230	ENSMUSG00000022034	Esco2	4.26946	1.40655e-05	up
231	ENSMUSG00000051378	Kif18b	4.2657	8.09159e-05	up
232	ENSMUSG00000047534	Mis18bp1	4.26458	7.46418e-07	up
233	ENSMUSG00000041498	Kif14	4.25944	0.000291467	up
234	ENSMUSG00000027574	Nkain4	4.25889	0.00186579	up
235	ENSMUSG00000061718	Ppp1r1b	4.25074	0.00366491	up
236	ENSMUSG00000020159	Gabrp	4.23181	0.00329171	up
237	ENSMUSG00000092171	4833427F10Rik	4.21857	0.00843328	up
238	ENSMUSG00000032254	Kif23	4.21788	2.48972e-05	up
239	ENSMUSG00000026605	Cenpf	4.19781	1.27712e-06	up
240	ENSMUSG00000039110	Mycbpap	4.18759	0.000488886	up
241	ENSMUSG00000039196	Orm1	4.18553	0.024176	up
242	ENSMUSG00000069805	Fbp1	4.18327	0.00526699	up
243	ENSMUSG00000009545	Kcnq1	4.18309	0.00973507	up
244	ENSMUSG00000031430	Vsig1	4.18174	0.00189371	up
245	ENSMUSG00000041523	Upk2	4.17534	0.000288108	up
246	ENSMUSG00000015880	Ncapg	4.17041	2.82949e-06	up
247	ENSMUSG00000001227	Sema6b	4.16193	0.00238442	up
248	ENSMUSG00000089929	Bcl2a1b	4.10224	0.00962293	up
249	ENSMUSG00000052180	Serpinb6c	4.0977	0.000494851	up
250	ENSMUSG00000033213	AA467197	4.09522	0.0123791	up
251	ENSMUSG00000062609	Kcnj15	4.09511	0.00107302	up
252	ENSMUSG00000076502	Igkv1-135	4.08949	0.0461664	up
253	ENSMUSG00000066704	Cyp2b19	4.07108	0.0245212	up
254	ENSMUSG00000063260	Syt10	4.05148	0.00800487	up
255	ENSMUSG00000026831	1700007K13Rik	4.05066	0.00505707	up
256	ENSMUSG00000027316	Gfra4	4.04611	0.00940688	up
257	ENSMUSG00000074445	Sprr2a3	4.03766	0.00479791	up
258	ENSMUSG00000019139	Isyna1	4.03409	3.59718e-06	up
259	ENSMUSG00000084950	Gm5577	4.03288	8.5304e-05	up
260	ENSMUSG00000019359	Gdpd2	4.02972	0.00162622	up
261	ENSMUSG00000039774	Galnt12	4.01139	0.0049281	up
262	ENSMUSG00000021384	Susd3	4.00023	0.000796616	up
263	ENSMUSG00000027376	Prom2	3.97815	0.00495213	up
264	ENSMUSG00000039396	Neil3	3.97289	6.63424e-06	up
265	ENSMUSG00000026175	Vil1	3.97031	0.00116076	up
266	ENSMUSG00000023341	Mx2	3.96968	0.00132274	up
267	ENSMUSG00000067219	Nipal1	3.96509	0.0170371	up
268	ENSMUSG00000062061	Lcn13	3.96324	0.033598	up
269	ENSMUSG00000037725	Ckap2	3.95959	8.97045e-06	up
270	ENSMUSG00000033227	Wnt6	3.95925	0.00449337	up
271	ENSMUSG00000015968	Cacna1d	3.94634	0.00740974	up
272	ENSMUSG00000052353	9930013L23Rik	3.94139	0.00299249	up
273	ENSMUSG00000079018	Ly6c1	3.93761	0.000892556	up
274	ENSMUSG00000028640	Tfap2c	3.93594	4.86905e-05	up
275	ENSMUSG00000032218	Ccnb2	3.93066	2.60359e-06	up
276	ENSMUSG00000041431	Ccnb1	3.924	1.76744e-05	up
277	ENSMUSG00000029414	Kntc1	3.91882	2.14736e-05	up
278	ENSMUSG00000043068	Fam89a	3.91746	0.000550215	up
279	ENSMUSG00000063011	Msln	3.89607	0.00473053	up
280	ENSMUSG00000022037	Clu	3.89524	0.022942	up
281	ENSMUSG00000027510	Rbm38	3.8889	0.000394077	up
282	ENSMUSG00000022464	Slc38a4	3.88778	0.012485	up
283	ENSMUSG00000021294	Kif26a	3.88658	0.000356136	up
284	ENSMUSG00000038775	Vill	3.88239	0.00268913	up
285	ENSMUSG00000045328	Cenpe	3.87876	1.40941e-07	up
286	ENSMUSG00000020330	Hmmr	3.8693	4.07534e-06	up
287	ENSMUSG00000090413	Gm17583	3.86781	0.0123255	up
288	ENSMUSG00000029108	Pcdh7	3.86775	0.000395068	up
289	ENSMUSG00000037185	Krt80	3.86689	0.000513041	up
290	ENSMUSG00000024989	Cep55	3.86656	3.20393e-06	up
291	ENSMUSG00000026989	Dapl1	3.85768	0.00377178	up
292	ENSMUSG00000039252	Lgi2	3.84976	0.0155528	up
293	ENSMUSG00000031004	Mki67	3.84554	3.67704e-07	up
294	ENSMUSG00000028328	Tmod1	3.83198	0.00027643	up
295	ENSMUSG00000033952	Aspm	3.82399	7.827e-06	up
296	ENSMUSG00000091520	Gm17419	3.81313	0.000624246	up
297	ENSMUSG00000023015	Racgap1	3.80869	7.39452e-07	up
298	ENSMUSG00000035455	Fignl1	3.80806	1.49753e-05	up
299	ENSMUSG00000032717	Mdfi	3.8041	0.00711592	up
300	ENSMUSG00000022415	Syngr1	3.80277	0.0292552	up
301	ENSMUSG00000030249	Abcc9	3.79577	0.00678218	up
302	ENSMUSG00000035165	Kcne3	3.79189	0.00409317	up
303	ENSMUSG00000026039	Sgol2	3.78772	7.73241e-07	up
304	ENSMUSG00000026080	Chst10	3.77673	0.00355416	up
305	ENSMUSG00000028031	Dkk2	3.77525	0.000272927	up
306	ENSMUSG00000061878	Sphk1	3.77111	0.00448178	up
307	ENSMUSG00000000901	Mmp11	3.74921	4.84176e-05	up
308	ENSMUSG00000075602	Ly6a	3.74405	0.000329987	up
309	ENSMUSG00000000402	Egfl6	3.73563	0.00902291	up
310	ENSMUSG00000024056	Ndc80	3.73472	5.36489e-06	up
311	ENSMUSG00000045382	Cxcr4	3.71742	0.000555529	up
312	ENSMUSG00000031290	Lrch2	3.71657	0.00570705	up
313	ENSMUSG00000053414	Hunk	3.70538	0.000113508	up
314	ENSMUSG00000085395	Gm13056	3.70175	0.0146046	up
315	ENSMUSG00000023918	Gpr115	3.69592	0.0039922	up
316	ENSMUSG00000086463	Gm16898	3.69473	8.2051e-05	up
317	ENSMUSG00000068744	Psrc1	3.69027	6.93465e-05	up
318	ENSMUSG00000002055	Spag5	3.68442	2.81529e-06	up
319	ENSMUSG00000057092	Fxyd3	3.68164	0.00107692	up
320	ENSMUSG00000048500	Defb15	3.68104	0.0169304	up
321	ENSMUSG00000075296	Aldh3b2	3.67819	0.000211317	up
322	ENSMUSG00000015966	Il17rb	3.67771	1.3415e-05	up
323	ENSMUSG00000018893	Mb	3.67093	0.00136377	up
324	ENSMUSG00000027379	Bub1	3.66685	1.44716e-05	up
325	ENSMUSG00000034311	Kif4	3.66633	6.259e-06	up
326	ENSMUSG00000074259	Gramd2	3.654	0.00502188	up
327	ENSMUSG00000037577	Ephx3	3.65393	0.0022396	up
328	ENSMUSG00000030858	1700007K09Rik	3.64804	0.0385786	up
329	ENSMUSG00000032487	Ptgs2	3.64407	0.00107136	up
330	ENSMUSG00000026614	Slc30a10	3.64307	0.014147	up
331	ENSMUSG00000059937	Gdap10	3.64223	9.35674e-05	up
332	ENSMUSG00000030641	4632434I11Rik	3.63638	3.24204e-05	up
333	ENSMUSG00000015702	Anxa9	3.63161	7.26627e-06	up
334	ENSMUSG00000030170	Wnt5b	3.60738	0.0206199	up
335	ENSMUSG00000022322	Shcbp1	3.60694	8.71563e-06	up
336	ENSMUSG00000030711	Sult1a1	3.60603	0.000151828	up
337	ENSMUSG00000032783	Troap	3.60174	0.000203774	up
338	ENSMUSG00000033705	Stard9	3.60109	0.00344381	up
339	ENSMUSG00000025202	Scd3	3.59835	0.00206335	up
340	ENSMUSG00000017716	Birc5	3.59716	2.45814e-05	up
341	ENSMUSG00000027469	Tpx2	3.59581	3.26585e-06	up
342	ENSMUSG00000027656	Wisp2	3.59061	0.00554524	up
343	ENSMUSG00000053702	Nebl	3.58946	0.000165751	up
344	ENSMUSG00000028678	Kif2c	3.5894	1.16583e-05	up
345	ENSMUSG00000028262	Clca2	3.58862	0.0225066	up
346	ENSMUSG00000043664	Tmem221	3.58228	0.000151044	up
347	ENSMUSG00000031097	Tnni2	3.57998	0.0201565	up
348	ENSMUSG00000037578	Pkd2l1	3.57397	0.0308343	up
349	ENSMUSG00000056531	Ccdc18	3.56246	4.30035e-06	up
350	ENSMUSG00000053477	Tcf4	3.55709	0.000993986	up
351	ENSMUSG00000078493	A930039A15Rik	3.55421	0.0031299	up
352	ENSMUSG00000038943	Prc1	3.54749	2.0154e-05	up
353	ENSMUSG00000020431	Adcy1	3.53818	0.00422151	up
354	ENSMUSG00000032584	Mst1r	3.5231	0.000654481	up
355	ENSMUSG00000027715	Ccna2	3.52141	5.30043e-06	up
356	ENSMUSG00000022938	Fam3b	3.52118	0.00893445	up
357	ENSMUSG00000012123	Aim1l	3.51599	0.0106813	up
358	ENSMUSG00000046591	5730590G19Rik	3.5151	4.29535e-05	up
359	ENSMUSG00000037628	Cdkn3	3.51199	9.22535e-05	up
360	ENSMUSG00000028037	Ifi44	3.50961	0.00233134	up
361	ENSMUSG00000052942	Glis3	3.49589	0.000620139	up
362	ENSMUSG00000025473	Adam8	3.49468	0.0083616	up
363	ENSMUSG00000041220	Elovl6	3.49416	0.00146607	up
364	ENSMUSG00000046295	Ankle1	3.48706	0.000596782	up
365	ENSMUSG00000037544	Dlgap5	3.48617	3.01453e-05	up
366	ENSMUSG00000041020	Mtap7d2	3.48383	0.00755772	up
367	ENSMUSG00000046589	Lrrc8e	3.48217	0.000446994	up
368	ENSMUSG00000027306	Nusap1	3.47438	2.37756e-06	up
369	ENSMUSG00000026683	Nuf2	3.47364	6.00359e-06	up
370	ENSMUSG00000029177	Cenpa	3.46312	7.81142e-06	up
371	ENSMUSG00000028186	Uox	3.46226	0.0301511	up
372	ENSMUSG00000041660	Bbox1	3.46094	0.00909612	up
373	ENSMUSG00000045502	Niacr1	3.45935	0.00962821	up
374	ENSMUSG00000043430	Psapl1	3.45604	0.00893137	up
375	ENSMUSG00000008206	Lass4	3.42777	0.00840655	up
376	ENSMUSG00000034906	Ncaph	3.42658	0.00190225	up
377	ENSMUSG00000022773	Ypel1	3.42155	0.00109012	up
378	ENSMUSG00000027699	Ect2	3.41688	2.2783e-05	up
379	ENSMUSG00000051397	Tacstd2	3.41583	0.00271488	up
380	ENSMUSG00000030677	Kif22	3.41369	8.25891e-05	up
381	ENSMUSG00000040084	Bub1b	3.40675	0.000956352	up
382	ENSMUSG00000050295	Foxc1	3.40284	2.16199e-05	up
383	ENSMUSG00000090485	Gm17416	3.4028	0.0375675	up
384	ENSMUSG00000012443	Kif11	3.39832	2.85089e-06	up
385	ENSMUSG00000054662	Ano9	3.39831	0.00303924	up
386	ENSMUSG00000035365	4930547N16Rik	3.39598	0.000143336	up
387	ENSMUSG00000027505	1700029J11Rik	3.38819	0.0113848	up
388	ENSMUSG00000005958	Ephb3	3.38113	0.000200891	up
389	ENSMUSG00000016526	Dyrk3	3.37941	0.000276306	up
390	ENSMUSG00000055629	B4galnt4	3.3789	0.0154733	up
391	ENSMUSG00000078763	Slfn1	3.37739	0.0103743	up
392	ENSMUSG00000039055	Eme1	3.36922	2.79002e-05	up
393	ENSMUSG00000031289	Il13ra2	3.36707	0.0119981	up
394	ENSMUSG00000001403	Ube2c	3.36078	7.14633e-05	up
395	ENSMUSG00000035186	Ubd	3.35756	0.0482608	up
396	ENSMUSG00000051998	Lax1	3.35343	0.00379061	up
397	ENSMUSG00000079669	Gm17396	3.35124	0.00310397	up
398	ENSMUSG00000046179	E2f8	3.35114	2.21395e-05	up
399	ENSMUSG00000038859	Baiap2l1	3.34771	0.00392914	up
400	ENSMUSG00000027014	Cwc22	3.34758	0.000787319	up
401	ENSMUSG00000024500	Ppp2r2b	3.34687	0.005662	up
402	ENSMUSG00000030867	Plk1	3.33989	0.000179775	up
403	ENSMUSG00000031262	Cenpi	3.33776	0.00036976	up
404	ENSMUSG00000042357	Gjb5	3.33752	0.000172296	up
405	ENSMUSG00000009731	Kcnd1	3.33717	0.00494361	up
406	ENSMUSG00000053675	Tgm5	3.33027	0.0122795	up
407	ENSMUSG00000015533	Itga2	3.33004	0.0199224	up
408	ENSMUSG00000043219	Hoxa6	3.32974	0.000101757	up
409	ENSMUSG00000038253	Hoxa5	3.32792	3.04612e-05	up
410	ENSMUSG00000005233	Spc25	3.32567	0.00257874	up
411	ENSMUSG00000054909	Wbscr25	3.3213	0.000930203	up
412	ENSMUSG00000045827	Serpinb9	3.32097	0.00449908	up
413	ENSMUSG00000030346	Rad51ap1	3.3198	1.97943e-05	up
414	ENSMUSG00000022235	Cmbl	3.31403	0.0177081	up
415	ENSMUSG00000033508	Asprv1	3.31311	0.000589807	up
416	ENSMUSG00000059900	Tmem40	3.31002	0.000254135	up
417	ENSMUSG00000034317	Trim59	3.30441	7.41e-06	up
418	ENSMUSG00000045027	Prss22	3.29936	0.0311691	up
419	ENSMUSG00000058568	Defb50	3.29382	0.00416671	up
420	ENSMUSG00000036768	Kif15	3.29025	1.90277e-05	up
421	ENSMUSG00000028068	Iqgap3	3.29013	0.00024717	up
422	ENSMUSG00000020493	Prr11	3.2889	5.24264e-06	up
423	ENSMUSG00000020641	Rsad2	3.28851	0.000760071	up
424	ENSMUSG00000026473	Glul	3.28646	0.00159863	up
425	ENSMUSG00000021701	Plk2	3.27668	0.000223597	up
426	ENSMUSG00000019813	Cep57l1	3.27385	1.51358e-05	up
427	ENSMUSG00000028873	Cdca8	3.2681	9.08754e-06	up
428	ENSMUSG00000042216	Sgsm1	3.2664	0.00177392	up
429	ENSMUSG00000022385	Gtse1	3.26258	0.000546491	up
430	ENSMUSG00000041605	5730559C18Rik	3.24657	9.38556e-05	up
431	ENSMUSG00000022602	Arc	3.24566	0.00397863	up
432	ENSMUSG00000034220	Gpc1	3.24555	0.00062596	up
433	ENSMUSG00000039187	Fanci	3.21857	0.000152982	up
434	ENSMUSG00000021365	Nedd9	3.21604	6.7187e-05	up
435	ENSMUSG00000001123	Lgals9	3.20446	0.000254958	up
436	ENSMUSG00000019942	Cdk1	3.19321	1.88658e-05	up
437	ENSMUSG00000000552	Zfp385a	3.18207	0.000740415	up
438	ENSMUSG00000033684	Qsox1	3.17996	0.00786533	up
439	ENSMUSG00000050335	Lgals3	3.1762	0.000135675	up
440	ENSMUSG00000022468	Endou	3.17567	0.0304244	up
441	ENSMUSG00000015396	Cd83	3.1715	0.00241438	up
442	ENSMUSG00000026890	Lhx6	3.17143	0.000144057	up
443	ENSMUSG00000031284	Pak3	3.16875	0.000601945	up
444	ENSMUSG00000015090	Ptgds	3.16099	0.0422424	up
445	ENSMUSG00000026748	Plxdc2	3.16074	2.30702e-05	up
446	ENSMUSG00000021965	F630043A04Rik	3.15838	6.60961e-05	up
447	ENSMUSG00000033308	Dpyd	3.15493	0.00355737	up
448	ENSMUSG00000021567	Nkd2	3.15236	0.00183818	up
449	ENSMUSG00000070047	Fat1	3.14764	0.000638987	up
450	ENSMUSG00000038379	Ttk	3.14408	0.00138825	up
451	ENSMUSG00000037852	Cpe	3.14379	0.0024086	up
452	ENSMUSG00000027331	D2Ertd750e	3.13969	1.06458e-05	up
453	ENSMUSG00000024030	Abcg1	3.13508	0.000282648	up
454	ENSMUSG00000090758	Gm17178	3.13491	0.0013152	up
455	ENSMUSG00000026196	Bard1	3.1271	2.33347e-05	up
456	ENSMUSG00000039607	Rbms3	3.12034	0.000851819	up
457	ENSMUSG00000035683	Melk	3.11617	5.00669e-05	up
458	ENSMUSG00000025001	Hells	3.10861	0.000106663	up
459	ENSMUSG00000062488	I830012O16Rik	3.10376	0.00356274	up
460	ENSMUSG00000036109	Mbnl3	3.10213	0.000109117	up
461	ENSMUSG00000005802	Slc30a4	3.09694	5.95714e-05	up
462	ENSMUSG00000028003	Lrat	3.0952	0.0239329	up
463	ENSMUSG00000074398	Gm15441	3.09325	0.000918729	up
464	ENSMUSG00000078773	Rad54b	3.0906	0.000160723	up
465	ENSMUSG00000048960	Prex2	3.08935	0.00693939	up
466	ENSMUSG00000040035	Disp2	3.08878	0.0286492	up
467	ENSMUSG00000027253	Lrp4	3.08732	0.00165469	up
468	ENSMUSG00000057454	Lypd3	3.08493	0.00257049	up
469	ENSMUSG00000033355	Rtp4	3.07475	0.00589884	up
470	ENSMUSG00000041920	Slc16a6	3.07043	0.00498116	up
471	ENSMUSG00000056313	1810011O10Rik	3.0648	0.000515235	up
472	ENSMUSG00000020897	Aurkb	3.06376	1.5489e-05	up
473	ENSMUSG00000006398	Cdc20	3.06013	6.35134e-05	up
474	ENSMUSG00000042734	Ttc9	3.05363	0.0243883	up
475	ENSMUSG00000024222	Fkbp5	3.05328	0.00263585	up
476	ENSMUSG00000032899	Styk1	3.05002	0.00579646	up
477	ENSMUSG00000024968	Rcor2	3.04502	0.000292027	up
478	ENSMUSG00000027654	Fam83d	3.04145	0.000364501	up
479	ENSMUSG00000028312	Smc2	3.04115	8.25807e-07	up
480	ENSMUSG00000017146	Brca1	3.03322	7.31364e-05	up
481	ENSMUSG00000030107	Usp18	3.03154	0.00448759	up
482	ENSMUSG00000026480	Ncf2	3.0255	0.00019071	up
483	ENSMUSG00000051627	Hist1h1e	3.02437	0.0215926	up
484	ENSMUSG00000049404	Rarres1	3.01933	0.00842454	up
485	ENSMUSG00000057286	St6galnac2	3.01664	0.00680057	up
486	ENSMUSG00000039934	Pion	3.01334	0.00807542	up
487	ENSMUSG00000069808	Fam57a	3.01303	3.57941e-06	up
488	ENSMUSG00000024795	Kif20b	3.0115	6.81949e-06	up
489	ENSMUSG00000043155	Hpdl	3.00076	0.00967712	up
490	ENSMUSG00000003779	Kif20a	2.99441	4.57864e-05	up
491	ENSMUSG00000036902	Neto2	2.99062	0.00162927	up
492	ENSMUSG00000015134	Aldh1a3	2.98549	0.000554124	up
493	ENSMUSG00000039153	Runx2	2.9833	0.00469948	up
494	ENSMUSG00000038400	Pmepa1	2.98028	0.00945367	up
495	ENSMUSG00000057948	Unc13d	2.97469	0.00340428	up
496	ENSMUSG00000020189	Osbpl8	2.97309	0.00157591	up
497	ENSMUSG00000046546	Fam43a	2.9619	0.000177895	up
498	ENSMUSG00000028128	F3	2.95821	0.000200964	up
499	ENSMUSG00000028341	Nr4a3	2.94796	0.00808206	up
500	ENSMUSG00000029673	Auts2	2.94107	0.00033205	up
501	ENSMUSG00000039621	Prex1	2.93702	0.000982898	up
502	ENSMUSG00000042489	Clspn	2.93585	0.000458728	up
503	ENSMUSG00000028108	Ecm1	2.9341	0.0024499	up
504	ENSMUSG00000026971	Itgb6	2.93372	0.00124539	up
505	ENSMUSG00000024039	Cbs	2.93278	0.00717172	up
506	ENSMUSG00000073598	1700066B19Rik	2.93255	0.0367406	up
507	ENSMUSG00000004035	Gstm7	2.9262	0.00529762	up
508	ENSMUSG00000037921	Ddx60	2.92591	0.0143118	up
509	ENSMUSG00000074923	Pak6	2.92542	0.0255418	up
510	ENSMUSG00000076431	Sox4	2.91601	0.000696457	up
511	ENSMUSG00000028718	Stil	2.91465	0.000383404	up
512	ENSMUSG00000022912	Pros1	2.91445	7.27253e-05	up
513	ENSMUSG00000025912	Mybl1	2.91204	7.53878e-06	up
514	ENSMUSG00000024059	Clip4	2.91065	0.0404949	up
515	ENSMUSG00000027551	Zfp64	2.90674	0.000706449	up
516	ENSMUSG00000004864	Mapk13	2.89928	0.00016341	up
517	ENSMUSG00000078439	2210404O07Rik	2.89105	0.000575689	up
518	ENSMUSG00000023067	Cdkn1a	2.88547	0.00671883	up
519	ENSMUSG00000000682	Cd52	2.88108	0.00831247	up
520	ENSMUSG00000044037	Als2cl	2.86797	0.00439173	up
521	ENSMUSG00000043333	Rhbdl2	2.86702	0.0153456	up
522	ENSMUSG00000092267	Gm20417	2.86544	0.0102671	up
523	ENSMUSG00000005470	Asf1b	2.86256	3.75307e-06	up
524	ENSMUSG00000023021	Lass5	2.86028	1.78876e-05	up
525	ENSMUSG00000002565	Scin	2.85941	0.00198355	up
526	ENSMUSG00000026669	Mcm10	2.84328	0.000330236	up
527	ENSMUSG00000031596	Slc7a2	2.83964	0.000190521	up
528	ENSMUSG00000037474	Dtl	2.83837	0.00058592	up
529	ENSMUSG00000024791	Cdca5	2.83749	0.000157618	up
530	ENSMUSG00000039092	Sptlc3	2.83445	0.0104616	up
531	ENSMUSG00000034687	Fras1	2.83397	0.0139928	up
532	ENSMUSG00000041219	Arhgap11a	2.8334	8.93414e-06	up
533	ENSMUSG00000031382	Asb11	2.83094	0.0159135	up
534	ENSMUSG00000056091	St3gal5	2.83013	0.0202586	up
535	ENSMUSG00000062593	Lilrb4	2.82937	0.0162238	up
536	ENSMUSG00000046159	Chrm3	2.8252	0.0424165	up
537	ENSMUSG00000031626	Sorbs2	2.82359	0.002583	up
538	ENSMUSG00000033960	9430020K01Rik	2.8183	0.00411879	up
539	ENSMUSG00000000628	Hk2	2.81619	0.0133591	up
540	ENSMUSG00000040963	Asgr2	2.81576	0.00767319	up
541	ENSMUSG00000024232	Bambi	2.81486	0.0017408	up
542	ENSMUSG00000026077	Npas2	2.81247	0.00239478	up
543	ENSMUSG00000026779	Mastl	2.81102	0.000236954	up
544	ENSMUSG00000005672	Kit	2.80489	0.000687965	up
545	ENSMUSG00000042496	Prdm10	2.80484	0.00195709	up
546	ENSMUSG00000027801	Tm4sf4	2.80357	0.0463182	up
547	ENSMUSG00000072980	Oip5	2.8022	2.3827e-05	up
548	ENSMUSG00000050463	Krt78	2.80029	0.00506215	up
549	ENSMUSG00000058290	Espl1	2.79301	6.86798e-05	up
550	ENSMUSG00000003541	Ier3	2.79118	0.0106687	up
551	ENSMUSG00000032010	Usp2	2.79084	0.000114651	up
552	ENSMUSG00000026556	Vangl2	2.79026	0.000129367	up
553	ENSMUSG00000039960	Rhou	2.7893	0.00736004	up
554	ENSMUSG00000029863	Casp2	2.78407	0.0016007	up
555	ENSMUSG00000028040	Efna4	2.7831	0.000207958	up
556	ENSMUSG00000084835	Gm12352	2.77889	0.0129787	up
557	ENSMUSG00000042477	Tfap2e	2.77855	0.00107594	up
558	ENSMUSG00000046623	Gjb4	2.77808	0.0173973	up
559	ENSMUSG00000045629	Sh3tc2	2.77299	0.00987804	up
560	ENSMUSG00000074805	Gm14047	2.76037	0.0415959	up
561	ENSMUSG00000054579	9130219A07Rik	2.75715	0.00226465	up
562	ENSMUSG00000029561	Oasl2	2.75384	0.0115	up
563	ENSMUSG00000023505	Cdca3	2.75351	2.40561e-05	up
564	ENSMUSG00000021379	Id4	2.753	0.0294066	up
565	ENSMUSG00000039981	Zc3h12d	2.74803	0.0203534	up
566	ENSMUSG00000043391	2510009E07Rik	2.74308	0.000678815	up
567	ENSMUSG00000037095	Lrg1	2.74193	0.0330542	up
568	ENSMUSG00000087265	Gm12349	2.74085	0.030141	up
569	ENSMUSG00000041961	Znrf3	2.74061	0.00422344	up
570	ENSMUSG00000044770	Scml4	2.7393	0.00239006	up
571	ENSMUSG00000027171	Prrg4	2.73856	0.0106425	up
572	ENSMUSG00000022871	Fetub	2.73856	0.00458144	up
573	ENSMUSG00000044628	Rnf208	2.73621	0.00340445	up
574	ENSMUSG00000072620	Slfn2	2.73302	0.0167735	up
575	ENSMUSG00000021215	Net1	2.73275	7.08055e-05	up
576	ENSMUSG00000021070	Bdkrb2	2.7317	0.0148209	up
577	ENSMUSG00000075574	Defb48	2.73092	0.0339236	up
578	ENSMUSG00000004558	Ndrg2	2.72738	0.00702233	up
579	ENSMUSG00000022708	Zbtb20	2.72295	0.000437455	up
580	ENSMUSG00000031637	Lrp2bp	2.70813	0.00336759	up
581	ENSMUSG00000037664	Cdkn1c	2.70735	0.00402117	up
582	ENSMUSG00000027901	Dennd2d	2.69857	0.022005	up
583	ENSMUSG00000074625	Arhgap40	2.69775	0.0329069	up
584	ENSMUSG00000030321	BC060267	2.69586	0.000611517	up
585	ENSMUSG00000020250	Txnrd1	2.69458	0.00139706	up
586	ENSMUSG00000035692	Isg15	2.69264	0.00295807	up
587	ENSMUSG00000028497	Ptplad2	2.68814	0.000695729	up
588	ENSMUSG00000037157	Il22ra1	2.68503	0.000890374	up
589	ENSMUSG00000019838	Slc16a10	2.68494	0.00747042	up
590	ENSMUSG00000027498	Cstf1	2.68248	0.000944292	up
591	ENSMUSG00000022893	Adamts1	2.6778	0.00812473	up
592	ENSMUSG00000041859	Mcm3	2.67561	3.29518e-05	up
593	ENSMUSG00000069910	Ccdc99	2.67236	9.34249e-05	up
594	ENSMUSG00000001228	Uhrf1	2.66967	4.10662e-05	up
595	ENSMUSG00000038236	Hoxa7	2.66953	0.000266906	up
596	ENSMUSG00000085042	2010001M06Rik	2.66687	0.01455	up
597	ENSMUSG00000021707	Dhfr	2.66295	5.14877e-06	up
598	ENSMUSG00000056222	Spock1	2.65696	0.0230244	up
599	ENSMUSG00000074825	Itpripl1	2.65629	0.00966561	up
600	ENSMUSG00000017929	B4galt5	2.65287	0.00337631	up
601	ENSMUSG00000022469	Rapgef3	2.64479	0.0141915	up
602	ENSMUSG00000032452	Clstn2	2.63991	0.00795426	up
603	ENSMUSG00000038210	Hoxa11	2.63801	0.00337853	up
604	ENSMUSG00000028020	Glrb	2.63594	0.00575086	up
605	ENSMUSG00000034459	Ifit1	2.63563	0.00575598	up
606	ENSMUSG00000027502	2410001C21Rik	2.63026	0.00166058	up
607	ENSMUSG00000028527	Ak4	2.62896	0.00550098	up
608	ENSMUSG00000033777	Tlr13	2.62492	0.0188372	up
609	ENSMUSG00000050555	Hyls1	2.6203	1.37177e-05	up
610	ENSMUSG00000029832	Nfe2l3	2.61532	0.000264025	up
611	ENSMUSG00000041147	Brca2	2.61448	2.07657e-05	up
612	ENSMUSG00000032092	Mpzl2	2.61377	0.00513601	up
613	ENSMUSG00000005410	Mcm5	2.61286	6.84976e-06	up
614	ENSMUSG00000073469	Rnaset2a	2.60937	0.00103332	up
615	ENSMUSG00000017830	Dhx58	2.60777	0.00538212	up
616	ENSMUSG00000020205	Phlda1	2.6068	0.0021474	up
617	ENSMUSG00000051124	Gimap9	2.60529	0.0018483	up
618	ENSMUSG00000030510	Lass3	2.60261	0.00861434	up
619	ENSMUSG00000053279	Aldh1a1	2.59865	0.00256249	up
620	ENSMUSG00000015312	Gadd45b	2.59801	0.00942858	up
621	ENSMUSG00000029333	Rasgef1b	2.59665	0.00130801	up
622	ENSMUSG00000007080	Pole	2.59527	0.000532513	up
623	ENSMUSG00000042155	Klhl23	2.59235	0.00637376	up
624	ENSMUSG00000028919	Arhgef19	2.58914	0.0038239	up
625	ENSMUSG00000032024	9030425E11Rik	2.5887	0.00471596	up
626	ENSMUSG00000025481	1190003J15Rik	2.58708	0.00766277	up
627	ENSMUSG00000063628	Gm7665	2.5869	0.0261257	up
628	ENSMUSG00000020186	Csrp2	2.58657	0.0247462	up
629	ENSMUSG00000022218	Tgm1	2.58644	0.000781613	up
630	ENSMUSG00000028949	Smarcd3	2.58054	0.0387281	up
631	ENSMUSG00000072082	Ccnf	2.57152	0.000105484	up
632	ENSMUSG00000029910	Mad2l1	2.56591	1.21922e-05	up
633	ENSMUSG00000092060	Bend4	2.56266	0.000915655	up
634	ENSMUSG00000023827	Agpat4	2.55865	0.00223948	up
635	ENSMUSG00000075010	AW112010	2.55705	0.0284089	up
636	ENSMUSG00000020218	Wif1	2.55644	0.0109291	up
637	ENSMUSG00000027323	Rad51	2.55419	8.63464e-05	up
638	ENSMUSG00000053646	Plxnb1	2.5539	0.000101787	up
639	ENSMUSG00000026380	Tfcp2l1	2.54796	0.0443105	up
640	ENSMUSG00000028599	Tnfrsf1b	2.54552	0.0207986	up
641	ENSMUSG00000074340	Ovgp1	2.54264	0.00100893	up
642	ENSMUSG00000000197	Nalcn	2.54029	0.010235	up
643	ENSMUSG00000032322	Pstpip1	2.53613	0.00630955	up
644	ENSMUSG00000029484	Anxa3	2.53083	0.0157153	up
645	ENSMUSG00000019773	Fbxo5	2.52962	2.72538e-05	up
646	ENSMUSG00000040105	Ppapdc2	2.52944	0.00067327	up
647	ENSMUSG00000023992	Trem2	2.52726	0.00334901	up
648	ENSMUSG00000024691	Fam111a	2.52363	2.08222e-05	up
649	ENSMUSG00000054252	Fgfr3	2.52176	0.0244365	up
650	ENSMUSG00000044636	Csrnp2	2.5189	0.00115152	up
651	ENSMUSG00000037138	Aff3	2.51858	0.0454576	up
652	ENSMUSG00000085833	Gm13003	2.51532	0.0118652	up
653	ENSMUSG00000023008	Fmnl3	2.51422	1.44109e-06	up
654	ENSMUSG00000037946	Fgd3	2.51411	0.00599978	up
655	ENSMUSG00000055044	Pdlim1	2.51112	0.000158728	up
656	ENSMUSG00000006570	Defb2	2.50649	0.0300007	up
657	ENSMUSG00000024672	Ms4a7	2.5054	0.00446011	up
658	ENSMUSG00000029816	Gpnmb	2.50459	0.000294746	up
659	ENSMUSG00000034684	Sema3f	2.50284	0.00054734	up
660	ENSMUSG00000043157	Arl11	2.50128	0.0302562	up
661	ENSMUSG00000044927	H1fx	2.50108	0.00624307	up
662	ENSMUSG00000033031	C330027C09Rik	2.50048	5.47361e-06	up
663	ENSMUSG00000035121	Neil2	2.49941	0.00189255	up
664	ENSMUSG00000034329	Brip1	2.49473	0.000228533	up
665	ENSMUSG00000021281	Tnfaip2	2.49114	0.0372626	up
666	ENSMUSG00000090202	4930503B20Rik	2.48494	0.0284063	up
667	ENSMUSG00000075266	Cenpw	2.48192	0.000193594	up
668	ENSMUSG00000042759	Apobr	2.48074	0.0335053	up
669	ENSMUSG00000026463	Atp2b4	2.47985	0.000938896	up
670	ENSMUSG00000004880	Lbr	2.47329	0.000840358	up
671	ENSMUSG00000035356	Nfkbiz	2.47098	0.00290203	up
672	ENSMUSG00000072949	Acot1	2.46881	3.775e-05	up
673	ENSMUSG00000059791	Nrm	2.46814	0.000356919	up
674	ENSMUSG00000031958	Ldhd	2.46654	0.000508656	up
675	ENSMUSG00000085092	Gm16867	2.46393	0.0230173	up
676	ENSMUSG00000085174	Gm16206	2.45783	0.00883679	up
677	ENSMUSG00000038151	Prdm1	2.45659	0.00526861	up
678	ENSMUSG00000048327	Ckap2l	2.45485	9.81233e-05	up
679	ENSMUSG00000068101	Cenpm	2.45347	0.00622302	up
680	ENSMUSG00000091747	D17H6S56E-5	2.44632	0.0385952	up
681	ENSMUSG00000026429	Ube2t	2.44429	0.00131223	up
682	ENSMUSG00000035566	Pcdh17	2.44077	0.00054242	up
683	ENSMUSG00000029102	Hgfac	2.43953	0.0156189	up
684	ENSMUSG00000030659	Nucb2	2.42639	0.0256152	up
685	ENSMUSG00000092155	Gm17269	2.4262	0.017642	up
686	ENSMUSG00000006445	Epha2	2.42579	0.00435386	up
687	ENSMUSG00000059668	Krt4	2.42541	0.0207766	up
688	ENSMUSG00000055612	Cdca7	2.42346	6.56312e-06	up
689	ENSMUSG00000037679	Inf2	2.42191	0.00289454	up
690	ENSMUSG00000039131	Gipc2	2.42099	0.0248034	up
691	ENSMUSG00000032380	Dapk2	2.41882	0.00279844	up
692	ENSMUSG00000032400	Zwilch	2.41847	2.72486e-05	up
693	ENSMUSG00000056973	Ces1d	2.41613	0.0337127	up
694	ENSMUSG00000005148	Klf5	2.41534	0.0157593	up
695	ENSMUSG00000045273	Cenph	2.40606	0.000245609	up
696	ENSMUSG00000019989	Enpp3	2.40356	0.00414749	up
697	ENSMUSG00000031506	Ptpn7	2.39646	0.0109043	up
698	ENSMUSG00000031367	Ap1s2	2.39541	0.00132818	up
699	ENSMUSG00000025498	Irf7	2.39456	0.0135112	up
700	ENSMUSG00000032565	Nudt16	2.39091	0.00104822	up
701	ENSMUSG00000052033	Pfdn4	2.38966	0.0022652	up
702	ENSMUSG00000033752	Mnd1	2.38912	0.000125209	up
703	ENSMUSG00000051235	Gen1	2.38702	0.000601476	up
704	ENSMUSG00000079056	Kcnip3	2.38615	0.000968933	up
705	ENSMUSG00000051220	Ercc6l	2.38599	0.000893154	up
706	ENSMUSG00000085189	Gm11963	2.38552	0.0474923	up
707	ENSMUSG00000038217	Tlcd2	2.3779	0.0293771	up
708	ENSMUSG00000039994	Timeless	2.37255	0.000489125	up
709	ENSMUSG00000039982	Dtx4	2.37248	0.00987264	up
710	ENSMUSG00000037613	Tnfrsf23	2.37013	0.00151722	up
711	ENSMUSG00000020614	Fam20a	2.36506	0.0102657	up
712	ENSMUSG00000039629	Fam40b	2.36308	0.0120182	up
713	ENSMUSG00000066026	Dhrs3	2.36303	0.000332122	up
714	ENSMUSG00000039682	Lap3	2.363	0.027337	up
715	ENSMUSG00000053835	H2-T24	2.36201	0.0174753	up
716	ENSMUSG00000024590	Lmnb1	2.35923	2.55543e-05	up
717	ENSMUSG00000030587	2200002D01Rik	2.35817	0.00364096	up
718	ENSMUSG00000038252	Ncapd2	2.35816	2.87028e-05	up
719	ENSMUSG00000060336	Zfp937	2.35813	0.000827737	up
720	ENSMUSG00000051910	Sox6	2.35647	0.0134788	up
721	ENSMUSG00000006345	Ggt1	2.35187	0.00620036	up
722	ENSMUSG00000032013	Trim29	2.35072	0.0326763	up
723	ENSMUSG00000024660	Incenp	2.35055	1.99025e-05	up
724	ENSMUSG00000027358	Bmp2	2.34944	0.00293681	up
725	ENSMUSG00000001025	S100a6	2.34923	0.00149992	up
726	ENSMUSG00000034685	Fam171a2	2.34704	0.0221394	up
727	ENSMUSG00000022661	Cd200	2.34672	0.000118398	up
728	ENSMUSG00000017550	Atad5	2.34154	7.40925e-05	up
729	ENSMUSG00000052632	Asap2	2.33973	0.00391543	up
730	ENSMUSG00000036046	5031439G07Rik	2.33699	0.000943953	up
731	ENSMUSG00000056394	Lig1	2.33631	9.55926e-06	up
732	ENSMUSG00000020097	Sgpl1	2.33625	5.10113e-08	up
733	ENSMUSG00000041789	2700046A07Rik	2.33604	0.0294781	up
734	ENSMUSG00000031351	Zfp185	2.33547	0.002142	up
735	ENSMUSG00000030528	Blm	2.33473	0.000253658	up
736	ENSMUSG00000021950	Anxa8	2.33204	0.0418639	up
737	ENSMUSG00000038319	Kcnh2	2.32855	0.0180268	up
738	ENSMUSG00000028115	Bnipl	2.32762	0.00216736	up
739	ENSMUSG00000020649	Rrm2	2.3272	4.1341e-05	up
740	ENSMUSG00000037313	Tacc3	2.32065	4.27713e-06	up
741	ENSMUSG00000068245	D14Ertd668e	2.31984	0.00499377	up
742	ENSMUSG00000021708	Rasgrf2	2.31932	0.0376202	up
743	ENSMUSG00000000120	Ngfr	2.31885	0.0379951	up
744	ENSMUSG00000021994	Wnt5a	2.31595	0.0113294	up
745	ENSMUSG00000042428	Mgat3	2.31513	0.0125071	up
746	ENSMUSG00000040631	Dok4	2.31387	0.0022052	up
747	ENSMUSG00000031629	Mlf1ip	2.31167	0.000484222	up
748	ENSMUSG00000039987	Phtf2	2.30544	6.68787e-06	up
749	ENSMUSG00000029082	Bst1	2.29578	0.00673592	up
750	ENSMUSG00000024042	Sik1	2.29518	0.0114998	up
751	ENSMUSG00000022505	Emp2	2.29236	0.000821908	up
752	ENSMUSG00000040322	Slc25a24	2.28919	0.00289468	up
753	ENSMUSG00000057706	Mex3b	2.28665	0.00252477	up
754	ENSMUSG00000037572	Wdhd1	2.28598	0.00124103	up
755	ENSMUSG00000022945	Chaf1b	2.28522	0.00253838	up
756	ENSMUSG00000027239	Mdk	2.28191	0.00129353	up
757	ENSMUSG00000048922	Cdca2	2.27635	0.000229581	up
758	ENSMUSG00000020393	Kremen1	2.27579	0.00235074	up
759	ENSMUSG00000026413	Pkp1	2.27368	1.57001e-05	up
760	ENSMUSG00000026623	Lpgat1	2.27255	0.00147225	up
761	ENSMUSG00000047907	Tshz2	2.26966	0.000735096	up
762	ENSMUSG00000034282	Evpl	2.26909	0.00548514	up
763	ENSMUSG00000025026	Add3	2.26812	0.0013009	up
764	ENSMUSG00000029153	Ociad2	2.2668	0.0124152	up
765	ENSMUSG00000005087	Cd44	2.25921	0.00688969	up
766	ENSMUSG00000026304	Rab17	2.25746	0.012814	up
767	ENSMUSG00000027995	Tlr2	2.25669	0.000643119	up
768	ENSMUSG00000031971	1700054N08Rik	2.25626	0.0052233	up
769	ENSMUSG00000086920	Gm12207	2.2515	0.00581198	up
770	ENSMUSG00000034959	5031414D18Rik	2.24832	0.00100829	up
771	ENSMUSG00000040296	Ddx58	2.2466	0.00019475	up
772	ENSMUSG00000073802	Cdkn2b	2.24561	0.00579066	up
773	ENSMUSG00000079419	Ms4a6c	2.23648	0.0199903	up
774	ENSMUSG00000042367	Gjb3	2.23593	0.000888782	up
775	ENSMUSG00000030096	Slc6a6	2.23391	0.00259765	up
776	ENSMUSG00000068877	Selenbp2	2.23321	0.0167149	up
777	ENSMUSG00000029922	Mkrn1	2.23281	0.000272761	up
778	ENSMUSG00000015812	Gnrh1	2.2323	0.0259529	up
779	ENSMUSG00000020098	Pcbd1	2.22416	0.00666698	up
780	ENSMUSG00000002489	Tiam1	2.22343	0.00033327	up
781	ENSMUSG00000038020	Rapgefl1	2.22211	0.00239303	up
782	ENSMUSG00000020099	Unc5b	2.22064	0.000275717	up
783	ENSMUSG00000022021	Diap3	2.21636	0.00214408	up
784	ENSMUSG00000021591	Glrx	2.21274	0.000191777	up
785	ENSMUSG00000055480	Zfp458	2.21017	0.00991352	up
786	ENSMUSG00000016028	Celsr1	2.20961	0.0331625	up
787	ENSMUSG00000023940	Sgol1	2.20865	0.000352747	up
788	ENSMUSG00000073207	Ccdc160	2.20595	0.000194053	up
789	ENSMUSG00000032122	Slc37a2	2.20088	0.00250132	up
790	ENSMUSG00000008540	Mgst1	2.20004	0.021779	up
791	ENSMUSG00000032577	Mapkapk3	2.19745	0.000557339	up
792	ENSMUSG00000031278	Acsl4	2.19362	0.0157846	up
793	ENSMUSG00000041079	Rwdd2b	2.19015	0.022068	up
794	ENSMUSG00000051439	Cd14	2.18979	0.0477402	up
795	ENSMUSG00000020914	Top2a	2.18489	4.51312e-06	up
796	ENSMUSG00000030352	Tspan9	2.18156	0.000161488	up
797	ENSMUSG00000038227	Hoxa9	2.18147	0.000328816	up
798	ENSMUSG00000047945	Marcksl1	2.18009	0.00357326	up
799	ENSMUSG00000050640	Tmem150c	2.17908	0.0113372	up
800	ENSMUSG00000028766	Alpl	2.17806	0.00466919	up
801	ENSMUSG00000035713	Usp35	2.17335	0.0187091	up
802	ENSMUSG00000030223	Ptpro	2.17246	0.00196237	up
803	ENSMUSG00000025813	Homer2	2.17164	0.00980001	up
804	ENSMUSG00000027635	Dsn1	2.16602	0.000158198	up
805	ENSMUSG00000036565	Ttyh3	2.16486	6.42743e-05	up
806	ENSMUSG00000020572	Nampt	2.1609	0.000874306	up
807	ENSMUSG00000047022	Mipol1	2.1605	0.000386171	up
808	ENSMUSG00000035891	Cerk	2.15909	0.000451443	up
809	ENSMUSG00000016024	Lbp	2.15814	0.0200605	up
810	ENSMUSG00000059248	Sept9	2.15724	0.00472153	up
811	ENSMUSG00000042797	Aqp11	2.15449	0.0023445	up
812	ENSMUSG00000054115	Skp2	2.15228	0.00042924	up
813	ENSMUSG00000026672	Optn	2.15081	0.00368462	up
814	ENSMUSG00000039270	Megf9	2.15012	0.00196934	up
815	ENSMUSG00000002835	Chaf1a	2.1498	0.00187255	up
816	ENSMUSG00000022579	Gpihbp1	2.14886	0.0205989	up
817	ENSMUSG00000059182	Skap2	2.14762	6.59389e-05	up
818	ENSMUSG00000025986	Slc39a10	2.14519	0.00327192	up
819	ENSMUSG00000032815	Fanca	2.14492	0.00144318	up
820	ENSMUSG00000047712	Ust	2.14445	0.00944419	up
821	ENSMUSG00000026167	Wnt10a	2.14439	0.000583443	up
822	ENSMUSG00000038665	Dgki	2.1435	0.0345867	up
823	ENSMUSG00000015970	Chdh	2.1431	0.0070849	up
824	ENSMUSG00000032278	Paqr5	2.14117	0.00771752	up
825	ENSMUSG00000062743	Zfp677	2.13874	0.00316454	up
826	ENSMUSG00000041390	Mdfic	2.13642	0.000228713	up
827	ENSMUSG00000079560	Hoxa3	2.13505	0.000635953	up
828	ENSMUSG00000056708	Ier5	2.13408	0.0246521	up
829	ENSMUSG00000038147	Cd84	2.1337	0.0186505	up
830	ENSMUSG00000051278	4930422G04Rik	2.13126	0.00279152	up
831	ENSMUSG00000035164	Zc3h12c	2.13019	0.00476546	up
832	ENSMUSG00000037370	Enpp1	2.12985	0.0237491	up
833	ENSMUSG00000018339	Gpx3	2.12937	0.00690796	up
834	ENSMUSG00000047757	Fancb	2.12486	0.000920131	up
835	ENSMUSG00000056214	Pard6g	2.12438	0.000459477	up
836	ENSMUSG00000012519	Mlkl	2.12217	1.60994e-05	up
837	ENSMUSG00000048442	2210020M01Rik	2.12007	0.00277773	up
838	ENSMUSG00000020399	Havcr2	2.11647	0.0206904	up
839	ENSMUSG00000060600	Eno3	2.11435	0.00687767	up
840	ENSMUSG00000054598	9130230L23Rik	2.11367	0.00414179	up
841	ENSMUSG00000026600	Soat1	2.1069	0.00342021	up
842	ENSMUSG00000026355	Mcm6	2.10568	0.000246565	up
843	ENSMUSG00000053907	Mat2a	2.10392	0.0111413	up
844	ENSMUSG00000028496	Mllt3	2.1027	0.000133979	up
845	ENSMUSG00000002885	Cd97	2.10207	0.0184794	up
846	ENSMUSG00000020077	Srgn	2.09935	0.0435763	up
847	ENSMUSG00000050914	Ankrd37	2.09303	0.0089585	up
848	ENSMUSG00000024659	Anxa1	2.0929	0.00994485	up
849	ENSMUSG00000021725	Parp8	2.09206	0.0458926	up
850	ENSMUSG00000025742	Prps2	2.08707	0.00163107	up
851	ENSMUSG00000070348	Ccnd1	2.0848	0.00237539	up
852	ENSMUSG00000027435	Cd93	2.08352	0.000527649	up
853	ENSMUSG00000027495	2010011I20Rik	2.07809	0.00455107	up
854	ENSMUSG00000024235	Map3k8	2.07686	0.0101156	up
855	ENSMUSG00000063810	Alms1	2.07568	0.00217872	up
856	ENSMUSG00000021391	Cenpp	2.07364	0.00166681	up
857	ENSMUSG00000000938	Hoxa10	2.07278	0.00323387	up
858	ENSMUSG00000022978	2610039C10Rik	2.07113	0.000535032	up
859	ENSMUSG00000034349	Smc4	2.0672	1.28837e-05	up
860	ENSMUSG00000029687	Ezh2	2.06364	2.06009e-05	up
861	ENSMUSG00000006678	Pola1	2.06311	4.36777e-05	up
862	ENSMUSG00000044748	Defb1	2.06206	0.00100421	up
863	ENSMUSG00000079293	Clec7a	2.05853	0.0323753	up
864	ENSMUSG00000021611	Tert	2.05404	0.00715658	up
865	ENSMUSG00000028680	Plk3	2.05145	0.0209947	up
866	ENSMUSG00000036019	Tmtc2	2.05089	0.00588223	up
867	ENSMUSG00000037315	Phf16	2.04851	4.36121e-05	up
868	ENSMUSG00000034640	Tiparp	2.0465	0.000161023	up
869	ENSMUSG00000025154	Arhgap19	2.04535	3.92989e-05	up
870	ENSMUSG00000054717	Hmgb2	2.04479	0.00128437	up
871	ENSMUSG00000023963	Cyp39a1	2.04102	0.00211543	up
872	ENSMUSG00000003824	Syce2	2.03759	0.00317565	up
873	ENSMUSG00000046805	Mpeg1	2.03604	0.0130935	up
874	ENSMUSG00000086325	Gm16938	2.03599	0.0109944	up
875	ENSMUSG00000024397	Aif1	2.03465	0.0318435	up
876	ENSMUSG00000062510	Nsl1	2.03451	0.00187807	up
877	ENSMUSG00000031622	Sin3b	2.03422	0.00492577	up
878	ENSMUSG00000038453	Srcin1	2.03416	0.00232797	up
879	ENSMUSG00000035868	3110052M02Rik	2.02987	0.0107961	up
880	ENSMUSG00000041773	Enc1	2.02661	0.0141428	up
881	ENSMUSG00000024136	Dnase1l2	2.02352	0.0230384	up
882	ENSMUSG00000054763	Defb42	2.02311	0.0274945	up
883	ENSMUSG00000025608	Podxl	2.02223	0.00268234	up
884	ENSMUSG00000002910	Arrdc2	2.022	0.000292254	up
885	ENSMUSG00000036106	Prr5	2.01788	0.00029234	up
886	ENSMUSG00000000028	Cdc45	2.01522	0.000181621	up
887	ENSMUSG00000030956	Fam53b	2.01501	0.00209298	up
888	ENSMUSG00000030921	Trim30a	2.01498	0.0475806	up
889	ENSMUSG00000022203	Efs	2.01491	0.0109995	up
890	ENSMUSG00000089949	Gm16137	2.00428	0.0167922	up
891	ENSMUSG00000036395	Glb1l2	2.00389	0.0023809	up
892	ENSMUSG00000028521	Slc35d1	2.00115	0.00186243	up
893	ENSMUSG00000022512	Cldn1	2.00042	0.00021531	up
894	ENSMUSG00000028212	Ccne2	1.9993	0.00449246	up
895	ENSMUSG00000042515	Mum1l1	1.99753	0.0164357	up
896	ENSMUSG00000027199	Gatm	1.99563	0.0118647	up
897	ENSMUSG00000027173	Depdc7	1.99436	0.0170052	up
898	ENSMUSG00000019303	Psmc3ip	1.99397	0.00446349	up
899	ENSMUSG00000079553	Kifc1	1.99165	0.0365074	up
900	ENSMUSG00000005413	Hmox1	1.99121	0.0240804	up
901	ENSMUSG00000022797	Tfrc	1.98749	0.000568624	up
902	ENSMUSG00000030254	Rad18	1.98607	0.00179545	up
903	ENSMUSG00000085345	Gm16064	1.98586	0.0150099	up
904	ENSMUSG00000040714	Klc3	1.98191	0.00150507	up
905	ENSMUSG00000086276	2500002B13Rik	1.9813	0.0227038	up
906	ENSMUSG00000069094	Pde7a	1.97997	0.000631049	up
907	ENSMUSG00000074024	4632427E13Rik	1.97676	0.00616806	up
908	ENSMUSG00000038578	Susd1	1.97572	0.0108769	up
909	ENSMUSG00000031756	Cenpn	1.97187	0.000425567	up
910	ENSMUSG00000023755	Rhebl1	1.97146	0.00648762	up
911	ENSMUSG00000026678	Rgs5	1.96977	0.0128948	up
912	ENSMUSG00000091144	Gm6907	1.96826	0.014454	up
913	ENSMUSG00000056019	Zfp709	1.96721	0.010904	up
914	ENSMUSG00000043415	Otud1	1.95908	0.0151446	up
915	ENSMUSG00000039911	Spsb1	1.95835	0.0183887	up
916	ENSMUSG00000022673	Mcm4	1.95559	0.000155783	up
917	ENSMUSG00000038642	Ctss	1.954	0.0329691	up
918	ENSMUSG00000046718	Bst2	1.94942	0.000773286	up
919	ENSMUSG00000028786	Tmem54	1.94525	0.00272497	up
920	ENSMUSG00000038178	Slc43a2	1.9439	0.0307368	up
921	ENSMUSG00000037493	Cib2	1.9431	0.000476393	up
922	ENSMUSG00000028256	Odf2l	1.9422	6.14928e-07	up
923	ENSMUSG00000031389	Arhgap4	1.93843	0.0313834	up
924	ENSMUSG00000074006	Omp	1.93783	0.0141905	up
925	ENSMUSG00000060125	Gm5528	1.93694	0.0270326	up
926	ENSMUSG00000034641	Cd300ld	1.93641	0.0395754	up
927	ENSMUSG00000037949	Ano10	1.93494	0.00059534	up
928	ENSMUSG00000035900	Gramd4	1.93493	0.000329194	up
929	ENSMUSG00000031161	Hdac6	1.9341	0.00424223	up
930	ENSMUSG00000041406	BC055324	1.93059	0.00015972	up
931	ENSMUSG00000031255	Sytl4	1.92874	0.0001686	up
932	ENSMUSG00000023915	Tnfrsf21	1.92717	0.00851058	up
933	ENSMUSG00000089661	Mia1	1.92511	0.0282124	up
934	ENSMUSG00000046157	Tmem229b	1.92154	6.89399e-05	up
935	ENSMUSG00000073678	Pgap1	1.91975	0.0176832	up
936	ENSMUSG00000016128	Stard13	1.91956	0.019853	up
937	ENSMUSG00000031609	Sap30	1.91951	0.000934546	up
938	ENSMUSG00000066877	Nck2	1.91871	0.00133998	up
939	ENSMUSG00000000567	Sox9	1.9178	0.0347841	up
940	ENSMUSG00000028702	Rad54l	1.91717	0.00183315	up
941	ENSMUSG00000092486	2610524H06Rik	1.91705	0.0146557	up
942	ENSMUSG00000022881	Rfc4	1.91703	1.29593e-05	up
943	ENSMUSG00000024793	Tnfrsf25	1.91691	0.0110219	up
944	ENSMUSG00000028832	Stmn1	1.91661	0.000555859	up
945	ENSMUSG00000039958	4833442J19Rik	1.91568	0.000181087	up
946	ENSMUSG00000030187	Klra2	1.91379	0.0368045	up
947	ENSMUSG00000027377	Mall	1.91336	0.0372352	up
948	ENSMUSG00000043419	A030009H04Rik	1.91146	0.0164203	up
949	ENSMUSG00000041718	Alg13	1.91028	1.5495e-05	up
950	ENSMUSG00000027985	Lef1	1.90525	0.0223203	up
951	ENSMUSG00000027298	Tyro3	1.90388	0.0285038	up
952	ENSMUSG00000052852	Reep1	1.90138	0.00223406	up
953	ENSMUSG00000037816	Fbxw17	1.90047	0.0163208	up
954	ENSMUSG00000031355	Arhgap6	1.89832	0.0370351	up
955	ENSMUSG00000030917	Tmem159	1.89375	0.00101726	up
956	ENSMUSG00000051669	AU021092	1.89144	0.0206161	up
957	ENSMUSG00000025933	Tmem14a	1.8908	0.0111836	up
958	ENSMUSG00000072214	Sept5	1.88447	0.0169646	up
959	ENSMUSG00000042029	Ncapg2	1.88438	1.35848e-05	up
960	ENSMUSG00000030256	Bhlhe41	1.88225	0.00449408	up
961	ENSMUSG00000001517	Foxm1	1.88211	9.78924e-05	up
962	ENSMUSG00000028273	Pdlim5	1.88057	0.0188529	up
963	ENSMUSG00000032184	Lysmd2	1.87754	3.28238e-05	up
964	ENSMUSG00000022883	Robo1	1.87754	0.00954035	up
965	ENSMUSG00000031303	Map3k15	1.87676	0.0216205	up
966	ENSMUSG00000042978	Sbk1	1.87392	0.00772561	up
967	ENSMUSG00000027509	Rae1	1.8732	0.00311027	up
968	ENSMUSG00000020785	Camkk1	1.87115	0.0208274	up
969	ENSMUSG00000048612	Myof	1.8705	0.0215777	up
970	ENSMUSG00000001288	Rarg	1.87037	0.000412584	up
971	ENSMUSG00000022231	Sema5a	1.86946	0.0287319	up
972	ENSMUSG00000039238	Zfp750	1.86636	0.00542701	up
973	ENSMUSG00000056737	Capg	1.86485	0.000112966	up
974	ENSMUSG00000032344	E330016A19Rik	1.8619	0.001242	up
975	ENSMUSG00000021714	Cenpk	1.86108	0.000812843	up
976	ENSMUSG00000002603	Tgfb1	1.85686	8.55606e-06	up
977	ENSMUSG00000086549	Gm13648	1.85569	5.65308e-05	up
978	ENSMUSG00000027490	E2f1	1.85278	0.0337824	up
979	ENSMUSG00000052056	Zfp217	1.8468	0.00341524	up
980	ENSMUSG00000062054	Iah1	1.8462	3.44345e-05	up
981	ENSMUSG00000055675	Kbtbd11	1.83932	0.0313827	up
982	ENSMUSG00000053522	Lgals7	1.83805	0.0081793	up
983	ENSMUSG00000091649	Gm4902	1.83655	0.0341443	up
984	ENSMUSG00000069475	Gm6020	1.83441	0.0481275	up
985	ENSMUSG00000026072	Il1r1	1.83162	0.0138778	up
986	ENSMUSG00000033147	Slc22a15	1.82946	0.00866008	up
987	ENSMUSG00000020100	Slc29a3	1.82375	0.0026158	up
988	ENSMUSG00000045751	Mms22l	1.82351	0.00023443	up
989	ENSMUSG00000022479	Vdr	1.82237	0.0307533	up
990	ENSMUSG00000021190	Lgmn	1.82093	0.00745293	up
991	ENSMUSG00000022297	Fzd6	1.82068	0.000560839	up
992	ENSMUSG00000074476	Spc24	1.81926	0.016381	up
993	ENSMUSG00000022360	Atad2	1.81638	0.000207498	up
994	ENSMUSG00000074384	AI429214	1.80689	0.0244946	up
995	ENSMUSG00000030946	Lhpp	1.80665	0.0170574	up
996	ENSMUSG00000022369	Mtbp	1.80461	0.00100426	up
997	ENSMUSG00000037936	Scarb1	1.80144	0.000154388	up
998	ENSMUSG00000042903	Foxo4	1.79536	0.000577979	up
999	ENSMUSG00000049580	Tsku	1.7896	0.00970354	up
1000	ENSMUSG00000029798	Herc6	1.78656	0.00353773	up
1001	ENSMUSG00000040594	Ranbp17	1.78644	0.00178589	up
1002	ENSMUSG00000044252	Osbpl1a	1.77929	7.63396e-06	up
1003	ENSMUSG00000020275	Rel	1.77787	0.00722823	up
1004	ENSMUSG00000025747	Tyms	1.77602	1.37145e-05	up
1005	ENSMUSG00000024065	Ehd3	1.77516	0.03729	up
1006	ENSMUSG00000031562	Dctd	1.77326	0.00366448	up
1007	ENSMUSG00000034981	Parm1	1.7723	0.028537	up
1008	ENSMUSG00000086034	Gm15201	1.77219	0.034009	up
1009	ENSMUSG00000078546	2210404O09Rik	1.77179	0.000839413	up
1010	ENSMUSG00000043439	E130012A19Rik	1.77176	0.0358318	up
1011	ENSMUSG00000026070	Il18r1	1.77109	0.013961	up
1012	ENSMUSG00000020592	Sdc1	1.77053	0.0160622	up
1013	ENSMUSG00000006715	Gmnn	1.77011	0.00247335	up
1014	ENSMUSG00000074622	Mafb	1.76992	7.2137e-05	up
1015	ENSMUSG00000038203	Hoxa13	1.76935	0.0339963	up
1016	ENSMUSG00000021597	Ankrd32	1.76489	5.70987e-05	up
1017	ENSMUSG00000051224	Tceanc	1.76485	0.000524375	up
1018	ENSMUSG00000003051	Elf3	1.7645	0.0248632	up
1019	ENSMUSG00000019866	Aim1	1.76374	0.000831222	up
1020	ENSMUSG00000025142	Aspscr1	1.75619	0.00279135	up
1021	ENSMUSG00000036309	Skp1a	1.75508	0.00444206	up
1022	ENSMUSG00000022436	Sh3bp1	1.75452	0.0120279	up
1023	ENSMUSG00000025993	Slc40a1	1.75333	0.0105821	up
1024	ENSMUSG00000042251	Pm20d1	1.7531	0.0379115	up
1025	ENSMUSG00000020653	Klf11	1.75103	0.00557073	up
1026	ENSMUSG00000036875	Dna2	1.74983	0.0135086	up
1027	ENSMUSG00000070643	Sox13	1.74692	0.0021904	up
1028	ENSMUSG00000044702	Palb2	1.74504	0.00285665	up
1029	ENSMUSG00000040918	Slc19a2	1.74326	0.000111177	up
1030	ENSMUSG00000017386	Traf4	1.74206	0.00589502	up
1031	ENSMUSG00000019368	Sec14l4	1.73921	0.0123207	up
1032	ENSMUSG00000029919	Hpgds	1.73397	0.0344295	up
1033	ENSMUSG00000029672	Fam3c	1.7321	0.0179473	up
1034	ENSMUSG00000023009	Nckap5l	1.73207	0.0194646	up
1035	ENSMUSG00000042213	Anubl1	1.73068	0.00108081	up
1036	ENSMUSG00000027353	Mcm8	1.72813	0.000152917	up
1037	ENSMUSG00000027959	Sass6	1.72254	0.00224236	up
1038	ENSMUSG00000029363	Rfc5	1.72146	4.17412e-05	up
1039	ENSMUSG00000039157	Fam102a	1.72007	0.0011526	up
1040	ENSMUSG00000014813	Stc1	1.71965	0.0317194	up
1041	ENSMUSG00000027811	4930579G24Rik	1.71925	0.0129448	up
1042	ENSMUSG00000073771	Btbd19	1.71869	0.0146209	up
1043	ENSMUSG00000022096	Hr	1.71853	0.0116964	up
1044	ENSMUSG00000053070	9230110C19Rik	1.71703	0.00346144	up
1045	ENSMUSG00000017499	Cdc6	1.7124	0.00256552	up
1046	ENSMUSG00000041287	Sox15	1.71114	0.0199323	up
1047	ENSMUSG00000055817	Mta3	1.70211	1.16718e-05	up
1048	ENSMUSG00000068735	Trp53i11	1.70072	0.0156369	up
1049	ENSMUSG00000069874	Irgm2	1.7007	0.0305493	up
1050	ENSMUSG00000093661	Eif4e3	1.69976	0.000176751	up
1051	ENSMUSG00000056069	Fam105a	1.6996	0.030452	up
1052	ENSMUSG00000032231	Anxa2	1.69785	0.0098436	up
1053	ENSMUSG00000043300	B3galnt1	1.69651	0.0062973	up
1054	ENSMUSG00000039156	Stim2	1.69247	0.000428876	up
1055	ENSMUSG00000038822	Hace1	1.69132	2.99611e-05	up
1056	ENSMUSG00000022833	Ccdc14	1.69087	0.00026968	up
1057	ENSMUSG00000092187	Gm20457	1.69045	0.00741443	up
1058	ENSMUSG00000018796	Acsl1	1.69013	0.031901	up
1059	ENSMUSG00000060429	Sntb1	1.68968	0.0415105	up
1060	ENSMUSG00000022994	Adcy6	1.68808	0.00171094	up
1061	ENSMUSG00000001930	Vwf	1.68762	0.0417245	up
1062	ENSMUSG00000038059	2010002N04Rik	1.68494	0.000648627	up
1063	ENSMUSG00000063450	Syne2	1.6839	0.0327667	up
1064	ENSMUSG00000022092	Ppp3cc	1.68255	0.0340549	up
1065	ENSMUSG00000021569	Trip13	1.68243	0.000554611	up
1066	ENSMUSG00000073910	Mob3b	1.68228	0.00680996	up
1067	ENSMUSG00000000489	Pdgfb	1.67867	0.0275327	up
1068	ENSMUSG00000002870	Mcm2	1.6773	0.000273631	up
1069	ENSMUSG00000024565	Sall3	1.67332	0.0446168	up
1070	ENSMUSG00000022440	C1qtnf6	1.67118	0.0360922	up
1071	ENSMUSG00000006494	Pdk1	1.67008	0.00149417	up
1072	ENSMUSG00000008090	Fgfrl1	1.67	0.0180153	up
1073	ENSMUSG00000024750	Zfand5	1.66885	0.00138892	up
1074	ENSMUSG00000031214	Ophn1	1.66606	0.00108167	up
1075	ENSMUSG00000032420	Nt5e	1.66585	0.00885557	up
1076	ENSMUSG00000040274	Cdk6	1.66466	0.0341829	up
1077	ENSMUSG00000017802	Fam134c	1.66413	4.05745e-05	up
1078	ENSMUSG00000002068	Ccne1	1.66372	0.00659003	up
1079	ENSMUSG00000026274	Pask	1.6633	0.00230437	up
1080	ENSMUSG00000032902	Slc16a1	1.66304	0.0117816	up
1081	ENSMUSG00000055333	Fat2	1.66162	0.0408671	up
1082	ENSMUSG00000057036	Gm7536	1.66086	0.0375981	up
1083	ENSMUSG00000029730	Mcm7	1.65814	1.98174e-06	up
1084	ENSMUSG00000062588	Gm6104	1.65754	0.0139167	up
1085	ENSMUSG00000026558	Uck2	1.657	0.0041033	up
1086	ENSMUSG00000090998	Gm17586	1.65621	0.000622442	up
1087	ENSMUSG00000014444	Fam38a	1.656	0.00266472	up
1088	ENSMUSG00000058729	Lin9	1.65578	0.00030186	up
1089	ENSMUSG00000072763	5430403G16Rik	1.65548	0.00562348	up
1090	ENSMUSG00000027907	S100a11	1.65531	0.0109166	up
1091	ENSMUSG00000032114	Slc37a4	1.65207	0.000898837	up
1092	ENSMUSG00000025574	Tk1	1.65014	0.0028346	up
1093	ENSMUSG00000028459	Cd72	1.64833	0.0263783	up
1094	ENSMUSG00000000532	Acvr1b	1.63821	0.000421765	up
1095	ENSMUSG00000020024	Ccdc41	1.63758	0.0109251	up
1096	ENSMUSG00000066307	Rad54b	1.63576	0.013947	up
1097	ENSMUSG00000078485	Plekhn1	1.63506	0.00216394	up
1098	ENSMUSG00000052713	Zfp608	1.6332	0.00602713	up
1099	ENSMUSG00000003134	Tbc1d8	1.63234	0.00573789	up
1100	ENSMUSG00000041845	Rhod	1.62488	0.000791751	up
1101	ENSMUSG00000018166	Erbb3	1.62378	0.0028922	up
1102	ENSMUSG00000025915	Sgk3	1.62296	0.00758706	up
1103	ENSMUSG00000033970	Rfc3	1.62273	0.000274173	up
1104	ENSMUSG00000047875	Gpr157	1.62241	0.0104896	up
1105	ENSMUSG00000042331	Specc1	1.622	0.0261212	up
1106	ENSMUSG00000054263	Lifr	1.61877	0.000162516	up
1107	ENSMUSG00000085133	B930095G15Rik	1.61695	0.0197034	up
1108	ENSMUSG00000033904	6330503K22Rik	1.61458	0.00245196	up
1109	ENSMUSG00000027546	Atp9a	1.61361	0.0216856	up
1110	ENSMUSG00000058586	Serhl	1.61163	4.82261e-05	up
1111	ENSMUSG00000050410	Tcf19	1.61129	0.0027184	up
1112	ENSMUSG00000033902	Mapkbp1	1.61056	0.000307354	up
1113	ENSMUSG00000067889	Spnb3	1.60772	0.000131598	up
1114	ENSMUSG00000023079	Gtf2ird1	1.60708	0.00112128	up
1115	ENSMUSG00000047409	Ctdspl	1.60704	0.00316024	up
1116	ENSMUSG00000023942	Slc29a1	1.60643	0.00420342	up
1117	ENSMUSG00000048164	Gm7204	1.60578	0.00176777	up
1118	ENSMUSG00000066800	Rnasel	1.59953	0.00454268	up
1119	ENSMUSG00000029366	Dck	1.59596	0.000411614	up
1120	ENSMUSG00000032232	Cgnl1	1.59549	0.00667585	up
1121	ENSMUSG00000034708	Grn	1.5946	0.00408518	up
1122	ENSMUSG00000003382	Etv3	1.59231	6.69607e-05	up
1123	ENSMUSG00000021811	Dnajc9	1.59206	0.000648144	up
1124	ENSMUSG00000015944	Gatsl2	1.5906	0.0104368	up
1125	ENSMUSG00000048583	Igf2	1.58686	0.027565	up
1126	ENSMUSG00000026627	Tmem206	1.58619	0.00054763	up
1127	ENSMUSG00000011148	Adssl1	1.58373	0.0295309	up
1128	ENSMUSG00000071042	Rasgrp3	1.58353	0.0236405	up
1129	ENSMUSG00000041112	Elmo1	1.58238	4.3395e-05	up
1130	ENSMUSG00000020420	Zfp607	1.58079	0.0016368	up
1131	ENSMUSG00000036745	Ttll7	1.58039	0.0496104	up
1132	ENSMUSG00000068740	Celsr2	1.57763	0.00679468	up
1133	ENSMUSG00000041372	B4galnt3	1.57665	0.0331859	up
1134	ENSMUSG00000078866	Gm14420	1.57608	0.0211379	up
1135	ENSMUSG00000031216	Stard8	1.57585	0.0245001	up
1136	ENSMUSG00000029130	Rnf32	1.57537	0.0259561	up
1137	ENSMUSG00000062312	Erbb2	1.57246	0.000633102	up
1138	ENSMUSG00000073448	Gm10509	1.57134	0.034616	up
1139	ENSMUSG00000038393	Txnip	1.57061	0.00381075	up
1140	ENSMUSG00000038843	Gcnt1	1.56691	0.00926711	up
1141	ENSMUSG00000022514	Il1rap	1.56643	0.0263628	up
1142	ENSMUSG00000026107	Obfc2a	1.56259	0.00263331	up
1143	ENSMUSG00000072762	4930522L14Rik	1.56054	0.0465686	up
1144	ENSMUSG00000057886	Gm6984	1.55922	0.00716332	up
1145	ENSMUSG00000059810	Rgs3	1.55839	0.00161911	up
1146	ENSMUSG00000019843	Fyn	1.55731	0.0109756	up
1147	ENSMUSG00000050730	Arhgap42	1.55134	0.00573172	up
1148	ENSMUSG00000029344	Tpst2	1.54881	9.44832e-05	up
1149	ENSMUSG00000027276	Jag1	1.54855	0.000702787	up
1150	ENSMUSG00000057123	Gja5	1.54102	0.0232499	up
1151	ENSMUSG00000062248	Cks2	1.53798	0.00559217	up
1152	ENSMUSG00000020974	Pole2	1.53797	0.00325921	up
1153	ENSMUSG00000033917	Gde1	1.53643	0.00324996	up
1154	ENSMUSG00000064215	Ifi27l1	1.53485	0.0173527	up
1155	ENSMUSG00000033066	Gas7	1.53423	0.00757967	up
1156	ENSMUSG00000020261	Slc36a1	1.53342	0.0069789	up
1157	ENSMUSG00000006585	Cdt1	1.53297	0.00313226	up
1158	ENSMUSG00000037995	Igsf9	1.52933	0.0166822	up
1159	ENSMUSG00000040734	Ppp1r13l	1.5289	0.00645771	up
1160	ENSMUSG00000038910	Plcl2	1.5257	0.000149038	up
1161	ENSMUSG00000025287	Acot9	1.52551	0.0207457	up
1162	ENSMUSG00000032424	Snhg5	1.52534	0.00418944	up
1163	ENSMUSG00000078234	Klhdc7a	1.5242	0.0230751	up
1164	ENSMUSG00000020277	Pfkl	1.52293	5.64889e-05	up
1165	ENSMUSG00000046598	Bdh1	1.52098	0.0211152	up
1166	ENSMUSG00000038515	Grtp1	1.52052	0.00692772	up
1167	ENSMUSG00000024747	Aldh1a7	1.5204	0.0248045	up
1168	ENSMUSG00000037434	Slc30a1	1.5185	0.00667925	up
1169	ENSMUSG00000032425	Zfp949	1.51809	0.0287313	up
1170	ENSMUSG00000026385	Dbi	1.51748	0.0127784	up
1171	ENSMUSG00000040943	Tet2	1.5161	0.0012923	up
1172	ENSMUSG00000025257	Ribc1	1.51467	0.0124074	up
1173	ENSMUSG00000035239	Neu3	1.5131	0.0258553	up
1174	ENSMUSG00000042540	Acot5	1.51283	0.0452902	up
1175	ENSMUSG00000026872	Zeb2	1.50846	0.00217074	up
1176	ENSMUSG00000031349	Nsdhl	1.5068	0.00451698	up
1177	ENSMUSG00000029699	Srcrb4d	1.50403	0.00365468	up
1178	ENSMUSG00000030660	Pik3c2a	1.49901	0.00150423	up
1179	ENSMUSG00000026708	Cenpl	1.49156	0.000192808	up
1180	ENSMUSG00000067929	Gm10226	1.48787	0.0432302	up
1181	ENSMUSG00000044968	Napepld	1.48679	0.000937844	up
1182	ENSMUSG00000037905	Bri3bp	1.48542	0.000225096	up
1183	ENSMUSG00000087396	4933407K13Rik	1.48446	0.0208878	up
1184	ENSMUSG00000034177	Rnf43	1.47897	0.0460757	up
1185	ENSMUSG00000027317	Ppp1r14d	1.47737	0.0296505	up
1186	ENSMUSG00000063393	Gm10130	1.4771	0.0335774	up
1187	ENSMUSG00000070889	Pgap1	1.47629	0.0372979	up
1188	ENSMUSG00000030849	Fgfr2	1.47624	0.000333906	up
1189	ENSMUSG00000026721	Rabgap1l	1.47415	0.0105739	up
1190	ENSMUSG00000030739	Myh14	1.47292	0.0302796	up
1191	ENSMUSG00000086802	2700038G22Rik	1.47176	0.00803648	up
1192	ENSMUSG00000078963	Hsbp1l1	1.47174	0.0184707	up
1193	ENSMUSG00000025577	Cbx2	1.47151	0.00263639	up
1194	ENSMUSG00000045679	Pqlc3	1.46518	0.0340381	up
1195	ENSMUSG00000022177	Haus4	1.46334	0.0140698	up
1196	ENSMUSG00000036885	Arhgef26	1.46115	0.000644142	up
1197	ENSMUSG00000026170	Cyp27a1	1.46016	0.0125495	up
1198	ENSMUSG00000039086	Ss18l1	1.45905	0.00186182	up
1199	ENSMUSG00000028378	Ptgr1	1.45691	0.0144579	up
1200	ENSMUSG00000029570	Lfng	1.45485	0.0402023	up
1201	ENSMUSG00000036155	Mgat5	1.45405	0.00499345	up
1202	ENSMUSG00000052248	Gm13476	1.45089	0.0213973	up
1203	ENSMUSG00000027018	Hat1	1.44854	0.000170583	up
1204	ENSMUSG00000036777	Anln	1.44811	0.00713171	up
1205	ENSMUSG00000026970	Rbms1	1.44303	0.020033	up
1206	ENSMUSG00000041189	Chrnb1	1.44006	0.0128707	up
1207	ENSMUSG00000010051	Hyal1	1.43678	0.00524717	up
1208	ENSMUSG00000038047	Haus6	1.43644	0.00129386	up
1209	ENSMUSG00000031146	Plp2	1.43505	0.00871233	up
1210	ENSMUSG00000021453	Gadd45g	1.43312	0.00991374	up
1211	ENSMUSG00000030217	Art4	1.43253	0.0150013	up
1212	ENSMUSG00000004099	Dnmt1	1.43	2.24818e-05	up
1213	ENSMUSG00000026958	Dpp7	1.42883	0.0162521	up
1214	ENSMUSG00000010660	Plcd1	1.42766	0.00983013	up
1215	ENSMUSG00000008035	Mid1ip1	1.42579	0.000222294	up
1216	ENSMUSG00000034610	Zcchc11	1.42554	0.000484906	up
1217	ENSMUSG00000042035	Igsf3	1.42526	0.00527188	up
1218	ENSMUSG00000068130	Zfp442	1.42284	0.0082989	up
1219	ENSMUSG00000025395	Prim1	1.42196	0.000509058	up
1220	ENSMUSG00000025616	Usp16	1.41983	0.0243709	up
1221	ENSMUSG00000028542	Slc6a9	1.41886	0.0122043	up
1222	ENSMUSG00000068335	Dok1	1.41698	0.0389122	up
1223	ENSMUSG00000061411	8430427H17Rik	1.4127	7.03486e-05	up
1224	ENSMUSG00000022404	Slc25a17	1.41207	0.0010402	up
1225	ENSMUSG00000034930	Rtkn	1.40531	0.0454415	up
1226	ENSMUSG00000032113	Chek1	1.40495	0.00724689	up
1227	ENSMUSG00000042410	Agps	1.40456	0.00821639	up
1228	ENSMUSG00000092011	Gm9793	1.40174	0.00413073	up
1229	ENSMUSG00000023019	Gpd1	1.40018	0.0391824	up
1230	ENSMUSG00000020607	Fam84a	1.39989	0.0327749	up
1231	ENSMUSG00000035105	Egln3	1.39957	0.00552295	up
1232	ENSMUSG00000026249	Serpine2	1.39954	0.0433868	up
1233	ENSMUSG00000039221	Rpl22l1	1.39865	0.000191719	up
1234	ENSMUSG00000020717	Pecam1	1.39788	0.0287608	up
1235	ENSMUSG00000064090	Vrk2	1.39645	0.000568126	up
1236	ENSMUSG00000020844	Nxn	1.39543	0.000845128	up
1237	ENSMUSG00000019831	Wasf1	1.3911	0.0319742	up
1238	ENSMUSG00000039197	Adk	1.39011	0.019532	up
1239	ENSMUSG00000032359	Ctsh	1.38744	0.00700278	up
1240	ENSMUSG00000040938	Slc16a11	1.38449	0.0480153	up
1241	ENSMUSG00000015243	Abca1	1.38344	0.0201773	up
1242	ENSMUSG00000023912	Slc25a27	1.38333	0.0130355	up
1243	ENSMUSG00000033669	Zfp7	1.38273	0.00210443	up
1244	ENSMUSG00000018983	E2f2	1.38035	0.00624018	up
1245	ENSMUSG00000032397	Tipin	1.37835	0.000258489	up
1246	ENSMUSG00000057143	Trim12c	1.37834	0.00123913	up
1247	ENSMUSG00000029406	Pitpnm2	1.37732	0.00584105	up
1248	ENSMUSG00000020534	Shmt1	1.37634	0.00330256	up
1249	ENSMUSG00000025083	Afap1l2	1.37363	0.00418341	up
1250	ENSMUSG00000015217	Hmgb3	1.37271	0.00677622	up
1251	ENSMUSG00000078202	Nrarp	1.3722	0.026555	up
1252	ENSMUSG00000026566	Mpzl1	1.37034	0.00508683	up
1253	ENSMUSG00000022814	Umps	1.36761	0.00514112	up
1254	ENSMUSG00000047735	Samd9l	1.3667	0.00503241	up
1255	ENSMUSG00000020547	Bzw2	1.36607	0.00553357	up
1256	ENSMUSG00000059323	Tonsl	1.36498	0.0350227	up
1257	ENSMUSG00000020376	Rnf130	1.36397	0.0295216	up
1258	ENSMUSG00000025289	Prdx4	1.36375	0.000619318	up
1259	ENSMUSG00000002985	Apoe	1.36343	0.00697047	up
1260	ENSMUSG00000040613	Apobec1	1.36292	0.0463458	up
1261	ENSMUSG00000022948	Setd4	1.3629	0.00533323	up
1262	ENSMUSG00000063663	Brwd3	1.36192	0.00588334	up
1263	ENSMUSG00000070814	6330408A02Rik	1.36152	0.00223319	up
1264	ENSMUSG00000021556	Golm1	1.36023	0.00409755	up
1265	ENSMUSG00000020432	Tcn2	1.35741	0.00914223	up
1266	ENSMUSG00000022899	Slc15a2	1.35676	0.045966	up
1267	ENSMUSG00000037287	Tbcel	1.35659	0.0177574	up
1268	ENSMUSG00000038028	9630033F20Rik	1.35627	0.00449803	up
1269	ENSMUSG00000022947	Cbr3	1.35523	0.042961	up
1270	ENSMUSG00000042328	Hps4	1.35486	0.00326279	up
1271	ENSMUSG00000007379	Dennd2c	1.35369	0.020901	up
1272	ENSMUSG00000023764	Sfi1	1.35319	0.0179531	up
1273	ENSMUSG00000030220	Arhgdib	1.35127	0.0383974	up
1274	ENSMUSG00000027347	Rasgrp1	1.34912	0.0479016	up
1275	ENSMUSG00000034792	Gna15	1.34764	0.0200247	up
1276	ENSMUSG00000078451	Ppil6	1.34755	0.00772974	up
1277	ENSMUSG00000038332	Sesn1	1.34743	5.02289e-05	up
1278	ENSMUSG00000033721	Vav3	1.34684	0.000319213	up
1279	ENSMUSG00000021662	Rgnef	1.34588	0.0117501	up
1280	ENSMUSG00000035829	Ppp1r26	1.34487	0.0114535	up
1281	ENSMUSG00000038518	Jarid2	1.3412	0.00420147	up
1282	ENSMUSG00000033792	Atp7a	1.34114	0.0222787	up
1283	ENSMUSG00000043065	Spice1	1.33746	0.0131964	up
1284	ENSMUSG00000024665	Fads2	1.33541	0.0418039	up
1285	ENSMUSG00000028188	Spata1	1.33514	0.0096055	up
1286	ENSMUSG00000023832	Acat2	1.33495	0.00285809	up
1287	ENSMUSG00000028405	Aco1	1.33406	0.0161706	up
1288	ENSMUSG00000073442	Gm16386	1.33129	0.0462441	up
1289	ENSMUSG00000032959	Pebp1	1.33101	0.000534487	up
1290	ENSMUSG00000006154	Eps8l1	1.33066	0.0145507	up
1291	ENSMUSG00000055560	Zfp459	1.32959	0.0357926	up
1292	ENSMUSG00000046111	5830418K08Rik	1.32915	0.000144817	up
1293	ENSMUSG00000054400	Cklf	1.3265	0.00785171	up
1294	ENSMUSG00000029098	Acox3	1.32511	0.0480101	up
1295	ENSMUSG00000030978	Rrm1	1.32293	0.000254564	up
1296	ENSMUSG00000039770	Ypel5	1.32112	0.00278784	up
1297	ENSMUSG00000049811	Fam161a	1.31917	0.0195643	up
1298	ENSMUSG00000026305	Lrrfip1	1.31769	0.0285964	up
1299	ENSMUSG00000033763	Mtss1l	1.31663	0.016449	up
1300	ENSMUSG00000009575	Cbx5	1.31648	0.000294423	up
1301	ENSMUSG00000044991	1110034G24Rik	1.31618	0.0311046	up
1302	ENSMUSG00000031608	Galnt7	1.31587	0.00689358	up
1303	ENSMUSG00000020644	Id2	1.31495	0.0035898	up
1304	ENSMUSG00000025758	Plk4	1.31319	0.00118505	up
1305	ENSMUSG00000024817	Uhrf2	1.31213	0.0150816	up
1306	ENSMUSG00000039457	Ppl	1.31209	0.0469796	up
1307	ENSMUSG00000031861	Lpar2	1.30886	0.0441184	up
1308	ENSMUSG00000034187	Nsf	1.3053	1.41973e-06	up
1309	ENSMUSG00000048371	Pdp2	1.30056	0.0259751	up
1310	ENSMUSG00000025027	Xpnpep1	1.29896	0.0416837	up
1311	ENSMUSG00000048490	Nrip1	1.29733	0.0123187	up
1312	ENSMUSG00000026730	Pter	1.29541	0.0207806	up
1313	ENSMUSG00000031996	Aplp2	1.29351	0.00629527	up
1314	ENSMUSG00000032578	Cish	1.29298	0.0262775	up
1315	ENSMUSG00000029003	Mad2l2	1.29173	0.00125753	up
1316	ENSMUSG00000080717	B230307C23Rik	1.28686	0.0103221	up
1317	ENSMUSG00000038342	Mlxip	1.28669	0.0115662	up
1318	ENSMUSG00000021458	2010111I01Rik	1.28508	0.011189	up
1319	ENSMUSG00000027630	Tbl1xr1	1.28436	0.00404429	up
1320	ENSMUSG00000064373	Sepp1	1.28219	0.0181842	up
1321	ENSMUSG00000027346	Gpcpd1	1.28198	0.0168929	up
1322	ENSMUSG00000033852	Pla2g4b	1.2819	0.0226909	up
1323	ENSMUSG00000020400	Tnip1	1.28132	0.0065019	up
1324	ENSMUSG00000028059	Arhgef2	1.28123	0.0131954	up
1325	ENSMUSG00000028836	Slc30a2	1.28089	0.0402131	up
1326	ENSMUSG00000022142	Nup155	1.28033	0.000113353	up
1327	ENSMUSG00000031488	Rab11fip1	1.27977	0.00435205	up
1328	ENSMUSG00000039246	Lyplal1	1.27559	0.00969452	up
1329	ENSMUSG00000022323	Hrsp12	1.27464	0.0328621	up
1330	ENSMUSG00000003812	Dnase2a	1.26931	0.00327707	up
1331	ENSMUSG00000001665	Gstt3	1.26852	0.0274794	up
1332	ENSMUSG00000036112	Metap2	1.26578	0.0237514	up
1333	ENSMUSG00000043190	Rfesd	1.26356	0.0086531	up
1334	ENSMUSG00000035093	Secisbp2l	1.2635	3.089e-05	up
1335	ENSMUSG00000055305	Zfp93	1.2635	0.0241119	up
1336	ENSMUSG00000018821	Avpi1	1.26281	0.0019531	up
1337	ENSMUSG00000063458	1700112E06Rik	1.25403	0.0080803	up
1338	ENSMUSG00000031527	Eri1	1.25057	0.000155502	up
1339	ENSMUSG00000031672	Got2	1.25007	0.000854313	up
1340	ENSMUSG00000002227	Mov10	1.24916	0.0173608	up
1341	ENSMUSG00000036894	Rap2b	1.24721	0.00012882	up
1342	ENSMUSG00000073374	C030034I22Rik	1.24478	0.022871	up
1343	ENSMUSG00000027508	Pag1	1.2423	0.010747	up
1344	ENSMUSG00000041852	Tcf20	1.24209	7.21524e-05	up
1345	ENSMUSG00000059834	Sclt1	1.24145	0.00010155	up
1346	ENSMUSG00000009905	Kdsr	1.24083	0.00122481	up
1347	ENSMUSG00000053411	Cbx7	1.24026	0.0344468	up
1348	ENSMUSG00000055240	Zfp101	1.23854	0.00381355	up
1349	ENSMUSG00000029135	Fosl2	1.23739	0.0408242	up
1350	ENSMUSG00000046865	Fbl	1.23636	0.0038082	up
1351	ENSMUSG00000027134	Lpcat4	1.23394	0.00384554	up
1352	ENSMUSG00000026179	Pnkd	1.23167	0.0342116	up
1353	ENSMUSG00000056220	Pla2g4a	1.23017	0.00122404	up
1354	ENSMUSG00000020532	Acaca	1.22901	0.0481091	up
1355	ENSMUSG00000040430	Pitpnc1	1.22718	0.0347822	up
1356	ENSMUSG00000036061	Smug1	1.22343	7.85476e-05	up
1357	ENSMUSG00000028614	Tmem48	1.22215	0.000122812	up
1358	ENSMUSG00000032939	Nup93	1.22082	0.00188068	up
1359	ENSMUSG00000001750	Tcirg1	1.21949	0.0461321	up
1360	ENSMUSG00000079555	Haus3	1.21908	0.0194873	up
1361	ENSMUSG00000042225	Ammecr1	1.21863	0.00703858	up
1362	ENSMUSG00000066406	Akap13	1.21854	0.00139976	up
1363	ENSMUSG00000052539	Magi3	1.21849	0.047376	up
1364	ENSMUSG00000002297	Dbf4	1.21818	0.0184434	up
1365	ENSMUSG00000023908	Pkmyt1	1.21755	0.0306197	up
1366	ENSMUSG00000053656	2700023E23Rik	1.21662	0.00181478	up
1367	ENSMUSG00000068134	Zfp120	1.21432	0.000217848	up
1368	ENSMUSG00000038543	BC028528	1.21361	0.0275655	up
1369	ENSMUSG00000044864	Ankrd50	1.21217	0.00884052	up
1370	ENSMUSG00000031613	Hpgd	1.2118	0.0267862	up
1371	ENSMUSG00000028066	Pmf1	1.2107	0.000972863	up
1372	ENSMUSG00000039509	Nup133	1.20979	0.000118233	up
1373	ENSMUSG00000027860	Vangl1	1.20842	0.00327285	up
1374	ENSMUSG00000038167	Plekhg6	1.2049	0.0193925	up
1375	ENSMUSG00000032555	Topbp1	1.20449	0.00129637	up
1376	ENSMUSG00000027281	2210009G21Rik	1.20169	0.0004687	up
1377	ENSMUSG00000032279	Idh3a	1.19944	0.000704057	up
1378	ENSMUSG00000071379	Hpcal1	1.19823	0.000494675	up
1379	ENSMUSG00000038658	C030046E11Rik	1.19702	1.21084e-05	up
1380	ENSMUSG00000028549	Itgb3bp	1.19444	0.010948	up
1381	ENSMUSG00000070883	4930578N16Rik	1.19394	0.020663	up
1382	ENSMUSG00000021127	Zfp36l1	1.19188	0.00553838	up
1383	ENSMUSG00000027203	Dut	1.19155	0.000141249	up
1384	ENSMUSG00000033004	Mycbp2	1.18835	0.00352677	up
1385	ENSMUSG00000040557	Wbscr27	1.18799	0.00146396	up
1386	ENSMUSG00000055652	Klhl25	1.18779	0.00780022	up
1387	ENSMUSG00000001768	Rin2	1.18598	0.0275884	up
1388	ENSMUSG00000055725	Paqr3	1.18577	0.043584	up
1389	ENSMUSG00000041025	Iffo2	1.18452	0.00630708	up
1390	ENSMUSG00000045838	A430105I19Rik	1.18356	0.0336468	up
1391	ENSMUSG00000005609	Ctr9	1.18238	0.00266198	up
1392	ENSMUSG00000089804	Gm16136	1.18151	0.00454574	up
1393	ENSMUSG00000021939	Ctsb	1.1813	0.000524414	up
1394	ENSMUSG00000034457	Eda2r	1.18113	0.0229588	up
1395	ENSMUSG00000067480	Gm14403	1.18112	0.046682	up
1396	ENSMUSG00000033486	Catsper2	1.18001	0.0168881	up
1397	ENSMUSG00000030654	Arl6ip1	1.17942	2.50292e-05	up
1398	ENSMUSG00000091095	Gm17305	1.17887	0.0125645	up
1399	ENSMUSG00000018042	Cyb5r3	1.17527	0.0233395	up
1400	ENSMUSG00000052798	Nup107	1.17397	0.000192999	up
1401	ENSMUSG00000028551	Cdkn2c	1.17326	0.0239705	up
1402	ENSMUSG00000045237	1110012L19Rik	1.17029	0.0017261	up
1403	ENSMUSG00000006418	Rnf114	1.16896	0.000285953	up
1404	ENSMUSG00000040828	Tmem146	1.16714	0.00227755	up
1405	ENSMUSG00000079487	Med12	1.16463	0.0242832	up
1406	ENSMUSG00000035024	Ncapd3	1.16106	0.00463001	up
1407	ENSMUSG00000034303	Ccdc15	1.16048	0.0129507	up
1408	ENSMUSG00000022314	Rad21	1.16044	0.000122576	up
1409	ENSMUSG00000073755	5730409E04Rik	1.1589	0.0107669	up
1410	ENSMUSG00000023044	Csad	1.15808	0.00401218	up
1411	ENSMUSG00000028633	Ctps	1.15752	0.0414102	up
1412	ENSMUSG00000019948	Actr6	1.15592	0.00204157	up
1413	ENSMUSG00000022090	Pdlim2	1.15589	0.0354139	up
1414	ENSMUSG00000055024	Ep300	1.15579	0.0019049	up
1415	ENSMUSG00000030188	Magohb	1.15473	0.00548662	up
1416	ENSMUSG00000052512	Nav2	1.15198	0.0384472	up
1417	ENSMUSG00000051339	2900026A02Rik	1.15064	0.0392666	up
1418	ENSMUSG00000036086	Zranb3	1.14457	0.00923436	up
1419	ENSMUSG00000028884	Rpa2	1.14377	0.0033403	up
1420	ENSMUSG00000021830	Txndc16	1.14372	0.0177201	up
1421	ENSMUSG00000067928	Zfp760	1.1416	0.0436213	up
1422	ENSMUSG00000051065	1600021P15Rik	1.13962	0.0065608	up
1423	ENSMUSG00000049907	Rasl11b	1.13801	0.0445761	up
1424	ENSMUSG00000032220	Myo1e	1.13743	0.00140748	up
1425	ENSMUSG00000022433	Csnk1e	1.13732	0.03481	up
1426	ENSMUSG00000022822	Abcc5	1.13571	0.0415072	up
1427	ENSMUSG00000036678	Aaas	1.13552	6.20096e-05	up
1428	ENSMUSG00000024789	Jak2	1.13248	0.0196406	up
1429	ENSMUSG00000062157	Il28ra	1.13234	0.0120286	up
1430	ENSMUSG00000005533	Igf1r	1.13227	0.00289017	up
1431	ENSMUSG00000024054	Smchd1	1.13064	0.000678936	up
1432	ENSMUSG00000037148	Arhgap10	1.12748	0.00864394	up
1433	ENSMUSG00000046532	Ar	1.127	0.000722766	up
1434	ENSMUSG00000036840	Siah1a	1.12647	0.0336601	up
1435	ENSMUSG00000055447	Cd47	1.12628	0.00423093	up
1436	ENSMUSG00000089715	Cbx6	1.12578	0.0298699	up
1437	ENSMUSG00000030551	Nr2f2	1.12421	0.0102188	up
1438	ENSMUSG00000042606	Hirip3	1.12307	0.00104664	up
1439	ENSMUSG00000090846	Lsm3	1.12235	0.0108475	up
1440	ENSMUSG00000018398	Sept8	1.12232	0.00731661	up
1441	ENSMUSG00000035234	Fam175a	1.12174	0.00216096	up
1442	ENSMUSG00000021242	Npc2	1.12103	0.0373289	up
1443	ENSMUSG00000066894	Vsig10	1.11917	0.00671374	up
1444	ENSMUSG00000058503	Fam133b	1.11732	0.0193997	up
1445	ENSMUSG00000058748	Zfp958	1.11643	0.00397921	up
1446	ENSMUSG00000035504	Reep6	1.11626	0.0269442	up
1447	ENSMUSG00000034248	Slc25a37	1.11515	0.0226512	up
1448	ENSMUSG00000031669	Gins3	1.11507	0.0361406	up
1449	ENSMUSG00000024118	1600002H07Rik	1.11449	0.0403036	up
1450	ENSMUSG00000071083	Gm10311	1.11272	0.0475141	up
1451	ENSMUSG00000074194	Zfp791	1.10976	0.00231291	up
1452	ENSMUSG00000022562	Oplah	1.10964	0.00189521	up
1453	ENSMUSG00000025959	Klf7	1.10826	0.0449202	up
1454	ENSMUSG00000071350	Setdb2	1.10776	0.0278925	up
1455	ENSMUSG00000068329	Htra2	1.10722	0.0367293	up
1456	ENSMUSG00000024742	Fen1	1.10706	0.00247794	up
1457	ENSMUSG00000037108	Zcwpw1	1.10588	0.0403282	up
1458	ENSMUSG00000003228	Grk5	1.10444	0.0140377	up
1459	ENSMUSG00000090867	Snhg1	1.10374	0.0174183	up
1460	ENSMUSG00000030342	Cd9	1.10355	0.0367554	up
1461	ENSMUSG00000041840	Haus1	1.10184	0.00152007	up
1462	ENSMUSG00000047789	Slc38a9	1.10152	0.00236818	up
1463	ENSMUSG00000000275	Trim25	1.10151	0.00308728	up
1464	ENSMUSG00000061288	Taok3	1.10058	0.00537493	up
1465	ENSMUSG00000026464	Zc3h11a	1.09887	0.00130171	up
1466	ENSMUSG00000007817	Zmiz1	1.09687	0.000867194	up
1467	ENSMUSG00000021792	5730469M10Rik	1.09624	0.000348844	up
1468	ENSMUSG00000036249	Rbm43	1.0951	0.000447618	up
1469	ENSMUSG00000007850	Hnrnph1	1.09486	0.00384946	up
1470	ENSMUSG00000026116	Tmem131	1.09456	0.0087973	up
1471	ENSMUSG00000033356	Pus7l	1.09414	0.0385962	up
1472	ENSMUSG00000030203	Dusp16	1.09334	0.0101458	up
1473	ENSMUSG00000074746	Pdzd8	1.09298	0.00518739	up
1474	ENSMUSG00000040771	AI314976	1.09259	0.000253887	up
1475	ENSMUSG00000066440	Zfyve26	1.09243	0.0167086	up
1476	ENSMUSG00000027580	BC006779	1.09122	0.0336835	up
1477	ENSMUSG00000025792	Slc25a10	1.09118	0.00328738	up
1478	ENSMUSG00000028382	Rod1	1.09033	0.0454276	up
1479	ENSMUSG00000047044	D030056L22Rik	1.08967	0.000832866	up
1480	ENSMUSG00000039167	Eltd1	1.08916	0.0496405	up
1481	ENSMUSG00000033237	Arid2	1.08896	0.000364463	up
1482	ENSMUSG00000026088	Mitd1	1.08742	0.00238509	up
1483	ENSMUSG00000040093	Bmf	1.08732	0.0134403	up
1484	ENSMUSG00000031851	Ntpcr	1.08343	0.0357118	up
1485	ENSMUSG00000027160	Ccdc34	1.08103	0.00761846	up
1486	ENSMUSG00000031585	Gtf2e2	1.08092	0.0141545	up
1487	ENSMUSG00000052151	Ppap2c	1.08008	0.00145699	up
1488	ENSMUSG00000057835	Zfp119a	1.07999	0.0110614	up
1489	ENSMUSG00000028453	Fancg	1.0797	0.0260363	up
1490	ENSMUSG00000029190	D5Ertd579e	1.07898	5.19893e-05	up
1491	ENSMUSG00000033589	Reep4	1.07819	0.0263188	up
1492	ENSMUSG00000022802	Lmln	1.07587	0.017717	up
1493	ENSMUSG00000052812	Atad2b	1.07493	0.000238475	up
1494	ENSMUSG00000006205	Htra1	1.07388	0.0386371	up
1495	ENSMUSG00000031441	Atp11a	1.0734	0.0176936	up
1496	ENSMUSG00000022701	2610015P09Rik	1.07325	0.0274296	up
1497	ENSMUSG00000018809	Smyd4	1.07136	0.00631341	up
1498	ENSMUSG00000022856	Tmem41a	1.07106	0.0139333	up
1499	ENSMUSG00000025464	Paox	1.07104	0.028915	up
1500	ENSMUSG00000031107	Rbmx2	1.07084	0.0158297	up
1501	ENSMUSG00000014313	Cox6c	1.07073	0.000687146	up
1502	ENSMUSG00000021703	Serinc5	1.0705	0.0116064	up
1503	ENSMUSG00000018012	Rac3	1.07005	0.0241792	up
1504	ENSMUSG00000029283	Cdc7	1.0691	0.0248386	up
1505	ENSMUSG00000059883	Irak4	1.06871	0.0023632	up
1506	ENSMUSG00000047631	Apof	1.06655	0.0260752	up
1507	ENSMUSG00000033149	Phldb2	1.06572	0.0099488	up
1508	ENSMUSG00000046402	Rbp1	1.06484	0.0044019	up
1509	ENSMUSG00000040433	Zbtb38	1.06466	0.0122718	up
1510	ENSMUSG00000028032	Papss1	1.06434	0.00111693	up
1511	ENSMUSG00000023951	Vegfa	1.06407	0.00700351	up
1512	ENSMUSG00000031478	Nek3	1.06385	0.0198178	up
1513	ENSMUSG00000057132	Rpgrip1	1.06325	0.0408058	up
1514	ENSMUSG00000022122	Ednrb	1.06282	0.0320819	up
1515	ENSMUSG00000019845	Tube1	1.06212	0.0308638	up
1516	ENSMUSG00000022621	Rabl2	1.05826	0.00384776	up
1517	ENSMUSG00000037001	Zfp39	1.05631	0.0446908	up
1518	ENSMUSG00000069056	Slc38a9	1.05618	0.0463277	up
1519	ENSMUSG00000091625	Lsm5	1.05502	0.0287341	up
1520	ENSMUSG00000032459	Mrps22	1.05478	0.00274017	up
1521	ENSMUSG00000006411	Pvrl4	1.05457	0.0119172	up
1522	ENSMUSG00000020362	Cnot6	1.0529	0.0111916	up
1523	ENSMUSG00000000751	Rpa1	1.05193	0.000365723	up
1524	ENSMUSG00000029438	Bcl7a	1.05107	0.0191461	up
1525	ENSMUSG00000022272	Myo10	1.04993	0.0115426	up
1526	ENSMUSG00000032376	Usp3	1.04918	0.00226266	up
1527	ENSMUSG00000046032	Snx12	1.04604	0.00352847	up
1528	ENSMUSG00000053332	Gas5	1.0444	0.0483663	up
1529	ENSMUSG00000031955	Bcar1	1.04364	0.0190431	up
1530	ENSMUSG00000002997	Prkar2b	1.04345	0.0134255	up
1531	ENSMUSG00000027845	Dclre1b	1.0429	0.00188701	up
1532	ENSMUSG00000035268	Pkig	1.04258	0.00400288	up
1533	ENSMUSG00000025358	Cdk2	1.0412	0.00214161	up
1534	ENSMUSG00000024079	Eif2ak2	1.0403	0.00173209	up
1535	ENSMUSG00000030795	Fus	1.03953	0.0205365	up
1536	ENSMUSG00000060510	Zfp266	1.03907	0.0015309	up
1537	ENSMUSG00000079065	BC005561	1.03862	0.00738635	up
1538	ENSMUSG00000035171	1110059E24Rik	1.03799	0.000262505	up
1539	ENSMUSG00000038482	Tfdp1	1.03776	0.00268566	up
1540	ENSMUSG00000028716	Pdzk1ip1	1.03408	0.0280857	up
1541	ENSMUSG00000030019	Fbxl14	1.03343	0.0296018	up
1542	ENSMUSG00000041736	Tspo	1.0334	0.00450432	up
1543	ENSMUSG00000026134	Prim2	1.03252	0.00332971	up
1544	ENSMUSG00000017697	Ada	1.03206	0.0468897	up
1545	ENSMUSG00000035437	Rabgap1	1.03052	0.00034932	up
1546	ENSMUSG00000048280	Zfp738	1.02888	0.0285199	up
1547	ENSMUSG00000025495	Ptdss2	1.02777	0.00293802	up
1548	ENSMUSG00000034601	2700049A03Rik	1.02695	0.0426542	up
1549	ENSMUSG00000040658	BC048355	1.02686	0.0341317	up
1550	ENSMUSG00000070003	Ssbp4	1.02623	0.0327748	up
1551	ENSMUSG00000016541	Atxn10	1.02201	0.000316495	up
1552	ENSMUSG00000059474	Mbtd1	1.02167	0.00227572	up
1553	ENSMUSG00000004642	Slbp	1.01918	0.000700021	up
1554	ENSMUSG00000039748	Exo1	1.01793	0.0098624	up
1555	ENSMUSG00000031584	Gsr	1.01548	0.000896338	up
1556	ENSMUSG00000029817	Tra2a	1.01518	0.00558139	up
1557	ENSMUSG00000020464	Pnpt1	1.01489	0.0128637	up
1558	ENSMUSG00000035351	Nup37	1.01411	0.0058575	up
1559	ENSMUSG00000036606	Plxnb2	1.0137	0.000679493	up
1560	ENSMUSG00000020167	Tcf3	1.0115	0.000644579	up
1561	ENSMUSG00000022305	Lrp12	1.01105	0.0059187	up
1562	ENSMUSG00000020733	Slc9a3r1	1.00976	0.0055012	up
1563	ENSMUSG00000005514	Por	1.00905	0.043078	up
1564	ENSMUSG00000031697	Orc6	1.00711	0.00145263	up
1565	ENSMUSG00000040749	Siah1b	1.00437	0.0103792	up
1566	ENSMUSG00000027883	Gpsm2	1.00315	0.027662	up
1567	ENSMUSG00000037461	Ints7	1.00265	0.000465533	up
1572	ENSMUSG00000013033	Lphn1	-1.00006	0.0128302	down
1573	ENSMUSG00000019873	Reep3	-1.00122	0.00276825	down
1574	ENSMUSG00000022533	Atp13a3	-1.00161	0.0240494	down
1575	ENSMUSG00000030082	Sec61a1	-1.003	0.0023515	down
1576	ENSMUSG00000018425	Dhx40	-1.0042	0.00960263	down
1577	ENSMUSG00000055717	Slain1	-1.00485	0.000204175	down
1578	ENSMUSG00000058351	2010107H07Rik	-1.00494	0.0443364	down
1579	ENSMUSG00000026870	D730039F16Rik	-1.00516	0.0222753	down
1580	ENSMUSG00000048920	Fkrp	-1.00567	0.000283757	down
1581	ENSMUSG00000072893	4933439C10Rik	-1.00678	0.0231972	down
1582	ENSMUSG00000045867	Cradd	-1.00692	0.00696425	down
1583	ENSMUSG00000025521	Tmem192	-1.00922	0.000780838	down
1584	ENSMUSG00000027463	Slc52a3	-1.00952	0.0429321	down
1585	ENSMUSG00000037341	Slc9a7	-1.01003	0.029225	down
1586	ENSMUSG00000000340	Dbt	-1.01077	0.0215261	down
1587	ENSMUSG00000026924	Sec16a	-1.01276	0.000659624	down
1588	ENSMUSG00000018340	Anxa6	-1.01308	0.0171369	down
1589	ENSMUSG00000038836	Agbl3	-1.01352	0.0452566	down
1590	ENSMUSG00000010362	Rdm1	-1.01424	0.0266579	down
1591	ENSMUSG00000024805	Pcgf5	-1.01466	0.033767	down
1592	ENSMUSG00000039016	Timm8b	-1.0149	0.0159102	down
1593	ENSMUSG00000024856	Cdk2ap2	-1.01543	0.012466	down
1594	ENSMUSG00000034520	Gjc1	-1.01557	0.0318374	down
1595	ENSMUSG00000021285	Ppp1r13b	-1.01586	0.0158161	down
1596	ENSMUSG00000026849	Tor1a	-1.01624	0.000578829	down
1597	ENSMUSG00000027642	Rpn2	-1.01632	0.00257857	down
1598	ENSMUSG00000060935	AI597468	-1.01668	0.0329169	down
1599	ENSMUSG00000020471	Pold2	-1.01671	0.0105326	down
1600	ENSMUSG00000035285	Nat14	-1.01703	0.0361985	down
1601	ENSMUSG00000018547	Pip4k2b	-1.0189	0.0010685	down
1602	ENSMUSG00000020105	Lrig3	-1.01907	0.00731632	down
1603	ENSMUSG00000033272	Slc35a4	-1.01977	0.00053839	down
1604	ENSMUSG00000034088	Hdlbp	-1.02148	0.00671888	down
1605	ENSMUSG00000051355	Commd1	-1.02154	0.00355857	down
1606	ENSMUSG00000057672	Pkn1	-1.02478	0.000914899	down
1607	ENSMUSG00000026520	Pycr2	-1.02669	0.0211334	down
1608	ENSMUSG00000024165	Hn1l	-1.02922	0.0135905	down
1609	ENSMUSG00000059714	Flot1	-1.02925	0.000335133	down
1610	ENSMUSG00000037366	Pafah2	-1.02936	0.0024152	down
1611	ENSMUSG00000001435	Col18a1	-1.03024	0.00971027	down
1612	ENSMUSG00000025357	Dgka	-1.03103	0.000710068	down
1613	ENSMUSG00000027430	Dtd1	-1.03259	0.00844903	down
1614	ENSMUSG00000001082	Mfsd10	-1.03261	0.000843113	down
1615	ENSMUSG00000004394	Tmed4	-1.03328	0.00065025	down
1616	ENSMUSG00000015094	Npdc1	-1.03457	0.00186968	down
1617	ENSMUSG00000027422	Rrbp1	-1.03462	0.00199309	down
1618	ENSMUSG00000026792	Lrsam1	-1.03549	0.0182528	down
1619	ENSMUSG00000040502	March9	-1.03642	0.0110521	down
1620	ENSMUSG00000060671	Atp8b2	-1.03736	0.00105842	down
1621	ENSMUSG00000026411	Tmem9	-1.03908	0.00401133	down
1622	ENSMUSG00000035559	Mpv17l2	-1.03994	0.00571577	down
1623	ENSMUSG00000032403	2300009A05Rik	-1.04081	0.0058791	down
1624	ENSMUSG00000041084	Ostc	-1.04084	0.0115751	down
1625	ENSMUSG00000026245	Farsb	-1.04128	0.000715745	down
1626	ENSMUSG00000051346	Spryd4	-1.04191	0.00414868	down
1627	ENSMUSG00000001829	Clpb	-1.04192	0.00930595	down
1628	ENSMUSG00000042870	Tom1	-1.04231	0.0117208	down
1629	ENSMUSG00000063065	Mapk3	-1.04233	0.00201913	down
1630	ENSMUSG00000037685	Atp8a1	-1.04246	0.0263857	down
1631	ENSMUSG00000024070	Prkd3	-1.04248	0.00215169	down
1632	ENSMUSG00000008429	Herpud2	-1.04257	0.00535383	down
1633	ENSMUSG00000053094	0610007L01Rik	-1.04314	0.000438808	down
1634	ENSMUSG00000068264	2310035K24Rik	-1.04407	0.0164751	down
1635	ENSMUSG00000015461	Atf6b	-1.04417	0.0164603	down
1636	ENSMUSG00000026810	Dpm2	-1.04432	0.00154613	down
1637	ENSMUSG00000025036	Sfxn2	-1.04605	0.0125061	down
1638	ENSMUSG00000004508	Gab2	-1.04671	0.0111318	down
1639	ENSMUSG00000035181	Heatr5a	-1.04676	1.41513e-05	down
1640	ENSMUSG00000049411	6030446N20Rik	-1.04834	0.0204387	down
1641	ENSMUSG00000020949	Fkbp3	-1.04967	0.00581436	down
1642	ENSMUSG00000044279	Crb3	-1.0509	0.0043457	down
1643	ENSMUSG00000055912	Tmem150a	-1.05128	0.0445575	down
1644	ENSMUSG00000031555	Adam9	-1.05197	0.0135138	down
1645	ENSMUSG00000025825	Iscu	-1.05301	0.000610111	down
1646	ENSMUSG00000032120	C2cd2l	-1.05321	0.0408551	down
1647	ENSMUSG00000026303	Mlph	-1.05372	0.0266561	down
1648	ENSMUSG00000013275	Slc41a1	-1.05452	0.00809458	down
1649	ENSMUSG00000066621	Tecpr1	-1.05461	0.00382592	down
1650	ENSMUSG00000036764	Dnajc12	-1.05629	0.0311975	down
1651	ENSMUSG00000074884	Serf2	-1.0569	0.00172201	down
1652	ENSMUSG00000026437	Cdk18	-1.05735	0.00809549	down
1653	ENSMUSG00000047767	Atg16l2	-1.06071	0.0187059	down
1654	ENSMUSG00000004263	Atn1	-1.0628	0.000514601	down
1655	ENSMUSG00000002778	Kdelr1	-1.06295	0.000345405	down
1656	ENSMUSG00000046573	Lyrm4	-1.06314	0.00485953	down
1657	ENSMUSG00000016664	Pacsin2	-1.06478	0.0337255	down
1658	ENSMUSG00000041115	Iqsec2	-1.06504	0.00107429	down
1659	ENSMUSG00000054716	Zfp771	-1.06754	0.0038796	down
1660	ENSMUSG00000036712	Cyld	-1.06821	0.0104044	down
1661	ENSMUSG00000021257	Angel1	-1.06922	0.0232626	down
1662	ENSMUSG00000053559	Smagp	-1.07098	0.0108051	down
1663	ENSMUSG00000024043	Arhgap28	-1.07231	0.0105605	down
1664	ENSMUSG00000039263	Npepl1	-1.07261	0.00853359	down
1665	ENSMUSG00000036941	Elac1	-1.07351	0.00150126	down
1666	ENSMUSG00000045896	Paip2b	-1.0743	0.00113536	down
1667	ENSMUSG00000015980	Lrrc27	-1.07443	0.0266439	down
1668	ENSMUSG00000038816	Ctnnal1	-1.07669	0.00958858	down
1669	ENSMUSG00000019970	Sgk1	-1.07764	0.0466798	down
1670	ENSMUSG00000022066	Entpd4	-1.07827	0.000792433	down
1671	ENSMUSG00000086714	0610009E02Rik	-1.07959	0.0433793	down
1672	ENSMUSG00000020647	Ncoa1	-1.08007	2.96327e-05	down
1673	ENSMUSG00000020780	Srp68	-1.08039	0.000418704	down
1674	ENSMUSG00000029455	Aldh2	-1.08074	0.0127673	down
1675	ENSMUSG00000022383	Ppara	-1.08318	0.0395168	down
1676	ENSMUSG00000007036	Abhd16a	-1.08469	0.000129749	down
1677	ENSMUSG00000020474	Polm	-1.08494	0.0318688	down
1678	ENSMUSG00000050973	D330012F22Rik	-1.08506	0.0337933	down
1679	ENSMUSG00000031232	Magt1	-1.08683	0.00420233	down
1680	ENSMUSG00000090150	Acad11	-1.09021	0.0128223	down
1681	ENSMUSG00000019738	Polr2i	-1.09364	0.000121562	down
1682	ENSMUSG00000030800	Prss8	-1.09462	0.00502006	down
1683	ENSMUSG00000028848	Gpn2	-1.09564	0.00463721	down
1684	ENSMUSG00000038481	Cdk19	-1.09631	0.0197506	down
1685	ENSMUSG00000069633	Pex11c	-1.09783	0.0103893	down
1686	ENSMUSG00000058454	Dhcr7	-1.09919	0.0277738	down
1687	ENSMUSG00000028975	Pex14	-1.09923	0.000747536	down
1688	ENSMUSG00000003348	Mob3a	-1.10005	0.0105388	down
1689	ENSMUSG00000015488	5930434B04Rik	-1.1002	0.00262548	down
1690	ENSMUSG00000040219	Ttc12	-1.10074	0.0356538	down
1691	ENSMUSG00000074743	Thbd	-1.10152	0.0369325	down
1692	ENSMUSG00000055850	Rnf181	-1.10154	0.000362119	down
1693	ENSMUSG00000031712	Il15	-1.10236	0.00587101	down
1694	ENSMUSG00000024487	Yipf5	-1.10256	0.00609802	down
1695	ENSMUSG00000086784	Isoc2a	-1.10283	0.00723393	down
1696	ENSMUSG00000028840	Zfp593	-1.10315	0.00264779	down
1697	ENSMUSG00000028152	Tspan5	-1.10377	0.00809282	down
1698	ENSMUSG00000055681	Cope	-1.10496	0.000742116	down
1699	ENSMUSG00000025366	Esyt1	-1.10709	0.000369806	down
1700	ENSMUSG00000024327	Slc39a7	-1.10811	0.000511036	down
1701	ENSMUSG00000046668	Cxxc5	-1.10891	0.00599186	down
1702	ENSMUSG00000025184	D19Ertd386e	-1.10916	0.000801231	down
1703	ENSMUSG00000025217	Btrc	-1.10927	0.000172846	down
1704	ENSMUSG00000058441	Panx2	-1.11031	0.0236626	down
1705	ENSMUSG00000044447	Dock5	-1.11152	0.0290684	down
1706	ENSMUSG00000022131	Gpr180	-1.11204	0.00125249	down
1707	ENSMUSG00000032026	Rexo2	-1.11249	0.0178948	down
1708	ENSMUSG00000035725	Prkx	-1.11327	0.0349282	down
1709	ENSMUSG00000049922	Slc35c1	-1.1139	0.0489979	down
1710	ENSMUSG00000026457	Adipor1	-1.11477	0.000249774	down
1711	ENSMUSG00000009293	Ube2g2	-1.11578	0.0184491	down
1712	ENSMUSG00000054474	Thnsl2	-1.11608	0.00462487	down
1713	ENSMUSG00000028465	Tln1	-1.11646	0.000182655	down
1714	ENSMUSG00000039450	Dcxr	-1.11669	0.0288388	down
1715	ENSMUSG00000020589	Fam49a	-1.11889	0.0163757	down
1716	ENSMUSG00000062963	Ufc1	-1.11893	0.000599296	down
1717	ENSMUSG00000024885	Aldh3b1	-1.11925	0.0414891	down
1718	ENSMUSG00000029722	Agfg2	-1.1194	0.00499533	down
1719	ENSMUSG00000032583	Mon1a	-1.12185	0.00504916	down
1720	ENSMUSG00000049881	2810025M15Rik	-1.12287	0.0110182	down
1721	ENSMUSG00000008305	Tle1	-1.12379	0.0085083	down
1722	ENSMUSG00000057335	Cep170	-1.12594	0.0279837	down
1723	ENSMUSG00000054723	Vmac	-1.12842	0.00215374	down
1724	ENSMUSG00000032478	Nme6	-1.12919	0.0246213	down
1725	ENSMUSG00000030020	Prickle2	-1.12938	0.0451691	down
1726	ENSMUSG00000020444	Guk1	-1.13066	0.00162138	down
1727	ENSMUSG00000020900	Myh10	-1.1316	0.0121004	down
1728	ENSMUSG00000019823	Mical1	-1.13387	0.0483916	down
1729	ENSMUSG00000025911	Adhfe1	-1.13501	0.018465	down
1730	ENSMUSG00000032593	Amigo3	-1.13508	0.0240928	down
1731	ENSMUSG00000034620	Tmem5	-1.13542	0.00645836	down
1732	ENSMUSG00000013089	Etv5	-1.13587	0.0414924	down
1733	ENSMUSG00000023036	Pcdhga9	-1.13668	0.006562	down
1734	ENSMUSG00000036687	Tmem184a	-1.13694	0.00138983	down
1735	ENSMUSG00000041263	Rusc1	-1.14119	0.00077015	down
1736	ENSMUSG00000027447	Cst3	-1.14215	0.00127437	down
1737	ENSMUSG00000004317	Clcn5	-1.1425	0.00529361	down
1738	ENSMUSG00000061758	Akr1b10	-1.14325	0.000371539	down
1739	ENSMUSG00000029559	2210016L21Rik	-1.14451	4.12807e-05	down
1740	ENSMUSG00000051550	Zfp579	-1.14467	0.0377471	down
1741	ENSMUSG00000022241	Tars	-1.14479	0.0101113	down
1742	ENSMUSG00000068798	Rap1a	-1.14574	0.00199318	down
1743	ENSMUSG00000000538	Tom1l2	-1.14578	1.13341e-05	down
1744	ENSMUSG00000038351	Sgsm2	-1.14715	0.000438908	down
1745	ENSMUSG00000035885	Cox8a	-1.1475	0.000141256	down
1746	ENSMUSG00000028657	Ppt1	-1.14782	0.00570285	down
1747	ENSMUSG00000008575	Nfib	-1.1482	0.000208497	down
1748	ENSMUSG00000042498	D330045A20Rik	-1.15115	0.0185609	down
1749	ENSMUSG00000054484	Tmem62	-1.15173	0.0236193	down
1750	ENSMUSG00000027746	Ufm1	-1.15191	0.0004202	down
1751	ENSMUSG00000047037	Nipa1	-1.15269	0.0490236	down
1752	ENSMUSG00000026576	Atp1b1	-1.15339	0.0244357	down
1753	ENSMUSG00000055485	9830001H06Rik	-1.15417	0.0412182	down
1754	ENSMUSG00000039483	Asb6	-1.15588	0.0003916	down
1755	ENSMUSG00000042066	Tmcc2	-1.15672	0.0413881	down
1756	ENSMUSG00000031749	St3gal2	-1.15795	0.0375275	down
1757	ENSMUSG00000061950	Ppp4r1	-1.15816	0.0270289	down
1758	ENSMUSG00000060733	Ipmk	-1.15847	0.00134057	down
1759	ENSMUSG00000015337	Endog	-1.1608	0.00292567	down
1760	ENSMUSG00000027165	B230118H07Rik	-1.16162	0.0144037	down
1761	ENSMUSG00000042878	Ccdc85b	-1.16332	0.0141999	down
1762	ENSMUSG00000021265	Slc25a29	-1.16422	0.00908455	down
1763	ENSMUSG00000028894	Inpp5b	-1.16466	0.00433108	down
1764	ENSMUSG00000021823	Vcl	-1.1657	0.0221026	down
1765	ENSMUSG00000054008	Ndst1	-1.16686	0.00131547	down
1766	ENSMUSG00000026610	Esrrg	-1.16704	0.00586681	down
1767	ENSMUSG00000006931	Leprel4	-1.16718	0.0481788	down
1768	ENSMUSG00000031563	Wwc2	-1.1682	0.000354549	down
1769	ENSMUSG00000026202	Tuba4a	-1.16959	0.00848516	down
1770	ENSMUSG00000032046	Abhd12	-1.17069	0.00875885	down
1771	ENSMUSG00000078572	1810043H04Rik	-1.17165	0.00939436	down
1772	ENSMUSG00000030319	Cand2	-1.17239	0.0290993	down
1773	ENSMUSG00000021000	Ctage5	-1.17274	0.00406758	down
1774	ENSMUSG00000022892	App	-1.17345	0.00809101	down
1775	ENSMUSG00000074598	Ufm1	-1.17465	0.00277016	down
1776	ENSMUSG00000045594	Glb1	-1.1751	0.0335028	down
1777	ENSMUSG00000087497	2810001G20Rik	-1.17603	0.00387637	down
1778	ENSMUSG00000020472	Zkscan17	-1.17632	0.00326199	down
1779	ENSMUSG00000005580	Adcy9	-1.1768	0.00196966	down
1780	ENSMUSG00000029781	Fkbp9	-1.17732	0.0106658	down
1781	ENSMUSG00000011179	Odc1	-1.17848	0.000254598	down
1782	ENSMUSG00000021124	Vti1b	-1.17866	0.000133614	down
1783	ENSMUSG00000032123	Dpagt1	-1.17885	0.001872	down
1784	ENSMUSG00000053957	Gm12474	-1.18088	0.0498332	down
1785	ENSMUSG00000030127	Cops7a	-1.18192	0.000631235	down
1786	ENSMUSG00000026203	Dnajb2	-1.18293	0.00725057	down
1787	ENSMUSG00000022571	Pycrl	-1.18483	0.0315483	down
1788	ENSMUSG00000042700	Sipa1l1	-1.18504	0.000153499	down
1789	ENSMUSG00000015478	Rnf5	-1.18689	0.00789148	down
1790	ENSMUSG00000060224	Pyroxd2	-1.18745	0.0380707	down
1791	ENSMUSG00000049791	Fzd4	-1.18995	0.0125029	down
1792	ENSMUSG00000022681	Ntan1	-1.19389	0.000240917	down
1793	ENSMUSG00000031960	Aars	-1.1945	0.0061465	down
1794	ENSMUSG00000036748	Cuedc2	-1.19482	0.000177564	down
1795	ENSMUSG00000086448	9330162012Rik	-1.19585	0.000197979	down
1796	ENSMUSG00000043019	Edem3	-1.19624	0.00222176	down
1797	ENSMUSG00000031633	Slc25a4	-1.19693	0.000376792	down
1798	ENSMUSG00000004929	Thop1	-1.19846	0.00261469	down
1799	ENSMUSG00000005674	Tomm40l	-1.19998	0.00191508	down
1800	ENSMUSG00000041000	Trim62	-1.20045	0.0139135	down
1801	ENSMUSG00000040520	Manea	-1.20234	0.00131713	down
1802	ENSMUSG00000022946	Dopey2	-1.20347	0.0120154	down
1803	ENSMUSG00000054277	Arfgap3	-1.20359	0.0156266	down
1804	ENSMUSG00000031015	Swap70	-1.20361	0.00159343	down
1805	ENSMUSG00000006442	Srm	-1.20407	0.00858216	down
1806	ENSMUSG00000038150	Ormdl3	-1.2054	0.000727299	down
1807	ENSMUSG00000030804	Vkorc1	-1.2086	0.000987889	down
1808	ENSMUSG00000025277	Abhd6	-1.20976	0.0415588	down
1809	ENSMUSG00000025193	Cutc	-1.21017	0.00331872	down
1810	ENSMUSG00000079470	Utp14b	-1.21141	0.0140761	down
1811	ENSMUSG00000032383	Ppib	-1.21251	0.000739225	down
1812	ENSMUSG00000028811	Yars	-1.21272	0.00294369	down
1813	ENSMUSG00000041355	Ssr2	-1.2135	0.00828098	down
1814	ENSMUSG00000020009	Ifngr1	-1.21504	0.00728806	down
1815	ENSMUSG00000085211	B430219N15Rik	-1.21577	0.0470226	down
1816	ENSMUSG00000043671	Dpy19l3	-1.21598	0.0186712	down
1817	ENSMUSG00000009621	Vav2	-1.21601	0.00151999	down
1818	ENSMUSG00000032604	Qars	-1.21602	0.000404972	down
1819	ENSMUSG00000063856	Gpx1	-1.21617	0.00862641	down
1820	ENSMUSG00000085287	4833418N02Rik	-1.21699	0.0335542	down
1821	ENSMUSG00000028179	Cth	-1.21747	0.00363271	down
1822	ENSMUSG00000032702	Kank1	-1.21869	0.0142446	down
1823	ENSMUSG00000039354	Smarcal1	-1.2207	0.000638334	down
1824	ENSMUSG00000025130	P4hb	-1.22211	0.00207614	down
1825	ENSMUSG00000029708	Gcc1	-1.22213	3.77341e-05	down
1826	ENSMUSG00000042737	Dpm3	-1.22222	0.00520878	down
1827	ENSMUSG00000028830	AU040320	-1.22244	0.00924955	down
1828	ENSMUSG00000014361	Mertk	-1.22796	0.0144595	down
1829	ENSMUSG00000040841	Six5	-1.22865	0.0442752	down
1830	ENSMUSG00000030701	Plekhb1	-1.23124	0.046662	down
1831	ENSMUSG00000030861	Acadsb	-1.23178	0.000755365	down
1832	ENSMUSG00000002346	Slc25a42	-1.23241	0.0105822	down
1833	ENSMUSG00000026478	Lamc1	-1.23356	0.00147474	down
1834	ENSMUSG00000024511	Rab27b	-1.23539	0.00227179	down
1835	ENSMUSG00000034487	Kdelc2	-1.23597	0.00637201	down
1836	ENSMUSG00000028757	Ddost	-1.23944	0.000380084	down
1837	ENSMUSG00000056629	Fkbp2	-1.241	0.000506086	down
1838	ENSMUSG00000073987	Ggh	-1.24203	0.000530718	down
1839	ENSMUSG00000020869	Lrrc59	-1.24284	0.00374953	down
1840	ENSMUSG00000007038	Neu1	-1.2437	0.0145479	down
1841	ENSMUSG00000027248	Pdia3	-1.2443	0.00898184	down
1842	ENSMUSG00000021009	Ptpn21	-1.24666	0.00597813	down
1843	ENSMUSG00000022570	Tsta3	-1.24805	9.59465e-05	down
1844	ENSMUSG00000061689	Dlgap4	-1.24853	0.0011795	down
1845	ENSMUSG00000075705	Sepx1	-1.24904	0.000259596	down
1846	ENSMUSG00000048706	D4Bwg0951e	-1.24975	0.0117694	down
1847	ENSMUSG00000048200	Efcab4a	-1.25002	0.0246242	down
1848	ENSMUSG00000074649	BC029722	-1.25109	0.00162135	down
1849	ENSMUSG00000026003	Acadl	-1.25149	0.0149402	down
1850	ENSMUSG00000036533	Cdc42ep3	-1.2521	0.00890542	down
1851	ENSMUSG00000056429	Tgoln1	-1.25483	0.00437808	down
1852	ENSMUSG00000035847	Ids	-1.2549	0.000231776	down
1853	ENSMUSG00000032714	Syde1	-1.25602	0.0226226	down
1854	ENSMUSG00000060380	C030014I23Rik	-1.25683	0.0160688	down
1855	ENSMUSG00000042249	Adrbk2	-1.25785	0.0222773	down
1856	ENSMUSG00000037606	Osbpl5	-1.25826	6.43731e-05	down
1857	ENSMUSG00000002781	Tmem143	-1.25829	0.0130574	down
1858	ENSMUSG00000030247	Kcnj8	-1.2614	0.0358869	down
1859	ENSMUSG00000048264	Dip2c	-1.26171	0.0321664	down
1860	ENSMUSG00000052889	Prkcb	-1.2632	0.049965	down
1861	ENSMUSG00000061751	Kalrn	-1.26426	0.0449311	down
1862	ENSMUSG00000026875	Traf1	-1.26519	0.0343174	down
1863	ENSMUSG00000038121	4933403F05Rik	-1.26639	0.0017385	down
1864	ENSMUSG00000041236	Vps41	-1.26676	0.00633724	down
1865	ENSMUSG00000054455	Vapb	-1.26677	0.00072275	down
1866	ENSMUSG00000004360	9330159F19Rik	-1.2676	0.0191761	down
1867	ENSMUSG00000003309	Ap1m2	-1.26826	0.00153287	down
1868	ENSMUSG00000022639	5330426P16Rik	-1.27056	0.00273788	down
1869	ENSMUSG00000042680	Fam59a	-1.27315	9.80649e-05	down
1870	ENSMUSG00000061458	Nol10	-1.27519	0.00237193	down
1871	ENSMUSG00000042275	Pelo	-1.27864	0.00362367	down
1872	ENSMUSG00000039474	Wfs1	-1.2815	0.000364222	down
1873	ENSMUSG00000035941	Ibtk	-1.28202	0.0189302	down
1874	ENSMUSG00000041298	Katnal1	-1.28543	0.00222061	down
1875	ENSMUSG00000025224	Gbf1	-1.28604	0.00374826	down
1876	ENSMUSG00000030055	Rab43	-1.28659	9.91868e-05	down
1877	ENSMUSG00000066637	Ttc32	-1.28812	0.00458825	down
1878	ENSMUSG00000024587	Nars	-1.28869	0.00265187	down
1879	ENSMUSG00000020537	Drg2	-1.29022	0.000176142	down
1880	ENSMUSG00000031634	Ufsp2	-1.29071	0.00299752	down
1881	ENSMUSG00000042608	Stk40	-1.2923	0.0367588	down
1882	ENSMUSG00000037349	Nudt22	-1.29262	0.00595776	down
1883	ENSMUSG00000032121	Tmem218	-1.29655	0.000276515	down
1884	ENSMUSG00000026648	Dclre1c	-1.30076	0.00762753	down
1885	ENSMUSG00000039637	Coro7	-1.30219	0.00167191	down
1886	ENSMUSG00000042116	Vwa1	-1.30224	0.0430012	down
1887	ENSMUSG00000031534	AI316807	-1.30391	0.000167823	down
1888	ENSMUSG00000003500	Impdh1	-1.30434	0.0020616	down
1889	ENSMUSG00000052271	Bhlha15	-1.30452	0.0165113	down
1890	ENSMUSG00000075701	H47	-1.30516	0.0012949	down
1891	ENSMUSG00000037325	Bbs7	-1.3083	0.00453576	down
1892	ENSMUSG00000031700	Gpt2	-1.3088	0.0300116	down
1893	ENSMUSG00000046727	0610010O12Rik	-1.31243	0.00208082	down
1894	ENSMUSG00000021340	Gpld1	-1.31503	0.00815523	down
1895	ENSMUSG00000019806	Aig1	-1.31772	0.000488727	down
1896	ENSMUSG00000032042	Srpr	-1.3179	0.000541468	down
1897	ENSMUSG00000009563	Tor2a	-1.3219	2.70148e-05	down
1898	ENSMUSG00000028161	Ppp3ca	-1.32351	0.0024658	down
1899	ENSMUSG00000010025	Aldh3a2	-1.32397	0.00199567	down
1900	ENSMUSG00000050520	Cldn8	-1.32444	0.00903292	down
1901	ENSMUSG00000032263	Bckdhb	-1.32465	0.000944142	down
1902	ENSMUSG00000020272	Stk10	-1.32751	0.0206311	down
1903	ENSMUSG00000050222	Il17d	-1.32883	0.0125738	down
1904	ENSMUSG00000054708	Ankrd24	-1.32884	0.0273323	down
1905	ENSMUSG00000047242	Taf9b	-1.32887	0.00318935	down
1906	ENSMUSG00000086839	Gm11973	-1.32928	0.0263679	down
1907	ENSMUSG00000030770	Parva	-1.33163	0.00251777	down
1908	ENSMUSG00000036459	Wtip	-1.33213	0.00505943	down
1909	ENSMUSG00000027583	Zbtb46	-1.33375	0.0391382	down
1910	ENSMUSG00000018659	Pnpo	-1.33496	0.00325736	down
1911	ENSMUSG00000052605	Isoc2b	-1.33522	0.0478716	down
1912	ENSMUSG00000020089	Ppa1	-1.33682	0.00781659	down
1913	ENSMUSG00000028182	Lrriq3	-1.33803	0.023198	down
1914	ENSMUSG00000050786	Ccdc126	-1.33951	0.0121607	down
1915	ENSMUSG00000008226	Scrn3	-1.34064	0.00145412	down
1916	ENSMUSG00000044986	Tst	-1.34221	0.00125227	down
1917	ENSMUSG00000042473	Tbc1d8b	-1.34259	0.012332	down
1918	ENSMUSG00000014959	Gorasp2	-1.34282	0.000150377	down
1919	ENSMUSG00000032182	Yipf2	-1.34317	0.0192853	down
1920	ENSMUSG00000028019	Pdgfc	-1.34552	0.00173738	down
1921	ENSMUSG00000023826	Park2	-1.34712	0.0339092	down
1922	ENSMUSG00000026932	Nacc2	-1.34874	7.02343e-05	down
1923	ENSMUSG00000043432	Leng9	-1.34948	0.0289156	down
1924	ENSMUSG00000027957	Slc35a3	-1.35004	0.000474991	down
1925	ENSMUSG00000041633	Kctd12b	-1.3502	0.00541067	down
1926	ENSMUSG00000019188	H13	-1.35345	0.000132942	down
1927	ENSMUSG00000042073	Abhd14b	-1.35544	0.0299064	down
1928	ENSMUSG00000020886	Dlg4	-1.35597	0.0261047	down
1929	ENSMUSG00000063146	Clip2	-1.35604	0.0141908	down
1930	ENSMUSG00000038143	Stox2	-1.35745	0.00552864	down
1931	ENSMUSG00000027488	Snta1	-1.35968	0.00826469	down
1932	ENSMUSG00000029270	Fam69a	-1.36022	0.0337176	down
1933	ENSMUSG00000091166	Tstd1	-1.36225	0.0397886	down
1934	ENSMUSG00000042549	Gm16516	-1.36361	0.03612	down
1935	ENSMUSG00000036432	Siah2	-1.36403	0.0056985	down
1936	ENSMUSG00000040414	Slc25a28	-1.36412	0.00114815	down
1937	ENSMUSG00000046768	Rhoj	-1.3668	0.0468205	down
1938	ENSMUSG00000023973	Cnpy3	-1.3731	0.000456106	down
1939	ENSMUSG00000037752	Xkr8	-1.37425	0.0429283	down
1940	ENSMUSG00000018143	Mafk	-1.37532	0.0169004	down
1941	ENSMUSG00000034110	Kctd7	-1.37587	0.0158527	down
1942	ENSMUSG00000026544	Dusp23	-1.37612	0.0122135	down
1943	ENSMUSG00000052105	1110012J17Rik	-1.37615	0.0091983	down
1944	ENSMUSG00000006378	Gcat	-1.37882	0.00967156	down
1945	ENSMUSG00000057230	Aak1	-1.37903	6.38817e-05	down
1946	ENSMUSG00000032192	Gnb5	-1.38085	0.00403109	down
1947	ENSMUSG00000040659	Efhd2	-1.38174	0.0223157	down
1948	ENSMUSG00000078570	1110065P20Rik	-1.38222	0.00131491	down
1949	ENSMUSG00000049288	Lix1l	-1.38344	0.0452851	down
1950	ENSMUSG00000074364	Ehd2	-1.3847	0.00858874	down
1951	ENSMUSG00000049686	Orai1	-1.38551	0.000137415	down
1952	ENSMUSG00000026586	Prrx1	-1.38953	0.0139239	down
1953	ENSMUSG00000073413	Ly6g6d	-1.39164	0.0093129	down
1954	ENSMUSG00000033460	Armcx1	-1.39528	0.0106179	down
1955	ENSMUSG00000061740	Cyp2d22	-1.39546	0.0148331	down
1956	ENSMUSG00000002014	Ssr4	-1.39722	0.000220016	down
1957	ENSMUSG00000034853	Acot11	-1.39947	0.0125565	down
1958	ENSMUSG00000036622	Atp13a2	-1.40109	0.00373227	down
1959	ENSMUSG00000031561	Odz3	-1.4028	0.00204484	down
1960	ENSMUSG00000021483	Cdk20	-1.40322	0.00778738	down
1961	ENSMUSG00000032667	Pon2	-1.40374	0.00905763	down
1962	ENSMUSG00000025170	Rab40b	-1.40465	0.0474721	down
1963	ENSMUSG00000040462	Os9	-1.41039	0.000121995	down
1964	ENSMUSG00000044921	Rassf9	-1.41087	0.0238875	down
1965	ENSMUSG00000062995	Ica1	-1.4112	0.000146087	down
1966	ENSMUSG00000079037	Prnp	-1.41197	0.0168092	down
1967	ENSMUSG00000025092	Hspa12a	-1.41345	0.0481226	down
1968	ENSMUSG00000033487	Fndc3a	-1.41415	0.00124078	down
1969	ENSMUSG00000041096	Tspyl2	-1.41674	4.39273e-05	down
1970	ENSMUSG00000043629	1700019D03Rik	-1.41687	0.000824384	down
1971	ENSMUSG00000044807	Zfp354c	-1.41759	0.0258863	down
1972	ENSMUSG00000020044	Timp3	-1.41858	0.00129828	down
1973	ENSMUSG00000006611	Hfe	-1.41908	2.51378e-05	down
1974	ENSMUSG00000067370	B3galt4	-1.42152	0.00280422	down
1975	ENSMUSG00000029310	Nudt9	-1.42226	6.26594e-05	down
1976	ENSMUSG00000036620	Mgat4b	-1.42252	0.000675075	down
1977	ENSMUSG00000024104	D6Wsu116e	-1.42254	9.04194e-05	down
1978	ENSMUSG00000035372	1810055G02Rik	-1.42358	0.00852556	down
1979	ENSMUSG00000025144	Stra13	-1.42382	0.000728205	down
1980	ENSMUSG00000073889	Il11ra1	-1.42466	0.000143402	down
1981	ENSMUSG00000024909	Efemp2	-1.42667	0.0232232	down
1982	ENSMUSG00000028671	Gale	-1.42676	0.0174861	down
1983	ENSMUSG00000074154	Ap3s1-ps2	-1.43031	0.0138419	down
1984	ENSMUSG00000008601	Rab25	-1.43033	0.000159903	down
1985	ENSMUSG00000058690	Gcap14	-1.4318	7.31456e-05	down
1986	ENSMUSG00000031828	Klhl36	-1.43214	0.0126456	down
1987	ENSMUSG00000066441	Rdh11	-1.43318	3.46316e-05	down
1988	ENSMUSG00000040875	Osbpl10	-1.43467	0.0033588	down
1989	ENSMUSG00000028259	Fhl5	-1.43607	0.035988	down
1990	ENSMUSG00000030407	Qpctl	-1.43756	0.000371963	down
1991	ENSMUSG00000054408	Spcs3	-1.44416	0.00371849	down
1992	ENSMUSG00000001700	Gramd3	-1.44437	0.000400332	down
1993	ENSMUSG00000068739	Sars	-1.44465	0.00165167	down
1994	ENSMUSG00000006219	Fblim1	-1.44823	0.0158088	down
1995	ENSMUSG00000004044	Ptrf	-1.45182	0.0230925	down
1996	ENSMUSG00000040111	Gramd1b	-1.45218	0.00261688	down
1997	ENSMUSG00000030588	Yif1b	-1.45226	0.0142826	down
1998	ENSMUSG00000021814	Anxa7	-1.45286	0.000168188	down
1999	ENSMUSG00000024937	Ehbp1l1	-1.45349	0.0184409	down
2000	ENSMUSG00000036278	Macrod1	-1.45417	0.000106219	down
2001	ENSMUSG00000001300	Efnb2	-1.45557	2.96148e-05	down
2002	ENSMUSG00000026879	Gsn	-1.45687	0.0255288	down
[truncated: 6,275 more rows]
