# Supplementary material for: Aberrant androgen action in prostatic progenitor cells induces oncogenesis and tumor development through IGF1 and Wnt axes
Source: Nat Commun. 2022 Jul 28;13:4364. doi: 10.1038/s41467-022-32119-0 (PMC9334353; doi:10.1038/s41467-022-32119-0)
Supplement: Supplementary file 9 — Supplementary Data 6 [file 41467_2022_32119_MOESM9_ESM.xlsx]

## Sheet: Supplementary Data 6
Trimmed mean of M-values normalization
No	Ensembl ID	Symbol	logFC	adjusted p value	DEG flag
1	ENSMUSG00000040132	Svs2	10.6026	0.00843196	up
2	ENSMUSG00000055555	4930502E18Rik	10.5702	0.00119188	up
3	ENSMUSG00000085412	Gm15055	10.1078	0.00298165	up
4	ENSMUSG00000091215	Gm17252	9.71335	0.011989	up
5	ENSMUSG00000064213	Defa24	9.68204	0.00011431	up
6	ENSMUSG00000056054	S100a8	9.51229	0.000807966	up
7	ENSMUSG00000050635	Sprr2f	9.11	0.0022294	up
8	ENSMUSG00000051159	Cited1	8.71854	0.000117905	up
9	ENSMUSG00000024128	Sbp	8.57358	0.0185378	up
10	ENSMUSG00000056758	Hmga2	8.26817	0.000430068	up
11	ENSMUSG00000063130	Calml3	8.10934	0.00285514	up
12	ENSMUSG00000042845	Wfdc12	8.00503	0.00950224	up
13	ENSMUSG00000024354	Slc23a1	8.00481	0.00076782	up
14	ENSMUSG00000031965	Tbx20	7.78033	0.0018308	up
15	ENSMUSG00000017004	Svs5	7.70793	0.0131497	up
16	ENSMUSG00000070637	Gm694	7.59999	0.00737455	up
17	ENSMUSG00000043681	Fam25c	7.51592	0.00173143	up
18	ENSMUSG00000000031	H19	7.46807	0.000654341	up
19	ENSMUSG00000056071	S100a9	7.45655	0.0119086	up
20	ENSMUSG00000040026	Saa3	7.3969	0.0475003	up
21	ENSMUSG00000066975	Cryba4	7.34699	0.000438194	up
22	ENSMUSG00000042684	Npl	7.2273	0.0172542	up
23	ENSMUSG00000017000	Svs6	7.17195	0.0183259	up
24	ENSMUSG00000061126	Cyp4f39	7.17125	0.00336057	up
25	ENSMUSG00000061959	Ces1e	6.7083	5.64973e-06	up
26	ENSMUSG00000017003	Svs3a	6.66773	0.00378525	up
27	ENSMUSG00000086804	Gm13847	6.54906	0.00162969	up
28	ENSMUSG00000005883	Spo11	6.3576	0.0054819	up
29	ENSMUSG00000066885	Ptprv	6.29228	0.0037328	up
30	ENSMUSG00000090883	Gm17301	6.23325	0.0346874	up
31	ENSMUSG00000020723	Cacng4	6.23152	0.000141789	up
32	ENSMUSG00000074452	Pate2	6.12786	0.0100307	up
33	ENSMUSG00000042808	Gpx2	6.11937	0.0395996	up
34	ENSMUSG00000076619	Ighj3	6.09531	0.0275717	up
35	ENSMUSG00000031551	Ido1	6.0063	0.000779886	up
36	ENSMUSG00000028749	Pla2g2f	5.99395	0.00214828	up
37	ENSMUSG00000028185	Dnase2b	5.92007	0.0116257	up
38	ENSMUSG00000032108	D730048I06Rik	5.77163	0.00131701	up
39	ENSMUSG00000029304	Spp1	5.74077	0.00186517	up
40	ENSMUSG00000024534	Sncaip	5.67736	0.0396308	up
41	ENSMUSG00000050383	Svs3b	5.66783	0.000694128	up
42	ENSMUSG00000047390	Defb9	5.66065	0.00445811	up
43	ENSMUSG00000029378	Areg	5.64343	0.0224031	up
44	ENSMUSG00000029211	Gabra4	5.58234	4.49769e-05	up
45	ENSMUSG00000047517	Dmbt1	5.56583	0.012317	up
46	ENSMUSG00000027070	Lrp2	5.54736	0.00621937	up
47	ENSMUSG00000009876	Cox4i2	5.41149	0.041024	up
48	ENSMUSG00000022240	Ctnnd2	5.40647	0.000389663	up
49	ENSMUSG00000029212	Gabrb1	5.39071	0.000336582	up
50	ENSMUSG00000021469	Msx2	5.29773	0.0149469	up
51	ENSMUSG00000030905	Crym	5.26965	0.00617809	up
52	ENSMUSG00000054423	Cadps	5.12344	0.0266171	up
53	ENSMUSG00000028591	Pramef12	5.10443	0.000613962	up
54	ENSMUSG00000050953	Gja1	5.07005	0.0162874	up
55	ENSMUSG00000029844	Hoxa1	5.05802	0.00117844	up
56	ENSMUSG00000032454	Rbp2	5.03473	0.0131236	up
57	ENSMUSG00000046550	Spin2	5.02525	0.0497849	up
58	ENSMUSG00000041523	Upk2	4.98895	0.00577888	up
59	ENSMUSG00000023039	Krt7	4.9614	0.020971	up
60	ENSMUSG00000032726	Bmp8a	4.90808	0.0016902	up
61	ENSMUSG00000027510	Rbm38	4.78243	0.0128258	up
62	ENSMUSG00000042988	Notum	4.76314	0.00726085	up
63	ENSMUSG00000027496	Aurka	4.75648	0.00860272	up
64	ENSMUSG00000009545	Kcnq1	4.65466	0.0191209	up
65	ENSMUSG00000025089	Gfra1	4.6453	0.0290857	up
66	ENSMUSG00000038295	Atg9b	4.55865	0.00457584	up
67	ENSMUSG00000044743	Defb10	4.55824	0.0157974	up
68	ENSMUSG00000042842	Serpinb6b	4.52528	0.0124904	up
69	ENSMUSG00000026831	1700007K13Rik	4.5002	0.00898648	up
70	ENSMUSG00000038560	Sp6	4.45516	0.00867836	up
71	ENSMUSG00000024386	Proc	4.38771	0.00134438	up
72	ENSMUSG00000030413	Pglyrp1	4.38196	0.049029	up
73	ENSMUSG00000048500	Defb15	4.37522	0.0294198	up
74	ENSMUSG00000071847	Apcdd1	4.37484	0.0203562	up
75	ENSMUSG00000020601	Trib2	4.32107	0.037315	up
76	ENSMUSG00000078994	Zfp429	4.28815	0.00103186	up
77	ENSMUSG00000075296	Aldh3b2	4.26719	0.00119617	up
78	ENSMUSG00000037578	Pkd2l1	4.22358	0.00505958	up
79	ENSMUSG00000032586	Traip	4.14819	0.00764131	up
80	ENSMUSG00000031093	Dock11	4.13672	0.0210902	up
81	ENSMUSG00000074445	Sprr2a3	4.13145	0.0236268	up
82	ENSMUSG00000087658	Gm15051	4.10364	0.000529377	up
83	ENSMUSG00000000901	Mmp11	4.06765	0.000129167	up
84	ENSMUSG00000043068	Fam89a	4.06449	0.00289274	up
85	ENSMUSG00000050762	Prss27	4.03225	0.0160219	up
86	ENSMUSG00000033581	Igf2bp2	4.02572	0.0110548	up
87	ENSMUSG00000090738	Gm17727	4.00839	0.0206528	up
88	ENSMUSG00000067219	Nipal1	4.00472	0.0122089	up
89	ENSMUSG00000046589	Lrrc8e	4.00408	0.00567205	up
90	ENSMUSG00000069805	Fbp1	3.99242	0.0449441	up
91	ENSMUSG00000037440	Vnn1	3.98664	0.0412637	up
92	ENSMUSG00000022468	Endou	3.96893	0.012308	up
93	ENSMUSG00000037686	Aspg	3.93573	0.00921491	up
94	ENSMUSG00000037577	Ephx3	3.91042	0.000466875	up
95	ENSMUSG00000026175	Vil1	3.89243	0.0201256	up
96	ENSMUSG00000074802	Gas2l3	3.86707	0.0119228	up
97	ENSMUSG00000034758	Tle6	3.83209	0.00292822	up
98	ENSMUSG00000033227	Wnt6	3.83055	0.0466734	up
99	ENSMUSG00000057454	Lypd3	3.8022	0.00514489	up
100	ENSMUSG00000056973	Ces1d	3.80073	0.0141392	up
101	ENSMUSG00000091176	Gm17678	3.769	0.0135995	up
102	ENSMUSG00000043004	Gng2	3.74709	0.0276658	up
103	ENSMUSG00000015702	Anxa9	3.74632	0.000198626	up
104	ENSMUSG00000043219	Hoxa6	3.74392	0.0057225	up
105	ENSMUSG00000074472	Zfp872	3.71814	0.00549641	up
106	ENSMUSG00000019139	Isyna1	3.70618	0.00144791	up
107	ENSMUSG00000021294	Kif26a	3.68873	0.000874165	up
108	ENSMUSG00000027360	Hdc	3.64048	0.0345578	up
109	ENSMUSG00000041220	Elovl6	3.60067	0.0345727	up
110	ENSMUSG00000030792	Dkkl1	3.56829	0.00488628	up
111	ENSMUSG00000028640	Tfap2c	3.55746	0.0113331	up
112	ENSMUSG00000051998	Lax1	3.557	0.00640171	up
113	ENSMUSG00000053675	Tgm5	3.53286	0.000733319	up
114	ENSMUSG00000052942	Glis3	3.46645	0.000710757	up
115	ENSMUSG00000032690	Oas2	3.4656	0.0161017	up
116	ENSMUSG00000063011	Msln	3.4632	0.0273302	up
117	ENSMUSG00000052180	Serpinb6c	3.45516	0.00480132	up
118	ENSMUSG00000028031	Dkk2	3.44836	0.000805786	up
119	ENSMUSG00000022033	Pbk	3.43069	0.00134739	up
120	ENSMUSG00000043664	Tmem221	3.4289	0.00233156	up
121	ENSMUSG00000029108	Pcdh7	3.42087	0.0274132	up
122	ENSMUSG00000027901	Dennd2d	3.42031	0.0132233	up
123	ENSMUSG00000053414	Hunk	3.39132	0.00868311	up
124	ENSMUSG00000038253	Hoxa5	3.36467	0.004372	up
125	ENSMUSG00000043333	Rhbdl2	3.3621	0.0129948	up
126	ENSMUSG00000085042	2010001M06Rik	3.33596	0.00653027	up
127	ENSMUSG00000029153	Ociad2	3.33012	0.0335614	up
128	ENSMUSG00000039110	Mycbpap	3.32778	0.0377936	up
129	ENSMUSG00000037157	Il22ra1	3.32214	0.00448964	up
130	ENSMUSG00000022773	Ypel1	3.31859	0.0249178	up
131	ENSMUSG00000066170	E230001N04Rik	3.31815	0.00649707	up
132	ENSMUSG00000027656	Wisp2	3.31743	0.042043	up
133	ENSMUSG00000015396	Cd83	3.2899	0.0101897	up
134	ENSMUSG00000028039	Efna3	3.28045	0.0104819	up
135	ENSMUSG00000005958	Ephb3	3.27902	0.000637697	up
136	ENSMUSG00000054579	9130219A07Rik	3.2789	0.0154161	up
137	ENSMUSG00000037664	Cdkn1c	3.27262	0.03128	up
138	ENSMUSG00000045382	Cxcr4	3.26882	0.00489704	up
139	ENSMUSG00000026622	Nek2	3.26459	0.0011722	up
140	ENSMUSG00000028527	Ak4	3.25109	0.000834281	up
141	ENSMUSG00000022034	Esco2	3.24135	0.00111312	up
142	ENSMUSG00000078448	Gm10943	3.23925	0.0464342	up
143	ENSMUSG00000039621	Prex1	3.22764	0.00260278	up
144	ENSMUSG00000027014	Cwc22	3.20434	0.0345869	up
145	ENSMUSG00000036109	Mbnl3	3.19823	0.00092446	up
146	ENSMUSG00000070047	Fat1	3.18523	0.0293776	up
147	ENSMUSG00000027551	Zfp64	3.18396	0.0233788	up
148	ENSMUSG00000054909	Wbscr25	3.17719	0.000614594	up
149	ENSMUSG00000035455	Fignl1	3.16204	0.000517889	up
150	ENSMUSG00000028328	Tmod1	3.15305	0.00512304	up
151	ENSMUSG00000027379	Bub1	3.1293	0.00313619	up
152	ENSMUSG00000036223	Ska1	3.12675	0.00153662	up
153	ENSMUSG00000046546	Fam43a	3.11603	0.00245542	up
154	ENSMUSG00000043155	Hpdl	3.11587	0.00339274	up
155	ENSMUSG00000023019	Gpd1	3.11075	0.000110416	up
156	ENSMUSG00000015880	Ncapg	3.10351	0.00147739	up
157	ENSMUSG00000032254	Kif23	3.10291	0.00314006	up
158	ENSMUSG00000024968	Rcor2	3.0951	0.000991335	up
159	ENSMUSG00000037628	Cdkn3	3.09044	0.00638975	up
160	ENSMUSG00000040204	2810417H13Rik	3.08989	0.000468619	up
161	ENSMUSG00000020641	Rsad2	3.08638	0.0059455	up
162	ENSMUSG00000046711	Hmga1	3.0826	0.0127246	up
163	ENSMUSG00000042496	Prdm10	3.06856	0.0368071	up
164	ENSMUSG00000018924	Alox15	3.06844	0.0116595	up
165	ENSMUSG00000042306	S100a14	3.06711	0.0307623	up
166	ENSMUSG00000059937	Gdap10	3.06362	0.0155211	up
167	ENSMUSG00000026480	Ncf2	3.0565	0.00324873	up
168	ENSMUSG00000029414	Kntc1	3.03914	0.00393274	up
169	ENSMUSG00000044628	Rnf208	3.0265	0.0174713	up
170	ENSMUSG00000032487	Ptgs2	3.02637	0.00183589	up
171	ENSMUSG00000021567	Nkd2	3.02165	0.0175673	up
172	ENSMUSG00000021365	Nedd9	2.99165	0.000174576	up
173	ENSMUSG00000042357	Gjb5	2.98849	0.00409399	up
174	ENSMUSG00000084835	Gm12352	2.98628	0.0251621	up
175	ENSMUSG00000032584	Mst1r	2.97876	0.00851579	up
176	ENSMUSG00000044303	Cdkn2a	2.96929	0.0284361	up
177	ENSMUSG00000037185	Krt80	2.96306	0.00587838	up
178	ENSMUSG00000023067	Cdkn1a	2.9622	0.00555956	up
179	ENSMUSG00000015966	Il17rb	2.96215	0.00381403	up
180	ENSMUSG00000030711	Sult1a1	2.96169	0.0173245	up
181	ENSMUSG00000044201	Cdc25c	2.9601	0.00205999	up
182	ENSMUSG00000000552	Zfp385a	2.94914	0.0246403	up
183	ENSMUSG00000024030	Abcg1	2.94706	0.00322758	up
184	ENSMUSG00000016526	Dyrk3	2.94072	0.0218639	up
185	ENSMUSG00000002055	Spag5	2.93889	0.00107487	up
186	ENSMUSG00000026605	Cenpf	2.93735	0.0022685	up
187	ENSMUSG00000023015	Racgap1	2.92868	0.000510317	up
188	ENSMUSG00000032218	Ccnb2	2.90896	0.000743619	up
189	ENSMUSG00000025813	Homer2	2.90806	0.00260445	up
190	ENSMUSG00000029673	Auts2	2.90741	0.00471135	up
191	ENSMUSG00000056313	1810011O10Rik	2.90542	0.00715824	up
192	ENSMUSG00000046179	E2f8	2.88727	0.00188505	up
193	ENSMUSG00000040451	Sgms1	2.8846	0.0405615	up
194	ENSMUSG00000029832	Nfe2l3	2.87998	0.00261713	up
195	ENSMUSG00000038859	Baiap2l1	2.87783	0.0248127	up
196	ENSMUSG00000020189	Osbpl8	2.86175	0.0470707	up
197	ENSMUSG00000041605	5730559C18Rik	2.85421	0.00360716	up
198	ENSMUSG00000045027	Prss22	2.8498	0.0280347	up
199	ENSMUSG00000028212	Ccne2	2.84951	0.0015757	up
200	ENSMUSG00000027654	Fam83d	2.84927	0.00115444	up
201	ENSMUSG00000017716	Birc5	2.84721	0.00282239	up
202	ENSMUSG00000019813	Cep57l1	2.84577	0.000602648	up
203	ENSMUSG00000053175	Bcl3	2.84091	0.042867	up
204	ENSMUSG00000015090	Ptgds	2.83541	0.0363918	up
205	ENSMUSG00000029177	Cenpa	2.83363	0.000277121	up
206	ENSMUSG00000057706	Mex3b	2.82734	0.0145403	up
207	ENSMUSG00000027326	Casc5	2.82513	0.00251846	up
208	ENSMUSG00000030677	Kif22	2.82466	0.00152828	up
209	ENSMUSG00000024232	Bambi	2.82429	0.04506	up
210	ENSMUSG00000031004	Mki67	2.82395	0.00189782	up
211	ENSMUSG00000069808	Fam57a	2.82129	0.000631537	up
212	ENSMUSG00000046591	5730590G19Rik	2.81933	0.000683471	up
213	ENSMUSG00000024989	Cep55	2.81721	0.0012022	up
214	ENSMUSG00000020330	Hmmr	2.81576	0.00383054	up
215	ENSMUSG00000033508	Asprv1	2.811	0.00329068	up
216	ENSMUSG00000051378	Kif18b	2.80771	0.00656447	up
217	ENSMUSG00000026890	Lhx6	2.80759	0.000753389	up
218	ENSMUSG00000041431	Ccnb1	2.80408	0.00141754	up
219	ENSMUSG00000039396	Neil3	2.80143	0.000611949	up
220	ENSMUSG00000047534	Mis18bp1	2.79712	0.000463722	up
221	ENSMUSG00000085345	Gm16064	2.78812	0.0045638	up
222	ENSMUSG00000084950	Gm5577	2.76339	0.0119016	up
223	ENSMUSG00000017929	B4galt5	2.76171	0.0497331	up
224	ENSMUSG00000078773	Rad54b	2.74615	0.00419946	up
225	ENSMUSG00000041498	Kif14	2.74404	0.00526556	up
226	ENSMUSG00000044471	AB041803	2.73968	0.0133501	up
227	ENSMUSG00000022385	Gtse1	2.73863	0.00149026	up
228	ENSMUSG00000005802	Slc30a4	2.72314	0.00853731	up
229	ENSMUSG00000027715	Ccna2	2.72192	0.00109402	up
230	ENSMUSG00000026989	Dapl1	2.71826	0.0491126	up
231	ENSMUSG00000015812	Gnrh1	2.71789	0.0225793	up
232	ENSMUSG00000000628	Hk2	2.71119	0.0159097	up
233	ENSMUSG00000020646	Mboat2	2.71	0.00318805	up
234	ENSMUSG00000035692	Isg15	2.70925	0.0226148	up
235	ENSMUSG00000027376	Prom2	2.70781	0.0400533	up
236	ENSMUSG00000015134	Aldh1a3	2.70613	0.000736111	up
237	ENSMUSG00000034311	Kif4	2.6988	0.00173357	up
238	ENSMUSG00000059900	Tmem40	2.69835	0.00983358	up
239	ENSMUSG00000074006	Omp	2.69375	0.0246284	up
240	ENSMUSG00000028873	Cdca8	2.69275	0.00186751	up
241	ENSMUSG00000026683	Nuf2	2.68917	0.00281453	up
242	ENSMUSG00000076431	Sox4	2.68829	0.0233178	up
243	ENSMUSG00000046295	Ankle1	2.68604	0.00709137	up
244	ENSMUSG00000032099	Pate4	2.68128	0.0445649	up
245	ENSMUSG00000033952	Aspm	2.67451	0.00467902	up
246	ENSMUSG00000038943	Prc1	2.66879	0.00261251	up
247	ENSMUSG00000042367	Gjb3	2.66828	0.00350819	up
248	ENSMUSG00000027306	Nusap1	2.66652	0.0010702	up
249	ENSMUSG00000037725	Ckap2	2.65942	0.0029707	up
250	ENSMUSG00000022893	Adamts1	2.65721	0.0199163	up
251	ENSMUSG00000020205	Phlda1	2.65467	0.0175115	up
252	ENSMUSG00000030867	Plk1	2.6463	0.00381537	up
253	ENSMUSG00000038453	Srcin1	2.64542	0.000236463	up
254	ENSMUSG00000032024	9030425E11Rik	2.64427	0.0391951	up
255	ENSMUSG00000040963	Asgr2	2.64405	0.00479026	up
256	ENSMUSG00000015093	Clic3	2.6422	0.0264648	up
257	ENSMUSG00000027469	Tpx2	2.64156	0.00242147	up
258	ENSMUSG00000027502	2410001C21Rik	2.6367	0.0479589	up
259	ENSMUSG00000052776	Oas1a	2.61904	0.0370007	up
260	ENSMUSG00000036046	5031439G07Rik	2.61875	0.0233081	up
261	ENSMUSG00000050914	Ankrd37	2.60636	0.0104455	up
262	ENSMUSG00000068744	Psrc1	2.60452	0.000926408	up
263	ENSMUSG00000050555	Hyls1	2.5974	0.000911878	up
264	ENSMUSG00000053113	Socs3	2.59587	0.0158463	up
265	ENSMUSG00000027298	Tyro3	2.59255	0.00984229	up
266	ENSMUSG00000042428	Mgat3	2.59006	0.0064956	up
267	ENSMUSG00000021965	F630043A04Rik	2.58928	0.00125487	up
268	ENSMUSG00000030346	Rad51ap1	2.58604	0.00062523	up
269	ENSMUSG00000024136	Dnase1l2	2.58507	0.00696163	up
270	ENSMUSG00000073802	Cdkn2b	2.58394	0.00188751	up
271	ENSMUSG00000026748	Plxdc2	2.58385	0.00719191	up
272	ENSMUSG00000032783	Troap	2.58096	0.00173807	up
273	ENSMUSG00000053907	Mat2a	2.57655	0.0485939	up
274	ENSMUSG00000036856	Wnt4	2.56399	0.0316409	up
275	ENSMUSG00000027498	Cstf1	2.56272	0.0409795	up
276	ENSMUSG00000033022	Cdo1	2.56009	0.00494984	up
277	ENSMUSG00000034220	Gpc1	2.55104	0.00719961	up
278	ENSMUSG00000030321	BC060267	2.54934	0.00472785	up
279	ENSMUSG00000022322	Shcbp1	2.54804	0.00177316	up
280	ENSMUSG00000028128	F3	2.54794	0.0138117	up
281	ENSMUSG00000043391	2510009E07Rik	2.54258	0.0375281	up
282	ENSMUSG00000022218	Tgm1	2.54174	0.00105879	up
283	ENSMUSG00000024056	Ndc80	2.53876	0.00059586	up
284	ENSMUSG00000001403	Ube2c	2.52793	0.00579824	up
285	ENSMUSG00000012443	Kif11	2.50418	0.0020864	up
286	ENSMUSG00000066861	Oas1g	2.50197	0.0398083	up
287	ENSMUSG00000006345	Ggt1	2.49644	0.0365092	up
288	ENSMUSG00000020250	Txnrd1	2.49141	0.026682	up
289	ENSMUSG00000012123	Aim1l	2.48993	0.039698	up
290	ENSMUSG00000023008	Fmnl3	2.48858	5.24568e-05	up
291	ENSMUSG00000001123	Lgals9	2.48384	0.0128298	up
292	ENSMUSG00000015970	Chdh	2.4809	0.0236039	up
293	ENSMUSG00000030641	4632434I11Rik	2.47937	0.00134464	up
294	ENSMUSG00000028068	Iqgap3	2.47538	0.00489415	up
295	ENSMUSG00000026039	Sgol2	2.46741	0.00275673	up
296	ENSMUSG00000032815	Fanca	2.46307	0.00388099	up
297	ENSMUSG00000025429	Pstpip2	2.46107	0.0422363	up
298	ENSMUSG00000019942	Cdk1	2.45879	0.00486866	up
299	ENSMUSG00000050295	Foxc1	2.45875	7.2179e-05	up
300	ENSMUSG00000079553	Kifc1	2.45565	0.00244985	up
301	ENSMUSG00000037613	Tnfrsf23	2.45521	0.0121938	up
302	ENSMUSG00000035683	Melk	2.45241	0.00199973	up
303	ENSMUSG00000027699	Ect2	2.45177	0.00679416	up
304	ENSMUSG00000035900	Gramd4	2.44931	0.00504598	up
305	ENSMUSG00000072082	Ccnf	2.4421	0.000707852	up
306	ENSMUSG00000005470	Asf1b	2.43676	0.00046768	up
307	ENSMUSG00000086920	Gm12207	2.43602	0.0388931	up
308	ENSMUSG00000041390	Mdfic	2.43282	0.00736063	up
309	ENSMUSG00000031506	Ptpn7	2.43084	0.0406102	up
310	ENSMUSG00000087523	Gm12319	2.42532	0.0272251	up
311	ENSMUSG00000035365	4930547N16Rik	2.42171	0.00516877	up
312	ENSMUSG00000020099	Unc5b	2.4185	0.00221187	up
313	ENSMUSG00000025001	Hells	2.41548	0.00123497	up
314	ENSMUSG00000058290	Espl1	2.41018	0.00287572	up
315	ENSMUSG00000040105	Ppapdc2	2.40964	0.0317281	up
316	ENSMUSG00000002489	Tiam1	2.40807	0.00157572	up
317	ENSMUSG00000074825	Itpripl1	2.40612	0.030821	up
318	ENSMUSG00000022018	1190002H23Rik	2.39667	0.0174666	up
319	ENSMUSG00000027253	Lrp4	2.3947	0.0142786	up
320	ENSMUSG00000031391	L1cam	2.38418	0.0191654	up
321	ENSMUSG00000031637	Lrp2bp	2.38334	0.00676815	up
322	ENSMUSG00000046223	Plaur	2.38237	0.0183223	up
323	ENSMUSG00000087042	Gm11611	2.38218	0.00148214	up
324	ENSMUSG00000040084	Bub1b	2.37627	0.000137305	up
325	ENSMUSG00000037315	Phf16	2.37606	5.44477e-05	up
326	ENSMUSG00000025934	Gsta3	2.3721	0.0433503	up
327	ENSMUSG00000022708	Zbtb20	2.36954	0.0360417	up
328	ENSMUSG00000006398	Cdc20	2.36884	0.00296699	up
329	ENSMUSG00000049115	Agtr1a	2.36081	0.0487266	up
330	ENSMUSG00000045328	Cenpe	2.35906	0.000855662	up
331	ENSMUSG00000025912	Mybl1	2.35848	0.00113546	up
332	ENSMUSG00000052033	Pfdn4	2.35654	0.0362012	up
333	ENSMUSG00000023505	Cdca3	2.35557	0.000674217	up
334	ENSMUSG00000028680	Plk3	2.35097	0.003127	up
335	ENSMUSG00000028115	Bnipl	2.3478	0.0470318	up
336	ENSMUSG00000037544	Dlgap5	2.34474	0.00934257	up
337	ENSMUSG00000034317	Trim59	2.33935	0.00440782	up
338	ENSMUSG00000005672	Kit	2.33467	0.00885546	up
339	ENSMUSG00000036902	Neto2	2.33051	0.0258552	up
340	ENSMUSG00000038379	Ttk	2.32837	0.00970466	up
341	ENSMUSG00000004552	Ctse	2.32689	0.0044019	up
342	ENSMUSG00000031262	Cenpi	2.3252	0.0116151	up
343	ENSMUSG00000017386	Traf4	2.32487	0.00694381	up
344	ENSMUSG00000042216	Sgsm1	2.32346	0.0303299	up
345	ENSMUSG00000038515	Grtp1	2.32315	0.0151112	up
346	ENSMUSG00000038236	Hoxa7	2.32252	0.020001	up
347	ENSMUSG00000004864	Mapk13	2.32096	0.00535816	up
348	ENSMUSG00000039187	Fanci	2.31651	0.00410875	up
349	ENSMUSG00000031596	Slc7a2	2.31596	0.00596443	up
350	ENSMUSG00000028678	Kif2c	2.31511	0.00200233	up
351	ENSMUSG00000073678	Pgap1	2.31499	0.0346741	up
352	ENSMUSG00000024014	Pim1	2.3113	0.0014598	up
353	ENSMUSG00000050335	Lgals3	2.30851	0.00849035	up
354	ENSMUSG00000028718	Stil	2.30318	0.00278202	up
355	ENSMUSG00000069910	Ccdc99	2.29675	0.00181757	up
356	ENSMUSG00000031303	Map3k15	2.29655	0.0404563	up
357	ENSMUSG00000020897	Aurkb	2.29506	0.00199483	up
358	ENSMUSG00000020393	Kremen1	2.29364	0.045725	up
359	ENSMUSG00000026196	Bard1	2.29048	0.00116827	up
360	ENSMUSG00000019303	Psmc3ip	2.28939	0.00319005	up
361	ENSMUSG00000068101	Cenpm	2.2777	0.00395984	up
362	ENSMUSG00000003779	Kif20a	2.27092	0.00436464	up
363	ENSMUSG00000044770	Scml4	2.25853	0.00166471	up
364	ENSMUSG00000067889	Spnb3	2.2578	0.00265396	up
365	ENSMUSG00000078249	Hmga1-rs1	2.2577	0.023955	up
366	ENSMUSG00000023021	Lass5	2.23659	0.00354775	up
367	ENSMUSG00000026429	Ube2t	2.23213	0.00277765	up
368	ENSMUSG00000049580	Tsku	2.22423	0.0109415	up
369	ENSMUSG00000070348	Ccnd1	2.2238	0.0257066	up
370	ENSMUSG00000019989	Enpp3	2.21972	0.0492243	up
371	ENSMUSG00000007080	Pole	2.21936	0.000677636	up
372	ENSMUSG00000066026	Dhrs3	2.21679	0.00637127	up
373	ENSMUSG00000017146	Brca1	2.21433	0.000874228	up
374	ENSMUSG00000092060	Bend4	2.21355	0.00348477	up
375	ENSMUSG00000056531	Ccdc18	2.21209	0.00299014	up
376	ENSMUSG00000047945	Marcksl1	2.21149	0.0432955	up
377	ENSMUSG00000031629	Mlf1ip	2.20962	0.00311531	up
378	ENSMUSG00000072980	Oip5	2.19719	0.00159874	up
379	ENSMUSG00000027509	Rae1	2.19658	0.0337501	up
380	ENSMUSG00000037474	Dtl	2.19451	0.00113889	up
381	ENSMUSG00000001228	Uhrf1	2.19276	0.000506588	up
382	ENSMUSG00000029082	Bst1	2.17975	0.0135611	up
383	ENSMUSG00000022203	Efs	2.17829	0.000211627	up
384	ENSMUSG00000079560	Hoxa3	2.17682	0.0112331	up
385	ENSMUSG00000002910	Arrdc2	2.17366	0.00449878	up
386	ENSMUSG00000034906	Ncaph	2.17211	0.0270243	up
387	ENSMUSG00000066175	2510046G10Rik	2.16677	0.0165343	up
388	ENSMUSG00000074340	Ovgp1	2.16365	0.00195175	up
389	ENSMUSG00000022602	Arc	2.1632	0.0447801	up
390	ENSMUSG00000024791	Cdca5	2.16177	0.00364034	up
391	ENSMUSG00000039055	Eme1	2.16024	0.00468316	up
392	ENSMUSG00000030587	2200002D01Rik	2.158	0.0235122	up
393	ENSMUSG00000020607	Fam84a	2.15092	0.00457965	up
394	ENSMUSG00000029922	Mkrn1	2.1496	0.0221198	up
395	ENSMUSG00000066877	Nck2	2.13278	0.00670098	up
396	ENSMUSG00000054115	Skp2	2.13187	0.0164813	up
397	ENSMUSG00000028312	Smc2	2.13178	0.00186613	up
398	ENSMUSG00000005413	Hmox1	2.13088	0.0364299	up
399	ENSMUSG00000042489	Clspn	2.12975	0.00398595	up
400	ENSMUSG00000059248	2020-09-09	2.12699	0.045409	up
401	ENSMUSG00000027331	D2Ertd750e	2.12536	0.0038034	up
402	ENSMUSG00000001025	S100a6	2.11835	0.0141373	up
403	ENSMUSG00000038264	Sema7a	2.1094	0.00761578	up
404	ENSMUSG00000041859	Mcm3	2.1072	0.000320236	up
405	ENSMUSG00000032278	Paqr5	2.10698	0.00621044	up
406	ENSMUSG00000020649	Rrm2	2.10527	0.00019128	up
407	ENSMUSG00000028040	Efna4	2.10387	0.00826338	up
408	ENSMUSG00000030956	Fam53b	2.10304	0.00906689	up
409	ENSMUSG00000078963	Hsbp1l1	2.09862	0.00260421	up
410	ENSMUSG00000036768	Kif15	2.09688	0.00120416	up
411	ENSMUSG00000005686	Ampd3	2.09176	0.0218046	up
412	ENSMUSG00000037493	Cib2	2.0917	0.00143952	up
413	ENSMUSG00000059182	Skap2	2.09006	0.00447246	up
414	ENSMUSG00000038319	Kcnh2	2.08216	0.0220947	up
415	ENSMUSG00000031958	Ldhd	2.08144	0.0021313	up
416	ENSMUSG00000026669	Mcm10	2.0806	0.00313593	up
417	ENSMUSG00000033031	C330027C09Rik	2.07117	0.000590709	up
418	ENSMUSG00000052056	Zfp217	2.06917	0.0360965	up
419	ENSMUSG00000040631	Dok4	2.06863	0.0240921	up
420	ENSMUSG00000028836	Slc30a2	2.06557	0.0413718	up
421	ENSMUSG00000075266	Cenpw	2.06477	0.00719974	up
422	ENSMUSG00000026556	Vangl2	2.06425	0.0031922	up
423	ENSMUSG00000020493	Prr11	2.05969	0.00663368	up
424	ENSMUSG00000005410	Mcm5	2.05768	0.000873886	up
425	ENSMUSG00000029333	Rasgef1b	2.04801	0.0112525	up
426	ENSMUSG00000041718	Alg13	2.04383	0.00112389	up
427	ENSMUSG00000031367	Ap1s2	2.04314	0.0362052	up
428	ENSMUSG00000050730	Arhgap42	2.04147	0.0243668	up
429	ENSMUSG00000089949	Gm16137	2.04076	0.0202528	up
430	ENSMUSG00000026463	Atp2b4	2.03861	0.00439853	up
431	ENSMUSG00000034684	Sema3f	2.03733	0.0250962	up
432	ENSMUSG00000029370	Rassf6	2.03383	0.0172876	up
433	ENSMUSG00000024691	Fam111a	2.03085	0.00156555	up
434	ENSMUSG00000035914	Cd276	2.02736	0.0391564	up
435	ENSMUSG00000046718	Bst2	2.02638	0.0130221	up
436	ENSMUSG00000024590	Lmnb1	2.02459	0.000137549	up
437	ENSMUSG00000025608	Podxl	2.02336	0.00336862	up
438	ENSMUSG00000027323	Rad51	2.01609	0.00170871	up
439	ENSMUSG00000025142	Aspscr1	2.01429	0.0380452	up
440	ENSMUSG00000004880	Lbr	2.01197	0.0429839	up
441	ENSMUSG00000026107	Obfc2a	2.01144	0.00372815	up
442	ENSMUSG00000026072	Il1r1	2.00673	0.0184252	up
443	ENSMUSG00000044927	H1fx	2.00231	0.00103114	up
444	ENSMUSG00000032010	Usp2	1.99992	0.000710232	up
445	ENSMUSG00000028919	Arhgef19	1.99616	0.00905433	up
446	ENSMUSG00000021707	Dhfr	1.99413	0.00138739	up
447	ENSMUSG00000023942	Slc29a1	1.99278	0.0185651	up
448	ENSMUSG00000023087	Ccrn4l	1.99193	0.021648	up
449	ENSMUSG00000056394	Lig1	1.99118	0.00104166	up
450	ENSMUSG00000025577	Cbx2	1.98586	0.0012187	up
451	ENSMUSG00000029910	Mad2l1	1.98108	0.00776925	up
452	ENSMUSG00000038227	Hoxa9	1.97743	0.0268665	up
453	ENSMUSG00000062510	Nsl1	1.97006	0.0036868	up
454	ENSMUSG00000028786	Tmem54	1.96972	0.00237114	up
455	ENSMUSG00000072949	Acot1	1.96273	0.000288537	up
456	ENSMUSG00000047022	Mipol1	1.95524	0.0215744	up
457	ENSMUSG00000033361	Prrg3	1.9538	0.0379217	up
458	ENSMUSG00000026779	Mastl	1.94944	0.00274789	up
459	ENSMUSG00000027490	E2f1	1.94901	0.00182885	up
460	ENSMUSG00000055612	Cdca7	1.94423	0.000580562	up
461	ENSMUSG00000034282	Evpl	1.94211	0.0423855	up
462	ENSMUSG00000032452	Clstn2	1.9382	0.00782943	up
463	ENSMUSG00000037679	Inf2	1.93721	0.0119095	up
464	ENSMUSG00000039238	Zfp750	1.93473	0.0421273	up
465	ENSMUSG00000033669	Zfp7	1.93184	0.00339524	up
466	ENSMUSG00000007379	Dennd2c	1.93	0.00113389	up
467	ENSMUSG00000020097	Sgpl1	1.92373	0.000180728	up
468	ENSMUSG00000032577	Mapkapk3	1.92283	0.00748985	up
469	ENSMUSG00000028521	Slc35d1	1.92275	0.00641761	up
470	ENSMUSG00000003051	Elf3	1.9212	0.0448363	up
471	ENSMUSG00000026627	Tmem206	1.9185	0.00911372	up
472	ENSMUSG00000000532	Acvr1b	1.91668	0.000312012	up
473	ENSMUSG00000035356	Nfkbiz	1.91565	0.0325182	up
474	ENSMUSG00000022297	Fzd6	1.91429	0.00888698	up
475	ENSMUSG00000078439	2210404O07Rik	1.91002	0.0482726	up
476	ENSMUSG00000019992	Fam54a	1.9025	0.00653121	up
477	ENSMUSG00000053646	Plxnb1	1.90237	0.000697063	up
478	ENSMUSG00000021215	Net1	1.90204	0.0106582	up
479	ENSMUSG00000041219	Arhgap11a	1.90154	0.000969518	up
480	ENSMUSG00000029816	Gpnmb	1.89551	0.0128417	up
481	ENSMUSG00000030091	Nup210	1.8952	0.00826097	up
482	ENSMUSG00000000028	Cdc45	1.89256	0.00173151	up
483	ENSMUSG00000022512	Cldn1	1.8924	0.00452587	up
484	ENSMUSG00000027317	Ppp1r14d	1.89081	0.0323497	up
485	ENSMUSG00000038252	Ncapd2	1.88976	0.000736078	up
486	ENSMUSG00000032348	Gsta4	1.88807	0.00672812	up
487	ENSMUSG00000047875	Gpr157	1.88742	0.015241	up
488	ENSMUSG00000039157	Fam102a	1.88078	0.022726	up
489	ENSMUSG00000019773	Fbxo5	1.8768	0.00161158	up
490	ENSMUSG00000071537	Klrg2	1.87669	0.0316013	up
491	ENSMUSG00000020100	Slc29a3	1.87262	0.0256715	up
492	ENSMUSG00000039156	Stim2	1.86723	0.00380276	up
493	ENSMUSG00000068740	Celsr2	1.86195	0.00367118	up
494	ENSMUSG00000078485	Plekhn1	1.86112	0.00143979	up
495	ENSMUSG00000036565	Ttyh3	1.86052	0.000458521	up
496	ENSMUSG00000028544	Slc5a9	1.85753	0.0374573	up
497	ENSMUSG00000024750	Zfand5	1.85586	0.00166454	up
498	ENSMUSG00000020808	Fam64a	1.85399	0.0234418	up
499	ENSMUSG00000024922	Ovol1	1.85363	0.0284346	up
500	ENSMUSG00000090877	Hspa1b	1.85173	0.038411	up
501	ENSMUSG00000026558	Uck2	1.84757	0.0280603	up
502	ENSMUSG00000055044	Pdlim1	1.84588	0.013818	up
503	ENSMUSG00000024235	Map3k8	1.84213	0.0213597	up
504	ENSMUSG00000026623	Lpgat1	1.84098	0.019568	up
505	ENSMUSG00000032425	Zfp949	1.83582	0.000198939	up
506	ENSMUSG00000029687	Ezh2	1.831	0.00412334	up
507	ENSMUSG00000011267	Zfp296	1.8272	0.0166105	up
508	ENSMUSG00000070643	Sox13	1.82517	0.00957361	up
509	ENSMUSG00000061411	8430427H17Rik	1.82497	0.00047834	up
510	ENSMUSG00000020572	Nampt	1.82331	0.0357639	up
511	ENSMUSG00000023908	Pkmyt1	1.82093	0.0041084	up
512	ENSMUSG00000034981	Parm1	1.81881	0.0425055	up
513	ENSMUSG00000032092	Mpzl2	1.81638	0.034471	up
514	ENSMUSG00000035891	Cerk	1.81487	0.01111	up
515	ENSMUSG00000040322	Slc25a24	1.81143	0.0284261	up
516	ENSMUSG00000026355	Mcm6	1.81084	0.000109962	up
517	ENSMUSG00000005087	Cd44	1.80482	0.0459705	up
518	ENSMUSG00000062515	Fabp4	1.80321	0.0271135	up
519	ENSMUSG00000022661	Cd200	1.80143	0.000441395	up
520	ENSMUSG00000056737	Capg	1.80027	0.0124161	up
521	ENSMUSG00000039994	Timeless	1.79945	0.00167862	up
522	ENSMUSG00000059791	Nrm	1.79703	0.00510325	up
523	ENSMUSG00000032400	Zwilch	1.797	0.00262978	up
524	ENSMUSG00000037949	Ano10	1.79478	0.0172607	up
525	ENSMUSG00000003824	Syce2	1.79467	0.0114953	up
526	ENSMUSG00000019866	Aim1	1.79421	0.00979012	up
527	ENSMUSG00000052852	Reep1	1.79265	0.0134441	up
528	ENSMUSG00000022360	Atad2	1.78565	0.00353958	up
529	ENSMUSG00000040734	Ppp1r13l	1.7853	0.042524	up
530	ENSMUSG00000048327	Ckap2l	1.78508	0.00611207	up
531	ENSMUSG00000048922	Cdca2	1.78442	0.0104999	up
532	ENSMUSG00000086549	Gm13648	1.78172	0.00453924	up
533	ENSMUSG00000018166	Erbb3	1.78121	0.0203746	up
534	ENSMUSG00000030917	Tmem159	1.78088	0.0325826	up
535	ENSMUSG00000026304	Rab17	1.77858	0.0378062	up
536	ENSMUSG00000086325	Gm16938	1.77058	0.0287247	up
537	ENSMUSG00000021391	Cenpp	1.7696	0.0131984	up
538	ENSMUSG00000036106	Prr5	1.76644	0.000357157	up
539	ENSMUSG00000044320	1700001O22Rik	1.76004	0.0342991	up
540	ENSMUSG00000085133	B930095G15Rik	1.75845	0.0036579	up
541	ENSMUSG00000044968	Napepld	1.75658	0.00553546	up
542	ENSMUSG00000032344	E330016A19Rik	1.7525	0.0058839	up
543	ENSMUSG00000020277	Pfkl	1.75135	0.00165199	up
544	ENSMUSG00000021701	Plk2	1.74783	0.0310555	up
545	ENSMUSG00000002068	Ccne1	1.74577	0.0168265	up
546	ENSMUSG00000079491	H2-T10	1.74144	0.0133665	up
547	ENSMUSG00000049225	Pdp1	1.73431	0.0273805	up
548	ENSMUSG00000024795	Kif20b	1.73354	0.00850663	up
549	ENSMUSG00000001313	Rnd2	1.73199	0.0122054	up
550	ENSMUSG00000031255	Sytl4	1.72808	0.00845582	up
551	ENSMUSG00000020914	Top2a	1.72806	0.00326288	up
552	ENSMUSG00000022505	Emp2	1.72747	0.0157641	up
553	ENSMUSG00000042978	Sbk1	1.72296	0.0434116	up
554	ENSMUSG00000086331	Gm16310	1.72293	0.0150531	up
555	ENSMUSG00000027239	Mdk	1.71648	0.0450423	up
556	ENSMUSG00000040594	Ranbp17	1.71628	0.0342635	up
557	ENSMUSG00000060336	Zfp937	1.71492	0.0230292	up
558	ENSMUSG00000023079	Gtf2ird1	1.70881	0.0167558	up
559	ENSMUSG00000028832	Stmn1	1.70527	0.00262002	up
560	ENSMUSG00000021714	Cenpk	1.70137	0.00402799	up
561	ENSMUSG00000021678	F2rl1	1.70003	0.035809	up
562	ENSMUSG00000031562	Dctd	1.69673	0.00794349	up
563	ENSMUSG00000062312	Erbb2	1.69645	0.00997742	up
564	ENSMUSG00000021591	Glrx	1.69551	0.0103159	up
565	ENSMUSG00000037313	Tacc3	1.69417	0.000635349	up
566	ENSMUSG00000020261	Slc36a1	1.69105	0.00102752	up
567	ENSMUSG00000038822	Hace1	1.68844	0.00522485	up
568	ENSMUSG00000022978	2610039C10Rik	1.68102	0.00202048	up
569	ENSMUSG00000053522	Lgals7	1.68022	0.0373542	up
570	ENSMUSG00000026167	Wnt10a	1.67359	0.00701031	up
571	ENSMUSG00000002603	Tgfb1	1.6733	0.000959022	up
572	ENSMUSG00000024660	Incenp	1.67013	0.00258759	up
573	ENSMUSG00000056749	Nfil3	1.65414	0.0165481	up
574	ENSMUSG00000001288	Rarg	1.65306	0.0184304	up
575	ENSMUSG00000062054	Iah1	1.65183	0.00763437	up
576	ENSMUSG00000025986	Slc39a10	1.65119	0.0471982	up
577	ENSMUSG00000034329	Brip1	1.65047	0.00237122	up
578	ENSMUSG00000022479	Vdr	1.65022	0.0300185	up
579	ENSMUSG00000032184	Lysmd2	1.64939	0.00237019	up
580	ENSMUSG00000018012	Rac3	1.64555	0.00455408	up
581	ENSMUSG00000033852	Pla2g4b	1.6444	0.0135284	up
582	ENSMUSG00000046157	Tmem229b	1.64419	0.000383575	up
583	ENSMUSG00000030352	Tspan9	1.64301	0.00440429	up
584	ENSMUSG00000054717	Hmgb2	1.6406	0.00042658	up
585	ENSMUSG00000055675	Kbtbd11	1.63968	0.00266241	up
586	ENSMUSG00000026274	Pask	1.63654	0.00920969	up
587	ENSMUSG00000025574	Tk1	1.63648	0.00614274	up
588	ENSMUSG00000037936	Scarb1	1.6349	0.00623158	up
589	ENSMUSG00000036395	Glb1l2	1.63431	0.0395564	up
590	ENSMUSG00000029699	Srcrb4d	1.63199	0.0079715	up
591	ENSMUSG00000008307	1700109H08Rik	1.62687	0.0114762	up
592	ENSMUSG00000006678	Pola1	1.62335	0.0126445	up
593	ENSMUSG00000023235	Ccl25	1.62122	0.00682996	up
594	ENSMUSG00000074024	4632427E13Rik	1.62076	0.00749931	up
595	ENSMUSG00000022500	Litaf	1.61966	0.0226651	up
596	ENSMUSG00000053411	Cbx7	1.61809	0.00130417	up
597	ENSMUSG00000041025	Iffo2	1.61625	0.00191976	up
598	ENSMUSG00000032561	Acpp	1.61111	0.0152785	up
599	ENSMUSG00000006445	Epha2	1.61065	0.0350418	up
600	ENSMUSG00000045094	Arhgef37	1.60811	0.0238109	up
601	ENSMUSG00000042029	Ncapg2	1.60772	0.00102495	up
602	ENSMUSG00000031351	Zfp185	1.60018	0.0325971	up
603	ENSMUSG00000032122	Slc37a2	1.59505	0.0280782	up
604	ENSMUSG00000032113	Chek1	1.59457	0.010634	up
605	ENSMUSG00000034640	Tiparp	1.59357	0.0140844	up
606	ENSMUSG00000050410	Tcf19	1.59235	0.00224988	up
607	ENSMUSG00000031799	Tpm4	1.59196	0.00442127	up
608	ENSMUSG00000023915	Tnfrsf21	1.59181	0.0452769	up
609	ENSMUSG00000014813	Stc1	1.59123	0.0320018	up
610	ENSMUSG00000027907	S100a11	1.5891	0.0147622	up
611	ENSMUSG00000001517	Foxm1	1.58806	0.00307075	up
612	ENSMUSG00000039987	Phtf2	1.58139	0.00374415	up
613	ENSMUSG00000026413	Pkp1	1.58086	0.000357817	up
614	ENSMUSG00000030796	Tead2	1.58007	0.000557748	up
615	ENSMUSG00000045273	Cenph	1.57925	0.0262143	up
616	ENSMUSG00000023940	Sgol1	1.57808	0.00694073	up
617	ENSMUSG00000051235	Gen1	1.57392	0.0333839	up
618	ENSMUSG00000022797	Tfrc	1.57262	0.00710627	up
619	ENSMUSG00000052632	Asap2	1.57081	0.0321388	up
620	ENSMUSG00000015944	Gatsl2	1.56892	0.0334609	up
621	ENSMUSG00000032220	Myo1e	1.56763	0.00312153	up
622	ENSMUSG00000031756	Cenpn	1.56354	0.00732072	up
623	ENSMUSG00000058006	Mdn1	1.56088	0.0101773	up
624	ENSMUSG00000073207	Ccdc160	1.56007	0.0121895	up
625	ENSMUSG00000022994	Adcy6	1.55915	0.0316093	up
626	ENSMUSG00000035504	Reep6	1.55679	0.01172	up
627	ENSMUSG00000037411	Serpine1	1.55667	0.00982265	up
628	ENSMUSG00000033147	Slc22a15	1.55502	0.00577741	up
629	ENSMUSG00000017499	Cdc6	1.5512	0.00892864	up
630	ENSMUSG00000002835	Chaf1a	1.55087	0.00406069	up
631	ENSMUSG00000025154	Arhgap19	1.54795	0.00303463	up
632	ENSMUSG00000062248	Cks2	1.54169	0.0138741	up
633	ENSMUSG00000038020	Rapgefl1	1.54072	0.00174048	up
634	ENSMUSG00000051278	4930422G04Rik	1.54032	0.00390072	up
635	ENSMUSG00000030254	Rad18	1.53903	0.00528536	up
636	ENSMUSG00000030720	Cln3	1.53238	0.00572866	up
637	ENSMUSG00000002870	Mcm2	1.53108	0.00298885	up
638	ENSMUSG00000040714	Klc3	1.52902	0.0353181	up
639	ENSMUSG00000021815	Zmynd17	1.52466	0.032486	up
640	ENSMUSG00000018983	E2f2	1.52242	0.00561767	up
641	ENSMUSG00000030471	Zdhhc13	1.52012	0.000355572	up
642	ENSMUSG00000044702	Palb2	1.51397	0.00658096	up
643	ENSMUSG00000041147	Brca2	1.50785	0.00139645	up
644	ENSMUSG00000001995	Sipa1l2	1.50508	0.00365895	up
645	ENSMUSG00000029135	Fosl2	1.50507	0.0156974	up
646	ENSMUSG00000040918	Slc19a2	1.50479	0.00351513	up
647	ENSMUSG00000055817	Mta3	1.49797	0.0041744	up
648	ENSMUSG00000027947	Il6ra	1.49791	0.0456904	up
649	ENSMUSG00000048154	Mll2	1.49125	0.0126225	up
650	ENSMUSG00000027995	Tlr2	1.49054	0.0480379	up
651	ENSMUSG00000056501	Cebpb	1.49008	0.0164808	up
652	ENSMUSG00000059810	Rgs3	1.48964	0.0139677	up
653	ENSMUSG00000003382	Etv3	1.48774	0.00106513	up
654	ENSMUSG00000006585	Cdt1	1.48753	0.00988017	up
655	ENSMUSG00000028716	Pdzk1ip1	1.48397	0.00622943	up
656	ENSMUSG00000034349	Smc4	1.48363	0.00481623	up
657	ENSMUSG00000055652	Klhl25	1.482	0.00285119	up
658	ENSMUSG00000020547	Bzw2	1.48188	0.0105309	up
659	ENSMUSG00000047757	Fancb	1.48161	0.0119875	up
660	ENSMUSG00000030096	Slc6a6	1.4787	0.00104209	up
661	ENSMUSG00000041112	Elmo1	1.4784	0.00702943	up
662	ENSMUSG00000044252	Osbpl1a	1.47515	0.00320649	up
663	ENSMUSG00000012519	Mlkl	1.47145	0.00416355	up
664	ENSMUSG00000020534	Shmt1	1.47053	0.0336097	up
665	ENSMUSG00000070473	Cldn3	1.46688	0.015836	up
666	ENSMUSG00000036155	Mgat5	1.46377	0.0331084	up
667	ENSMUSG00000015217	Hmgb3	1.45768	0.0119533	up
668	ENSMUSG00000060621	Nkpd1	1.45404	0.0161104	up
669	ENSMUSG00000048490	Nrip1	1.45269	0.0391981	up
670	ENSMUSG00000024793	Tnfrsf25	1.44563	0.0180401	up
671	ENSMUSG00000056214	Pard6g	1.44164	0.018877	up
672	ENSMUSG00000033917	Gde1	1.43978	0.00820383	up
673	ENSMUSG00000004099	Dnmt1	1.43823	0.00137948	up
674	ENSMUSG00000028496	Mllt3	1.43444	0.00956645	up
675	ENSMUSG00000027134	Lpcat4	1.43263	0.0352085	up
676	ENSMUSG00000022945	Chaf1b	1.42815	0.0135193	up
677	ENSMUSG00000018849	Wwc1	1.42754	0.0112051	up
678	ENSMUSG00000030528	Blm	1.42729	0.0114909	up
679	ENSMUSG00000093631	Eif2c2	1.42365	0.00911157	up
680	ENSMUSG00000025792	Slc25a10	1.42288	0.000183815	up
681	ENSMUSG00000023990	Tfeb	1.4226	0.00930423	up
682	ENSMUSG00000040430	Pitpnc1	1.41996	0.0302868	up
683	ENSMUSG00000029344	Tpst2	1.41824	0.00875911	up
684	ENSMUSG00000074634	Gm7120	1.41823	0.014353	up
685	ENSMUSG00000022272	Myo10	1.4166	0.0351668	up
686	ENSMUSG00000049422	Chchd10	1.41405	0.000756965	up
687	ENSMUSG00000041406	BC055324	1.41072	0.0115177	up
688	ENSMUSG00000033004	Mycbp2	1.41061	0.0236542	up
689	ENSMUSG00000052713	Zfp608	1.40961	0.0334869	up
690	ENSMUSG00000032959	Pebp1	1.40765	0.00137746	up
691	ENSMUSG00000073609	D2hgdh	1.40495	0.0343882	up
692	ENSMUSG00000018821	Avpi1	1.40305	0.00638953	up
693	ENSMUSG00000017802	Fam134c	1.40283	0.00262773	up
694	ENSMUSG00000068735	Trp53i11	1.39698	0.045159	up
695	ENSMUSG00000043065	Spice1	1.39294	0.00130318	up
696	ENSMUSG00000037572	Wdhd1	1.39008	0.0188333	up
697	ENSMUSG00000037905	Bri3bp	1.38931	0.00560405	up
698	ENSMUSG00000029003	Mad2l2	1.38555	0.00207982	up
699	ENSMUSG00000027533	Fabp5	1.38454	0.0252009	up
700	ENSMUSG00000054520	Sh3bp2	1.38414	0.0166863	up
701	ENSMUSG00000039942	Ptger4	1.38325	0.0459745	up
702	ENSMUSG00000042903	Foxo4	1.38243	0.0338126	up
703	ENSMUSG00000020733	Slc9a3r1	1.3823	0.00116822	up
704	ENSMUSG00000017697	Ada	1.38229	0.0357471	up
705	ENSMUSG00000035105	Egln3	1.38191	0.0428632	up
706	ENSMUSG00000038151	Prdm1	1.38181	0.0251933	up
707	ENSMUSG00000027635	Dsn1	1.38047	0.006544	up
708	ENSMUSG00000038910	Plcl2	1.38037	0.00903333	up
709	ENSMUSG00000035021	Baz1a	1.37881	0.00558586	up
710	ENSMUSG00000058729	Lin9	1.37778	0.00770065	up
711	ENSMUSG00000025153	Fasn	1.37749	0.00397717	up
712	ENSMUSG00000022673	Mcm4	1.37574	0.00238888	up
713	ENSMUSG00000064264	Zfp428	1.37396	0.0225725	up
714	ENSMUSG00000051220	Ercc6l	1.36941	0.0139663	up
715	ENSMUSG00000060743	H3f3a	1.36755	0.000404041	up
716	ENSMUSG00000025747	Tyms	1.36537	0.00318103	up
717	ENSMUSG00000034187	Nsf	1.36315	0.000265346	up
718	ENSMUSG00000032279	Idh3a	1.36184	0.00907096	up
719	ENSMUSG00000025758	Plk4	1.36149	0.00608752	up
720	ENSMUSG00000052151	Ppap2c	1.36114	0.00139113	up
721	ENSMUSG00000037995	Igsf9	1.35786	0.00990594	up
722	ENSMUSG00000022833	Ccdc14	1.35585	0.013239	up
723	ENSMUSG00000029730	Mcm7	1.35552	0.000427439	up
724	ENSMUSG00000054598	9130230L23Rik	1.35401	0.0124335	up
725	ENSMUSG00000061288	Taok3	1.35289	0.0178888	up
726	ENSMUSG00000040296	Ddx58	1.35009	0.0298089	up
727	ENSMUSG00000041012	Cmtm8	1.34864	0.0117049	up
728	ENSMUSG00000046865	Fbl	1.34804	0.00402396	up
729	ENSMUSG00000027018	Hat1	1.34579	0.000462497	up
730	ENSMUSG00000029363	Rfc5	1.34503	0.00177803	up
731	ENSMUSG00000042328	Hps4	1.34408	0.00363462	up
732	ENSMUSG00000028967	Errfi1	1.34251	0.030787	up
733	ENSMUSG00000038167	Plekhg6	1.34242	0.0124314	up
734	ENSMUSG00000023150	Ivns1abp	1.3417	0.00228608	up
735	ENSMUSG00000017550	Atad5	1.33902	0.00443056	up
736	ENSMUSG00000029314	Agpat9	1.33812	0.03241	up
737	ENSMUSG00000058586	Serhl	1.33536	0.00111483	up
738	ENSMUSG00000004947	Dtx2	1.33287	0.00680531	up
739	ENSMUSG00000022325	Pop1	1.33277	0.0266393	up
740	ENSMUSG00000018398	2020-09-08	1.33091	0.00521879	up
741	ENSMUSG00000032902	Slc16a1	1.32765	0.00996571	up
742	ENSMUSG00000033752	Mnd1	1.32376	0.0283757	up
743	ENSMUSG00000043895	S1pr2	1.32269	0.0116588	up
744	ENSMUSG00000022021	Diap3	1.31945	0.0196641	up
745	ENSMUSG00000028542	Slc6a9	1.31868	0.0205875	up
746	ENSMUSG00000039086	Ss18l1	1.31673	0.0379361	up
747	ENSMUSG00000022391	Rangap1	1.31253	0.0247444	up
748	ENSMUSG00000028382	Rod1	1.3123	0.0226928	up
749	ENSMUSG00000039457	Ppl	1.30945	0.0122336	up
750	ENSMUSG00000090998	Gm17586	1.30677	0.0148827	up
751	ENSMUSG00000032300	1700017B05Rik	1.30456	0.00660659	up
752	ENSMUSG00000041845	Rhod	1.3034	0.0121635	up
753	ENSMUSG00000028702	Rad54l	1.30223	0.00813054	up
754	ENSMUSG00000028256	Odf2l	1.29819	0.000923665	up
755	ENSMUSG00000037692	Ahdc1	1.295	0.0123419	up
756	ENSMUSG00000026821	Ralgds	1.29334	0.0173438	up
757	ENSMUSG00000053332	Gas5	1.29179	0.00667537	up
758	ENSMUSG00000021611	Tert	1.2898	0.0159084	up
759	ENSMUSG00000005514	Por	1.28917	0.0296381	up
760	ENSMUSG00000022433	Csnk1e	1.28827	0.0022123	up
761	ENSMUSG00000074476	Spc24	1.28498	0.025152	up
762	ENSMUSG00000028066	Pmf1	1.28356	0.00422179	up
763	ENSMUSG00000086802	2700038G22Rik	1.28195	0.0350149	up
764	ENSMUSG00000070003	Ssbp4	1.28037	0.0113442	up
765	ENSMUSG00000036206	Sh3bp4	1.27741	0.029225	up
766	ENSMUSG00000086568	9130020K20Rik	1.27432	0.0183519	up
767	ENSMUSG00000022881	Rfc4	1.27135	0.00257273	up
768	ENSMUSG00000059323	Tonsl	1.27003	0.00858544	up
769	ENSMUSG00000074733	5830428H23Rik	1.26554	0.0117265	up
770	ENSMUSG00000022562	Oplah	1.26411	0.00382866	up
771	ENSMUSG00000084128	Esrp2	1.26084	0.00997603	up
772	ENSMUSG00000031584	Gsr	1.26046	0.000448633	up
773	ENSMUSG00000063663	Brwd3	1.25684	0.0369856	up
774	ENSMUSG00000027435	Cd93	1.25433	0.00759189	up
775	ENSMUSG00000022856	Tmem41a	1.25396	0.0392637	up
776	ENSMUSG00000038059	2010002N04Rik	1.25256	0.00792396	up
777	ENSMUSG00000090739	D930016D06Rik	1.249	0.00446733	up
778	ENSMUSG00000027630	Tbl1xr1	1.24813	0.00517419	up
779	ENSMUSG00000027276	Jag1	1.24703	0.00444934	up
780	ENSMUSG00000019189	Rnf145	1.24644	0.00575723	up
781	ENSMUSG00000056665	4930572J05Rik	1.24217	0.0341965	up
782	ENSMUSG00000041852	Tcf20	1.24114	0.000305389	up
783	ENSMUSG00000078247	Airn	1.24084	0.0272969	up
784	ENSMUSG00000048442	2210020M01Rik	1.24076	0.00775539	up
785	ENSMUSG00000062157	Il28ra	1.23982	0.0030678	up
786	ENSMUSG00000015243	Abca1	1.23976	0.00544262	up
787	ENSMUSG00000022565	Plec	1.23913	0.00308148	up
788	ENSMUSG00000003812	Dnase2a	1.23781	0.0445683	up
789	ENSMUSG00000022475	Hdac7	1.23749	0.0034851	up
790	ENSMUSG00000030189	Csda	1.23703	0.0171922	up
791	ENSMUSG00000044250	Fam113b	1.23651	0.00145571	up
792	ENSMUSG00000006715	Gmnn	1.23519	0.0174274	up
793	ENSMUSG00000045751	Mms22l	1.23318	0.00883849	up
794	ENSMUSG00000048897	Zfp710	1.23255	0.00813426	up
795	ENSMUSG00000026708	Cenpl	1.23162	0.00754831	up
796	ENSMUSG00000021597	Ankrd32	1.22455	0.00191367	up
797	ENSMUSG00000014444	Fam38a	1.22363	0.012831	up
798	ENSMUSG00000063458	1700112E06Rik	1.22317	0.0368622	up
799	ENSMUSG00000033902	Mapkbp1	1.22305	0.00371189	up
800	ENSMUSG00000062175	Tgif2	1.22259	0.0219941	up
801	ENSMUSG00000036875	Dna2	1.22043	0.049637	up
802	ENSMUSG00000029366	Dck	1.21998	0.00181436	up
803	ENSMUSG00000020167	Tcf3	1.21978	0.00274785	up
804	ENSMUSG00000089788	Gm16586	1.21904	0.00744726	up
805	ENSMUSG00000069793	Slfn9	1.21899	0.0084541	up
806	ENSMUSG00000007817	Zmiz1	1.21852	0.00182764	up
807	ENSMUSG00000022369	Mtbp	1.2171	0.0348816	up
808	ENSMUSG00000025742	Prps2	1.21421	0.0348436	up
809	ENSMUSG00000078202	Nrarp	1.21201	0.0186872	up
810	ENSMUSG00000036995	Asap3	1.20985	0.0124563	up
811	ENSMUSG00000066800	Rnasel	1.20716	0.0231667	up
812	ENSMUSG00000005609	Ctr9	1.20657	0.016584	up
813	ENSMUSG00000031672	Got2	1.20482	0.0257491	up
814	ENSMUSG00000045679	Pqlc3	1.2045	0.015294	up
815	ENSMUSG00000041736	Tspo	1.20308	0.00706511	up
816	ENSMUSG00000049866	Arl4c	1.20284	0.00732955	up
817	ENSMUSG00000093661	Eif4e3	1.20245	0.0166373	up
818	ENSMUSG00000028032	Papss1	1.20088	0.00294321	up
819	ENSMUSG00000089804	Gm16136	1.19789	0.00129404	up
820	ENSMUSG00000054263	Lifr	1.19683	0.00254605	up
821	ENSMUSG00000033970	Rfc3	1.18845	0.00525853	up
822	ENSMUSG00000037461	Ints7	1.18803	0.00344509	up
823	ENSMUSG00000023951	Vegfa	1.18762	0.00854982	up
824	ENSMUSG00000039770	Ypel5	1.18703	0.0256273	up
825	ENSMUSG00000034334	Fam151b	1.1848	0.0423891	up
826	ENSMUSG00000031488	Rab11fip1	1.18431	0.00820294	up
827	ENSMUSG00000031669	Gins3	1.18414	0.0261181	up
828	ENSMUSG00000064090	Vrk2	1.18313	0.00718444	up
829	ENSMUSG00000038718	Pbx3	1.18275	0.00630637	up
830	ENSMUSG00000038034	Igsf8	1.17954	0.00680063	up
831	ENSMUSG00000014313	Cox6c	1.17851	0.000687255	up
832	ENSMUSG00000031527	Eri1	1.17774	0.0011276	up
833	ENSMUSG00000006418	Rnf114	1.17654	0.00107557	up
834	ENSMUSG00000050910	Cdr2l	1.17491	0.0215285	up
835	ENSMUSG00000025495	Ptdss2	1.17353	0.00417994	up
836	ENSMUSG00000027342	Pcna	1.17279	0.00184826	up
837	ENSMUSG00000029817	Tra2a	1.17197	0.00301025	up
838	ENSMUSG00000079555	Haus3	1.16826	0.00503493	up
839	ENSMUSG00000026566	Mpzl1	1.16701	0.030136	up
840	ENSMUSG00000074746	Pdzd8	1.16701	0.000470062	up
841	ENSMUSG00000058587	Tmod3	1.16657	0.0390996	up
842	ENSMUSG00000074358	Ccdc61	1.16651	0.0288302	up
843	ENSMUSG00000052040	Klf13	1.1625	0.0468523	up
844	ENSMUSG00000042524	Sun2	1.16195	0.00797275	up
845	ENSMUSG00000045319	5430407P10Rik	1.16047	0.00560757	up
846	ENSMUSG00000041440	Gk5	1.15893	0.00284642	up
847	ENSMUSG00000022314	Rad21	1.15858	0.00344175	up
848	ENSMUSG00000016758	Bik	1.15851	0.0304397	up
849	ENSMUSG00000073374	C030034I22Rik	1.15432	0.0424372	up
850	ENSMUSG00000022462	Slc38a2	1.1541	0.0446027	up
851	ENSMUSG00000027811	4930579G24Rik	1.1489	0.0325627	up
852	ENSMUSG00000035268	Pkig	1.14789	0.00717644	up
853	ENSMUSG00000089715	Cbx6	1.14451	0.0143847	up
854	ENSMUSG00000035293	G2e3	1.14241	0.00441937	up
855	ENSMUSG00000016541	Atxn10	1.14024	0.00422903	up
856	ENSMUSG00000036894	Rap2b	1.1388	0.00169102	up
857	ENSMUSG00000006411	Pvrl4	1.13457	0.0123015	up
858	ENSMUSG00000060477	Irak2	1.13249	0.00530057	up
859	ENSMUSG00000042622	Maff	1.13053	0.0321425	up
860	ENSMUSG00000006932	Ctnnb1	1.12848	0.0170216	up
861	ENSMUSG00000020844	Nxn	1.12758	0.0252938	up
862	ENSMUSG00000038658	C030046E11Rik	1.12666	0.000658939	up
863	ENSMUSG00000033721	Vav3	1.12363	0.0061105	up
864	ENSMUSG00000051043	Gprc5c	1.12121	0.0346568	up
865	ENSMUSG00000019312	Grb7	1.12053	0.0293428	up
866	ENSMUSG00000024054	Smchd1	1.11958	0.000867168	up
867	ENSMUSG00000032424	Snhg5	1.1188	0.00260531	up
868	ENSMUSG00000034792	Gna15	1.11788	0.0483015	up
869	ENSMUSG00000029376	Mthfd2l	1.11625	0.0278404	up
870	ENSMUSG00000001707	Eef1e1	1.11497	0.00729588	up
871	ENSMUSG00000063524	Eno1	1.11337	0.033941	up
872	ENSMUSG00000043782	Ccdc64b	1.11272	0.0438912	up
873	ENSMUSG00000042410	Agps	1.11081	0.0304008	up
874	ENSMUSG00000059474	Mbtd1	1.11042	0.00365641	up
875	ENSMUSG00000036678	Aaas	1.10841	0.0015876	up
876	ENSMUSG00000027508	Pag1	1.10561	0.0435328	up
877	ENSMUSG00000051335	Gfod1	1.10246	0.0160558	up
878	ENSMUSG00000022142	Nup155	1.10233	0.00114109	up
879	ENSMUSG00000007850	Hnrnph1	1.10132	0.00402982	up
880	ENSMUSG00000058704	Memo1	1.09191	0.0154539	up
881	ENSMUSG00000022844	Pdia5	1.09066	0.0410267	up
882	ENSMUSG00000074622	Mafb	1.08862	0.00510603	up
883	ENSMUSG00000019961	Tmpo	1.08514	0.00573029	up
884	ENSMUSG00000029482	Aacs	1.08015	0.0268808	up
885	ENSMUSG00000026970	Rbms1	1.08003	0.00116721	up
886	ENSMUSG00000084941	Gm11944	1.07846	0.0274311	up
887	ENSMUSG00000026238	Ptma	1.0762	0.0013136	up
888	ENSMUSG00000038332	Sesn1	1.07445	0.00849997	up
889	ENSMUSG00000038482	Tfdp1	1.07327	0.00287332	up
890	ENSMUSG00000030203	Dusp16	1.07226	0.0198324	up
891	ENSMUSG00000028771	Ptpn12	1.06969	0.00438586	up
892	ENSMUSG00000020525	Ppm1d	1.06894	0.0182903	up
893	ENSMUSG00000025395	Prim1	1.06632	0.0118847	up
894	ENSMUSG00000042644	Itpr3	1.06549	0.0379086	up
895	ENSMUSG00000030103	Bhlhe40	1.06474	0.0109988	up
896	ENSMUSG00000055024	Ep300	1.06309	0.040094	up
897	ENSMUSG00000036061	Smug1	1.06265	0.00825398	up
898	ENSMUSG00000032114	Slc37a4	1.06226	0.0186192	up
899	ENSMUSG00000024742	Fen1	1.06204	0.0108604	up
900	ENSMUSG00000018362	Kpna2	1.06196	0.0449566	up
901	ENSMUSG00000049382	Krt8	1.06133	0.0150294	up
902	ENSMUSG00000002227	Mov10	1.06128	0.0339714	up
903	ENSMUSG00000028059	Arhgef2	1.06031	0.00621995	up
904	ENSMUSG00000022404	Slc25a17	1.05848	0.00792806	up
905	ENSMUSG00000022335	Zfat	1.058	0.0197964	up
906	ENSMUSG00000029267	Mtf2	1.05757	0.0138036	up
907	ENSMUSG00000036606	Plxnb2	1.05549	0.0100678	up
908	ENSMUSG00000021556	Golm1	1.05332	0.0489729	up
909	ENSMUSG00000047412	Zbtb44	1.05223	0.0269508	up
910	ENSMUSG00000074732	Zfp950	1.05139	0.0305092	up
911	ENSMUSG00000047368	Fam108b	1.0506	0.0050189	up
912	ENSMUSG00000041319	Thoc6	1.04635	0.0131646	up
913	ENSMUSG00000030978	Rrm1	1.04563	0.00565283	up
914	ENSMUSG00000032459	Mrps22	1.04515	0.0128595	up
915	ENSMUSG00000032540	Abhd5	1.04474	0.0423409	up
916	ENSMUSG00000035093	Secisbp2l	1.04282	0.00333099	up
917	ENSMUSG00000030654	Arl6ip1	1.04229	0.00103294	up
918	ENSMUSG00000009575	Cbx5	1.04181	0.0115374	up
919	ENSMUSG00000038518	Jarid2	1.03879	0.00769849	up
920	ENSMUSG00000030084	Plxna1	1.03841	0.00327299	up
921	ENSMUSG00000031482	Slc25a15	1.03613	0.0272872	up
922	ENSMUSG00000051510	Mafg	1.0355	0.00228739	up
923	ENSMUSG00000036086	Zranb3	1.03522	0.0193042	up
924	ENSMUSG00000058503	Fam133b	1.03516	0.00198584	up
925	ENSMUSG00000066036	Ubr4	1.03209	0.00358363	up
926	ENSMUSG00000046516	Cox17	1.02926	0.0166441	up
927	ENSMUSG00000007812	Zfp655	1.02826	0.0107836	up
928	ENSMUSG00000020696	Rffl	1.02602	0.0380331	up
929	ENSMUSG00000026784	Pdss1	1.02431	0.0374235	up
930	ENSMUSG00000049969	Plekhf2	1.0239	0.00874869	up
931	ENSMUSG00000028884	Rpa2	1.02304	0.0163762	up
932	ENSMUSG00000029174	Tbc1d1	1.02188	0.014698	up
933	ENSMUSG00000044783	Hjurp	1.02125	0.0269738	up
934	ENSMUSG00000039509	Nup133	1.02081	0.00161188	up
935	ENSMUSG00000000958	Slc7a7	1.02024	0.0395129	up
936	ENSMUSG00000026698	Pigc	1.01691	0.0179836	up
937	ENSMUSG00000008035	Mid1ip1	1.01539	0.013537	up
938	ENSMUSG00000013629	Cad	1.01512	0.00324609	up
939	ENSMUSG00000020721	Helz	1.01483	0.0259502	up
940	ENSMUSG00000030315	Vgll4	1.01375	0.0119371	up
941	ENSMUSG00000028232	Tmem68	1.01351	0.0267808	up
942	ENSMUSG00000023912	Slc25a27	1.01048	0.0273358	up
943	ENSMUSG00000066440	Zfyve26	1.0079	0.0430796	up
944	ENSMUSG00000035351	Nup37	1.00628	0.0108521	up
945	ENSMUSG00000038047	Haus6	1.00469	0.00281583	up
946	ENSMUSG00000030849	Fgfr2	1.00424	0.00999036	up
947	ENSMUSG00000048696	Mex3d	1.00337	0.0416803	up
948	ENSMUSG00000022614	Lmf2	1.00306	0.0166689	up
949	ENSMUSG00000033065	Pfkm	-1.00024	0.00763819	down
950	ENSMUSG00000001911	Nfix	-1.0015	0.0194144	down
951	ENSMUSG00000029777	Gars	-1.0024	0.035848	down
952	ENSMUSG00000031770	Herpud1	-1.00505	0.0293464	down
953	ENSMUSG00000073987	Ggh	-1.00513	0.00847494	down
954	ENSMUSG00000047866	Lonp2	-1.00689	0.00312264	down
955	ENSMUSG00000068739	Sars	-1.00702	0.0222544	down
956	ENSMUSG00000027642	Rpn2	-1.00755	0.00840168	down
957	ENSMUSG00000025408	Ddit3	-1.00836	0.0288527	down
958	ENSMUSG00000061758	Akr1b10	-1.00836	0.00603634	down
959	ENSMUSG00000053965	Pde5a	-1.00856	0.0432921	down
960	ENSMUSG00000040414	Slc25a28	-1.00946	0.00937002	down
961	ENSMUSG00000026478	Lamc1	-1.01149	0.0097958	down
962	ENSMUSG00000066621	Tecpr1	-1.01359	0.00200007	down
963	ENSMUSG00000034620	Tmem5	-1.01463	0.02039	down
964	ENSMUSG00000024807	Syvn1	-1.01761	0.027434	down
965	ENSMUSG00000032121	Tmem218	-1.01801	0.00743769	down
966	ENSMUSG00000037706	Cd81	-1.0192	0.0114516	down
967	ENSMUSG00000044795	Cyb5d1	-1.02105	0.017791	down
968	ENSMUSG00000053510	Nrd1	-1.02295	0.0143936	down
969	ENSMUSG00000066235	C85492	-1.02495	0.0220041	down
970	ENSMUSG00000068264	2310035K24Rik	-1.02605	0.0329143	down
971	ENSMUSG00000028657	Ppt1	-1.02775	0.0419572	down
972	ENSMUSG00000075701	H47	-1.02892	0.00472889	down
973	ENSMUSG00000013736	Trnt1	-1.02997	0.00274237	down
974	ENSMUSG00000039943	Plcb4	-1.0327	0.0075265	down
975	ENSMUSG00000023973	Cnpy3	-1.03353	0.00433638	down
976	ENSMUSG00000032263	Bckdhb	-1.03388	0.00382076	down
977	ENSMUSG00000062995	Ica1	-1.03476	0.0328073	down
978	ENSMUSG00000029775	Klhdc10	-1.03815	0.00706924	down
979	ENSMUSG00000018340	Anxa6	-1.03923	0.0212776	down
980	ENSMUSG00000030861	Acadsb	-1.04086	0.00103035	down
981	ENSMUSG00000051346	Spryd4	-1.04204	0.0145748	down
982	ENSMUSG00000024140	Epas1	-1.04431	0.0127856	down
983	ENSMUSG00000032519	Slc25a38	-1.04596	0.0217907	down
984	ENSMUSG00000032042	Srpr	-1.04596	0.00963427	down
985	ENSMUSG00000075705	Sepx1	-1.04642	0.003174	down
986	ENSMUSG00000025584	Pde8a	-1.04706	0.0421486	down
987	ENSMUSG00000038150	Ormdl3	-1.04723	0.01941	down
988	ENSMUSG00000050973	D330012F22Rik	-1.04976	0.0120547	down
989	ENSMUSG00000046753	Ccdc66	-1.05129	0.0214297	down
990	ENSMUSG00000022681	Ntan1	-1.05271	0.00912898	down
991	ENSMUSG00000044986	Tst	-1.05612	0.0244858	down
992	ENSMUSG00000030554	Synm	-1.06053	0.0234538	down
993	ENSMUSG00000009828	Ick	-1.06379	0.0221971	down
994	ENSMUSG00000030804	Vkorc1	-1.06397	0.00203244	down
995	ENSMUSG00000010755	Cars	-1.06398	0.0147493	down
996	ENSMUSG00000086448	9330162012Rik	-1.06446	0.00549152	down
997	ENSMUSG00000022206	Npr3	-1.06561	0.013956	down
998	ENSMUSG00000032340	Neo1	-1.06594	0.00228662	down
999	ENSMUSG00000005397	Nid1	-1.0668	0.0105417	down
1000	ENSMUSG00000028207	Asph	-1.06822	0.00161856	down
1001	ENSMUSG00000031634	Ufsp2	-1.06972	0.00307692	down
1002	ENSMUSG00000019158	Tmem160	-1.07122	0.00816268	down
1003	ENSMUSG00000021814	Anxa7	-1.07196	0.000896447	down
1004	ENSMUSG00000048924	Ccdc125	-1.07846	0.0204401	down
1005	ENSMUSG00000020647	Ncoa1	-1.08136	0.000996442	down
1006	ENSMUSG00000038074	Fkbp14	-1.08176	0.0099276	down
1007	ENSMUSG00000038539	Atf5	-1.08227	0.0430555	down
1008	ENSMUSG00000019907	Ppp1r12a	-1.08693	0.0100492	down
1009	ENSMUSG00000030104	Edem1	-1.08717	0.00733728	down
1010	ENSMUSG00000038022	Fam188b	-1.08749	0.013079	down
1011	ENSMUSG00000019846	Lama4	-1.08919	0.00432531	down
1012	ENSMUSG00000029790	Tsga14	-1.09017	0.046642	down
1013	ENSMUSG00000028015	Ctso	-1.09119	0.0116966	down
1014	ENSMUSG00000038604	Fam65a	-1.09189	0.00306576	down
1015	ENSMUSG00000020105	Lrig3	-1.09284	0.0403449	down
1016	ENSMUSG00000033487	Fndc3a	-1.09697	0.0167067	down
1017	ENSMUSG00000021248	Tmed10	-1.0983	0.00314314	down
1018	ENSMUSG00000090625	AL593857.1	-1.09862	0.00423243	down
1019	ENSMUSG00000041000	Trim62	-1.09917	0.00941151	down
1020	ENSMUSG00000032667	Pon2	-1.09944	0.0114927	down
1021	ENSMUSG00000026003	Acadl	-1.09961	0.00361986	down
1022	ENSMUSG00000030055	Rab43	-1.09997	0.00640839	down
1023	ENSMUSG00000049881	2810025M15Rik	-1.10021	0.0408658	down
1024	ENSMUSG00000020048	Hsp90b1	-1.1004	0.0182619	down
1025	ENSMUSG00000031886	Ces2e	-1.10056	0.0476058	down
1026	ENSMUSG00000027378	Nphp1	-1.10324	0.0217172	down
1027	ENSMUSG00000020472	Zkscan17	-1.10545	0.0111716	down
1028	ENSMUSG00000038172	Ttc39b	-1.10702	0.0143601	down
1029	ENSMUSG00000029559	2210016L21Rik	-1.10788	0.00211079	down
1030	ENSMUSG00000027248	Pdia3	-1.11131	0.00871728	down
1031	ENSMUSG00000052397	Ezr	-1.11207	0.00441795	down
1032	ENSMUSG00000032997	Chpf	-1.11355	0.0122986	down
1033	ENSMUSG00000040415	Dtx3	-1.11382	0.00365915	down
1034	ENSMUSG00000027429	Sec23b	-1.114	0.0286998	down
1035	ENSMUSG00000092052	Gm5101	-1.115	0.0237064	down
1036	ENSMUSG00000037003	Tenc1	-1.11587	0.00288659	down
1037	ENSMUSG00000024186	Rgs11	-1.12188	0.00239355	down
1038	ENSMUSG00000001435	Col18a1	-1.12413	0.0147432	down
1039	ENSMUSG00000028757	Ddost	-1.12505	0.00462637	down
1040	ENSMUSG00000054455	Vapb	-1.12686	0.0319999	down
1041	ENSMUSG00000031668	Eif2ak3	-1.12832	0.00703986	down
1042	ENSMUSG00000026544	Dusp23	-1.12965	0.0352459	down
1043	ENSMUSG00000020009	Ifngr1	-1.13195	0.00497379	down
1044	ENSMUSG00000049411	6030446N20Rik	-1.13313	0.0173704	down
1045	ENSMUSG00000028456	Unc13b	-1.13406	0.00514068	down
1046	ENSMUSG00000044060	A830010M20Rik	-1.13432	0.0167891	down
1047	ENSMUSG00000060733	Ipmk	-1.13918	0.00181616	down
1048	ENSMUSG00000010830	Kdelr3	-1.14159	0.0301182	down
1049	ENSMUSG00000032702	Kank1	-1.15046	0.00172271	down
1050	ENSMUSG00000022687	Boc	-1.15061	0.00153404	down
1051	ENSMUSG00000018669	Cdk5rap3	-1.15151	0.00865621	down
1052	ENSMUSG00000051550	Zfp579	-1.15463	0.0213699	down
1053	ENSMUSG00000010663	Fads1	-1.15545	0.0164727	down
1054	ENSMUSG00000066441	Rdh11	-1.15722	0.0014982	down
1055	ENSMUSG00000048581	E130311K13Rik	-1.15728	0.046997	down
1056	ENSMUSG00000004187	Kifc2	-1.15738	0.00281595	down
1057	ENSMUSG00000023147	Wrb	-1.15777	0.00425208	down
1058	ENSMUSG00000022639	5330426P16Rik	-1.1584	0.0212113	down
1059	ENSMUSG00000029992	Gfpt1	-1.1608	0.0262888	down
1060	ENSMUSG00000021868	Ppif	-1.16105	0.0313245	down
1061	ENSMUSG00000032182	Yipf2	-1.16134	0.031604	down
1062	ENSMUSG00000003038	Hmgn2	-1.16247	0.0100453	down
1063	ENSMUSG00000028894	Inpp5b	-1.16346	0.0214239	down
1064	ENSMUSG00000024887	Asah2	-1.16666	0.0210923	down
1065	ENSMUSG00000027957	Slc35a3	-1.168	0.000648742	down
1066	ENSMUSG00000014778	Fhod1	-1.16932	0.00520677	down
1067	ENSMUSG00000027165	B230118H07Rik	-1.17026	0.00404757	down
1068	ENSMUSG00000032557	Uba5	-1.17149	0.0031155	down
1069	ENSMUSG00000036944	Tmem71	-1.17251	0.0136771	down
1070	ENSMUSG00000054708	Ankrd24	-1.1732	0.0406552	down
1071	ENSMUSG00000026311	Asb1	-1.17402	0.00649217	down
1072	ENSMUSG00000026576	Atp1b1	-1.17773	0.0146653	down
1073	ENSMUSG00000044337	Cxcr7	-1.17986	0.00614549	down
1074	ENSMUSG00000040841	Six5	-1.18255	0.0341554	down
1075	ENSMUSG00000060671	Atp8b2	-1.18339	0.00964881	down
1076	ENSMUSG00000031563	Wwc2	-1.18715	0.00648241	down
1077	ENSMUSG00000047767	Atg16l2	-1.18848	0.0177832	down
1078	ENSMUSG00000025268	Maged2	-1.18955	0.00349079	down
1079	ENSMUSG00000019806	Aig1	-1.19127	0.0254742	down
1080	ENSMUSG00000031633	Slc25a4	-1.19439	0.0150873	down
1081	ENSMUSG00000086678	Gm16737	-1.19797	0.0498276	down
1082	ENSMUSG00000002014	Ssr4	-1.20125	0.00331101	down
1083	ENSMUSG00000030407	Qpctl	-1.2013	0.0108543	down
1084	ENSMUSG00000003458	Ncstn	-1.205	0.0350761	down
1085	ENSMUSG00000036620	Mgat4b	-1.20624	0.00184597	down
1086	ENSMUSG00000027447	Cst3	-1.20848	0.0100132	down
1087	ENSMUSG00000032383	Ppib	-1.20886	0.00320551	down
1088	ENSMUSG00000028567	Txndc12	-1.20948	0.00289728	down
1089	ENSMUSG00000025140	Pycr1	-1.21029	0.0281337	down
1090	ENSMUSG00000022892	App	-1.21218	0.0368809	down
1091	ENSMUSG00000032609	Klhdc8b	-1.21563	0.0445613	down
1092	ENSMUSG00000042116	Vwa1	-1.21722	0.0230493	down
1093	ENSMUSG00000005951	Shpk	-1.21961	0.0048139	down
1094	ENSMUSG00000020537	Drg2	-1.22035	0.00202529	down
1095	ENSMUSG00000040560	Wdr7	-1.22425	0.0188607	down
1096	ENSMUSG00000037020	Wdr62	-1.22454	0.0248033	down
1097	ENSMUSG00000014361	Mertk	-1.22539	0.0396387	down
1098	ENSMUSG00000038055	Dexi	-1.2263	0.0033209	down
1099	ENSMUSG00000039706	Ldb2	-1.23216	0.026576	down
1100	ENSMUSG00000085396	6720401G13Rik	-1.23226	0.0302031	down
1101	ENSMUSG00000052605	Isoc2b	-1.23253	0.0116896	down
1102	ENSMUSG00000057719	Sh3rf2	-1.23398	0.028285	down
1103	ENSMUSG00000019899	Lama2	-1.23624	0.0155707	down
1104	ENSMUSG00000026482	Rgl1	-1.23929	0.0474089	down
1105	ENSMUSG00000044433	Camsap3	-1.23949	0.00356384	down
1106	ENSMUSG00000070284	Gmppb	-1.24276	0.0146477	down
1107	ENSMUSG00000045636	Mtus1	-1.24392	0.000877959	down
1108	ENSMUSG00000074661	Pde4d	-1.2451	0.0285317	down
1109	ENSMUSG00000032046	Abhd12	-1.24524	0.0027064	down
1110	ENSMUSG00000046229	Scand1	-1.24868	0.00285273	down
1111	ENSMUSG00000041891	Lman1	-1.24893	0.00496415	down
1112	ENSMUSG00000032932	Hspa13	-1.25007	0.0153882	down
1113	ENSMUSG00000037685	Atp8a1	-1.2526	0.00100464	down
1114	ENSMUSG00000041298	Katnal1	-1.25415	0.00626179	down
1115	ENSMUSG00000041607	Mbp	-1.25782	0.00237604	down
1116	ENSMUSG00000050786	Ccdc126	-1.26256	0.033816	down
1117	ENSMUSG00000035847	Ids	-1.26397	0.00143687	down
1118	ENSMUSG00000039354	Smarcal1	-1.26458	0.00131254	down
1119	ENSMUSG00000031015	Swap70	-1.26598	0.00509947	down
1120	ENSMUSG00000018800	Abca5	-1.26636	0.00756308	down
1121	ENSMUSG00000041608	Entpd3	-1.26661	0.000459423	down
1122	ENSMUSG00000026335	Pam	-1.26671	0.000555614	down
1123	ENSMUSG00000022574	Naprt1	-1.26747	0.0202286	down
1124	ENSMUSG00000032115	Hyou1	-1.26834	0.0133201	down
1125	ENSMUSG00000010911	Apip	-1.27031	0.00701861	down
1126	ENSMUSG00000031227	Magee1	-1.27069	0.028751	down
1127	ENSMUSG00000039234	Sec24d	-1.27106	0.00230908	down
1128	ENSMUSG00000028179	Cth	-1.27111	0.00810001	down
1129	ENSMUSG00000054408	Spcs3	-1.27258	0.00744374	down
1130	ENSMUSG00000039452	Snx22	-1.27268	0.00718894	down
1131	ENSMUSG00000001506	Col1a1	-1.27707	0.037473	down
1132	ENSMUSG00000036941	Elac1	-1.27896	0.00634569	down
1133	ENSMUSG00000037306	Man1c1	-1.27978	0.0272317	down
1134	ENSMUSG00000038871	Bpgm	-1.28131	0.020443	down
1135	ENSMUSG00000025512	Chid1	-1.28313	0.0020191	down
1136	ENSMUSG00000030410	Dmwd	-1.28821	0.00197934	down
1137	ENSMUSG00000025227	Tmem180	-1.28969	0.0137591	down
1138	ENSMUSG00000007038	Neu1	-1.29042	0.00926958	down
1139	ENSMUSG00000046841	Ckap4	-1.29146	0.00568456	down
1140	ENSMUSG00000053334	Ficd	-1.29308	0.00994202	down
1141	ENSMUSG00000024357	Sil1	-1.29456	0.00464002	down
1142	ENSMUSG00000023036	Pcdhga9	-1.29604	0.00398705	down
1143	ENSMUSG00000043671	Dpy19l3	-1.29694	0.0470187	down
1144	ENSMUSG00000054920	Klhl5	-1.29698	0.00484462	down
1145	ENSMUSG00000024043	Arhgap28	-1.29768	0.0367456	down
1146	ENSMUSG00000051379	Flrt3	-1.29797	0.0309099	down
1147	ENSMUSG00000022711	Pmm2	-1.30528	0.00831242	down
1148	ENSMUSG00000028830	AU040320	-1.30533	0.00371848	down
1149	ENSMUSG00000027953	Slc50a1	-1.30972	0.00188323	down
1150	ENSMUSG00000001700	Gramd3	-1.31031	0.0108831	down
1151	ENSMUSG00000054690	Emcn	-1.31288	0.00528986	down
1152	ENSMUSG00000056429	Tgoln1	-1.3136	0.00512439	down
1153	ENSMUSG00000025217	Btrc	-1.32187	0.00167446	down
1154	ENSMUSG00000034110	Kctd7	-1.32272	0.0101046	down
1155	ENSMUSG00000025193	Cutc	-1.3259	0.0139239	down
1156	ENSMUSG00000026870	D730039F16Rik	-1.32702	0.00671012	down
1157	ENSMUSG00000004085	B230120H23Rik	-1.3276	0.000914139	down
1158	ENSMUSG00000057766	Ankrd29	-1.32917	0.0448778	down
1159	ENSMUSG00000026875	Traf1	-1.33288	0.00906116	down
1160	ENSMUSG00000033855	Ston1	-1.33438	0.00440839	down
1161	ENSMUSG00000031570	Ppapdc1b	-1.33453	0.0163707	down
1162	ENSMUSG00000028673	Fuca1	-1.33802	0.00566012	down
1163	ENSMUSG00000078185	Chml	-1.34129	0.040314	down
1164	ENSMUSG00000008575	Nfib	-1.34207	0.000998317	down
1165	ENSMUSG00000070436	Serpinh1	-1.34425	0.0066855	down
1166	ENSMUSG00000087497	2810001G20Rik	-1.34595	0.0101744	down
1167	ENSMUSG00000060224	Pyroxd2	-1.34828	0.0210973	down
1168	ENSMUSG00000036533	Cdc42ep3	-1.34948	0.00495049	down
1169	ENSMUSG00000019066	Rab3d	-1.35031	0.00159287	down
1170	ENSMUSG00000028780	Sema3c	-1.35142	0.00971077	down
1171	ENSMUSG00000040520	Manea	-1.35291	0.0127618	down
1172	ENSMUSG00000040111	Gramd1b	-1.35478	0.00443395	down
1173	ENSMUSG00000037822	1110003E01Rik	-1.35587	0.00202885	down
1174	ENSMUSG00000085873	Gm12750	-1.35635	0.0308096	down
1175	ENSMUSG00000026648	Dclre1c	-1.35641	0.00518585	down
1176	ENSMUSG00000033400	Agl	-1.35824	0.00251003	down
1177	ENSMUSG00000032358	Fam83b	-1.35911	0.0141588	down
1178	ENSMUSG00000034520	Gjc1	-1.35923	0.00968278	down
1179	ENSMUSG00000008226	Scrn3	-1.35938	0.0169185	down
1180	ENSMUSG00000033365	Ipo13	-1.3596	0.00303049	down
1181	ENSMUSG00000039286	Fndc3b	-1.3606	0.0122105	down
1182	ENSMUSG00000054733	Msra	-1.36891	0.00364007	down
1183	ENSMUSG00000038121	4933403F05Rik	-1.37048	0.00395863	down
1184	ENSMUSG00000028161	Ppp3ca	-1.373	0.00627746	down
1185	ENSMUSG00000040213	Ccbl2	-1.37406	0.0385829	down
1186	ENSMUSG00000040957	Cables1	-1.37619	0.0186264	down
1187	ENSMUSG00000001891	Ugp2	-1.37847	0.02974	down
1188	ENSMUSG00000041096	Tspyl2	-1.38308	0.000816643	down
1189	ENSMUSG00000024962	Vegfb	-1.38735	0.00713054	down
1190	ENSMUSG00000024516	Sec11c	-1.39743	0.0124769	down
1191	ENSMUSG00000031990	Jam3	-1.39782	0.0308076	down
1192	ENSMUSG00000042747	Krtcap2	-1.39788	0.00335494	down
1193	ENSMUSG00000003814	Calr	-1.4022	0.00821176	down
1194	ENSMUSG00000025795	Rassf3	-1.40231	0.000578114	down
1195	ENSMUSG00000057604	Lmcd1	-1.40272	0.0361967	down
1196	ENSMUSG00000072893	4933439C10Rik	-1.41143	0.00539112	down
1197	ENSMUSG00000041658	Rragb	-1.41437	0.0406521	down
1198	ENSMUSG00000040462	Os9	-1.41791	0.00168967	down
1199	ENSMUSG00000019975	Ikbip	-1.41822	0.00906226	down
1200	ENSMUSG00000046782	Ttc6	-1.42039	0.028974	down
1201	ENSMUSG00000080115	Fam119b	-1.42438	0.0198682	down
1202	ENSMUSG00000025036	Sfxn2	-1.42899	0.000407678	down
1203	ENSMUSG00000029310	Nudt9	-1.43096	0.00422312	down
1204	ENSMUSG00000033720	Sfxn5	-1.43177	0.003858	down
1205	ENSMUSG00000020576	Nbas	-1.43496	0.000342036	down
1206	ENSMUSG00000026102	Inpp1	-1.43579	0.00616281	down
1207	ENSMUSG00000032714	Syde1	-1.4383	0.0127779	down
1208	ENSMUSG00000071176	Arhgef10	-1.44153	0.01175	down
1209	ENSMUSG00000039005	Tlr4	-1.44237	0.00579971	down
1210	ENSMUSG00000073889	Il11ra1	-1.44322	0.005113	down
1211	ENSMUSG00000027822	Slc33a1	-1.44647	0.00115525	down
1212	ENSMUSG00000030826	Bcat2	-1.45279	0.000921153	down
1213	ENSMUSG00000049872	Fam26e	-1.45759	0.0267824	down
1214	ENSMUSG00000002105	Slc39a13	-1.46059	0.00224321	down
1215	ENSMUSG00000056131	Pgm3	-1.46297	0.0101378	down
1216	ENSMUSG00000001300	Efnb2	-1.46308	0.00193823	down
1217	ENSMUSG00000032575	Manf	-1.4762	0.00521165	down
1218	ENSMUSG00000006782	Cnp	-1.47861	0.0139538	down
1219	ENSMUSG00000024070	Prkd3	-1.47899	0.00982858	down
1220	ENSMUSG00000027488	Snta1	-1.48539	0.0143735	down
1221	ENSMUSG00000009621	Vav2	-1.48661	0.00426766	down
1222	ENSMUSG00000024299	Adamts10	-1.48705	0.0456816	down
1223	ENSMUSG00000020589	Fam49a	-1.4899	0.0394006	down
1224	ENSMUSG00000029781	Fkbp9	-1.49135	0.0362677	down
1225	ENSMUSG00000028525	Pde4b	-1.49216	0.00705855	down
1226	ENSMUSG00000069255	Dusp22	-1.49626	0.0299955	down
1227	ENSMUSG00000025035	Arl3	-1.4977	0.00738313	down
1228	ENSMUSG00000042500	Eif2c4	-1.50061	0.0102254	down
1229	ENSMUSG00000028019	Pdgfc	-1.50203	0.00199374	down
1230	ENSMUSG00000026193	Fn1	-1.50295	0.0260883	down
1231	ENSMUSG00000039634	Zfp189	-1.50541	0.00900673	down
1232	ENSMUSG00000028654	Mycl1	-1.50674	0.0028517	down
1233	ENSMUSG00000085655	Gm15952	-1.50892	0.0361752	down
1234	ENSMUSG00000047242	Taf9b	-1.51368	0.0276359	down
1235	ENSMUSG00000020176	Grb10	-1.51623	0.00164087	down
1236	ENSMUSG00000024104	D6Wsu116e	-1.51636	0.00137461	down
1237	ENSMUSG00000044197	Gpr146	-1.51954	0.00331755	down
1238	ENSMUSG00000034903	Cobll1	-1.52201	0.00130551	down
1239	ENSMUSG00000024776	Stambpl1	-1.52203	0.00605141	down
1240	ENSMUSG00000027875	Hmgcs2	-1.52547	0.000262443	down
1241	ENSMUSG00000044042	Fmn1	-1.53342	0.00652049	down
1242	ENSMUSG00000040434	Gyltl1b	-1.53552	0.000618136	down
1243	ENSMUSG00000019779	Frk	-1.53976	0.0179058	down
1244	ENSMUSG00000026864	Hspa5	-1.5398	0.018011	down
1245	ENSMUSG00000029188	Slc34a2	-1.54515	0.0293602	down
1246	ENSMUSG00000004508	Gab2	-1.54683	0.00843283	down
1247	ENSMUSG00000031292	Cdkl5	-1.5477	0.0137036	down
1248	ENSMUSG00000032698	Lmo2	-1.5512	0.0042847	down
1249	ENSMUSG00000024193	Phf1	-1.55238	0.00819608	down
1250	ENSMUSG00000028073	Pear1	-1.56265	0.0197165	down
1251	ENSMUSG00000024937	Ehbp1l1	-1.56708	0.0473608	down
1252	ENSMUSG00000025815	Dhtkd1	-1.56897	0.00866671	down
1253	ENSMUSG00000024074	Crim1	-1.57078	0.0236388	down
1254	ENSMUSG00000032652	Crebl2	-1.57236	0.000199855	down
1255	ENSMUSG00000043629	1700019D03Rik	-1.57347	0.00403088	down
1256	ENSMUSG00000054843	Atrnl1	-1.57348	0.0365949	down
1257	ENSMUSG00000030770	Parva	-1.57676	0.0189638	down
1258	ENSMUSG00000049804	Armcx4	-1.57791	0.0124712	down
1259	ENSMUSG00000023393	Slc17a9	-1.57869	0.0235724	down
1260	ENSMUSG00000028833	Ncdn	-1.58189	0.0129509	down
1261	ENSMUSG00000031534	AI316807	-1.58247	0.00218457	down
1262	ENSMUSG00000024018	1110021J02Rik	-1.58476	0.000525564	down
1263	ENSMUSG00000031840	Rab3a	-1.5915	0.00308333	down
1264	ENSMUSG00000090677	D930019O06Rik	-1.59677	0.00679825	down
1265	ENSMUSG00000034254	Agpat1	-1.59714	0.000610625	down
1266	ENSMUSG00000050520	Cldn8	-1.59878	0.00823927	down
1267	ENSMUSG00000051851	Cxx1c	-1.59923	0.0343924	down
1268	ENSMUSG00000027452	Acss1	-1.6001	0.0003119	down
1269	ENSMUSG00000014786	Slc9a5	-1.60053	0.0100822	down
1270	ENSMUSG00000032353	Tmed3	-1.60549	0.00236352	down
1271	ENSMUSG00000048537	Phldb1	-1.60714	0.00127913	down
1272	ENSMUSG00000035349	Mia2	-1.61735	0.0236593	down
1273	ENSMUSG00000043943	Naalad2	-1.62477	0.0310378	down
1274	ENSMUSG00000025823	Pdia4	-1.62845	0.00690199	down
1275	ENSMUSG00000031066	Usp11	-1.63102	0.0343154	down
1276	ENSMUSG00000038633	Degs1	-1.63351	0.00457086	down
1277	ENSMUSG00000029161	Cgref1	-1.63402	0.0117609	down
1278	ENSMUSG00000007783	Cpt1c	-1.6433	0.00230377	down
1279	ENSMUSG00000031616	Ednra	-1.64456	0.0414849	down
1280	ENSMUSG00000029661	Col1a2	-1.64478	0.0344073	down
1281	ENSMUSG00000041633	Kctd12b	-1.64621	0.00510658	down
1282	ENSMUSG00000026932	Nacc2	-1.65189	0.000606363	down
1283	ENSMUSG00000026837	Col5a1	-1.66091	0.0271754	down
1284	ENSMUSG00000017765	Slc12a4	-1.66739	0.0196254	down
1285	ENSMUSG00000024556	Me2	-1.66971	0.00164095	down
1286	ENSMUSG00000020262	Adarb1	-1.67075	0.0452226	down
1287	ENSMUSG00000030222	Rerg	-1.67736	0.0168823	down
1288	ENSMUSG00000006611	Hfe	-1.67834	0.000415647	down
1289	ENSMUSG00000023829	Slc22a1	-1.68339	0.0141972	down
1290	ENSMUSG00000027698	Nceh1	-1.68524	0.00941288	down
1291	ENSMUSG00000028184	Lphn2	-1.68544	0.033181	down
1292	ENSMUSG00000015981	Stk32c	-1.68733	0.0166058	down
1293	ENSMUSG00000074219	Gm10644	-1.6957	0.00328502	down
1294	ENSMUSG00000022003	Slc25a30	-1.69849	0.0103656	down
1295	ENSMUSG00000058793	Cds2	-1.70326	0.000385065	down
1296	ENSMUSG00000030653	Pde2a	-1.7042	0.00359339	down
1297	ENSMUSG00000031129	Slc9a9	-1.7055	0.00132384	down
1298	ENSMUSG00000028182	Lrriq3	-1.70588	0.00832478	down
1299	ENSMUSG00000031938	4931406C07Rik	-1.70675	0.0339104	down
1300	ENSMUSG00000032194	Kank2	-1.71565	0.00716967	down
1301	ENSMUSG00000036192	Rorb	-1.71873	0.00406518	down
1302	ENSMUSG00000020886	Dlg4	-1.7208	0.0215165	down
1303	ENSMUSG00000030824	Nucb1	-1.72291	0.00696681	down
1304	ENSMUSG00000018672	Copz2	-1.7231	0.0392242	down
1305	ENSMUSG00000061458	Nol10	-1.73111	0.00102415	down
1306	ENSMUSG00000058690	Gcap14	-1.73541	0.00304841	down
1307	ENSMUSG00000024511	Rab27b	-1.73979	0.000218945	down
1308	ENSMUSG00000025969	Nrp2	-1.74314	0.00926756	down
1309	ENSMUSG00000026511	Srp9	-1.74385	0.0025559	down
1310	ENSMUSG00000020405	Fabp6	-1.74523	0.0454656	down
1311	ENSMUSG00000030247	Kcnj8	-1.75607	0.0103229	down
1312	ENSMUSG00000020439	Smtn	-1.75931	0.00180491	down
1313	ENSMUSG00000073293	Nudt10	-1.76051	0.0334372	down
1314	ENSMUSG00000029311	Hsd17b11	-1.76727	0.0056304	down
1315	ENSMUSG00000047250	Ptgs1	-1.76925	0.0226348	down
1316	ENSMUSG00000038372	Gmds	-1.77065	0.0363471	down
1317	ENSMUSG00000055172	C1ra	-1.77227	0.0382981	down
1318	ENSMUSG00000058486	Wdr91	-1.77377	0.00152643	down
1319	ENSMUSG00000032860	P2ry2	-1.77734	0.000105033	down
1320	ENSMUSG00000037053	Azgp1	-1.7775	0.00199805	down
1321	ENSMUSG00000038855	Itpkb	-1.78071	0.00352576	down
1322	ENSMUSG00000028064	Sema4a	-1.78591	0.00928563	down
1323	ENSMUSG00000032366	Tpm1	-1.7905	0.00385732	down
1324	ENSMUSG00000000739	Sult5a1	-1.79689	0.0107642	down
1325	ENSMUSG00000021553	Slc28a3	-1.801	0.0034511	down
1326	ENSMUSG00000066113	Adamtsl1	-1.80851	0.00272924	down
1327	ENSMUSG00000039405	Prss23	-1.80882	0.0489488	down
1328	ENSMUSG00000032238	Rora	-1.80889	0.0397804	down
1329	ENSMUSG00000037166	Ppp1r14a	-1.81084	0.00648026	down
1330	ENSMUSG00000024713	Pcsk5	-1.81183	0.0229972	down
1331	ENSMUSG00000038267	Slc22a23	-1.81292	0.0337979	down
1332	ENSMUSG00000017057	Il13ra1	-1.81305	0.0426604	down
1333	ENSMUSG00000037784	Dzip1l	-1.81418	0.0134697	down
1334	ENSMUSG00000072623	Zfp9	-1.8163	0.0140106	down
1335	ENSMUSG00000074055	Gm10614	-1.81821	0.00675339	down
1336	ENSMUSG00000026586	Prrx1	-1.82606	0.0457181	down
1337	ENSMUSG00000033900	Mtap9	-1.82856	0.0235576	down
1338	ENSMUSG00000038594	Gm9766	-1.8293	0.0130532	down
1339	ENSMUSG00000022793	B4galt4	-1.83064	0.000584874	down
1340	ENSMUSG00000024150	Mcfd2	-1.83159	0.00156866	down
1341	ENSMUSG00000027777	Schip1	-1.83244	0.0148016	down
1342	ENSMUSG00000032718	Mansc1	-1.83359	0.000198801	down
1343	ENSMUSG00000026879	Gsn	-1.84411	0.028581	down
1344	ENSMUSG00000032883	Acsl3	-1.84674	0.0251259	down
1345	ENSMUSG00000021760	Gpx8	-1.8515	0.00385257	down
1346	ENSMUSG00000003559	As3mt	-1.86825	0.000443194	down
1347	ENSMUSG00000001555	Fkbp10	-1.8725	0.0102947	down
1348	ENSMUSG00000039542	Ncam1	-1.87399	0.00163697	down
1349	ENSMUSG00000042498	D330045A20Rik	-1.87534	0.0037347	down
1350	ENSMUSG00000090381	Gm6158	-1.87823	0.0399332	down
1351	ENSMUSG00000021266	Wars	-1.87955	0.000593474	down
1352	ENSMUSG00000034487	Kdelc2	-1.8822	0.000266086	down
1353	ENSMUSG00000057895	Zfp105	-1.88288	0.00773681	down
1354	ENSMUSG00000034532	Fbxo16	-1.8856	0.0487555	down
1355	ENSMUSG00000066233	Tmem42	-1.88739	0.000628695	down
1356	ENSMUSG00000019986	Ahi1	-1.8908	0.039599	down
1357	ENSMUSG00000038587	Akap12	-1.89082	0.000982894	down
1358	ENSMUSG00000021388	Aspn	-1.89325	0.0221315	down
1359	ENSMUSG00000003518	Dusp3	-1.89405	0.000511184	down
1360	ENSMUSG00000034853	Acot11	-1.89454	0.000646482	down
1361	ENSMUSG00000033910	Gucy1a3	-1.89706	0.00186351	down
1362	ENSMUSG00000036452	Arhgap26	-1.89968	0.00259677	down
1363	ENSMUSG00000032192	Gnb5	-1.91653	0.00313998	down
1364	ENSMUSG00000037060	Prkcdbp	-1.92037	0.0300383	down
1365	ENSMUSG00000038312	Edem2	-1.92049	0.00111648	down
1366	ENSMUSG00000022136	Dnajc3	-1.92282	0.00047242	down
1367	ENSMUSG00000029468	P2rx7	-1.92345	0.000362886	down
1368	ENSMUSG00000061740	Cyp2d22	-1.94027	0.0252483	down
1369	ENSMUSG00000022769	Sdf2l1	-1.94211	0.00146666	down
1370	ENSMUSG00000024778	Fas	-1.95262	0.00106896	down
1371	ENSMUSG00000037211	Spry1	-1.95984	0.0129935	down
1372	ENSMUSG00000029287	Tgfbr3	-1.96181	0.0216325	down
1373	ENSMUSG00000055493	Epm2a	-1.96215	0.00425446	down
1374	ENSMUSG00000042743	Sgtb	-1.96229	0.0348705	down
1375	ENSMUSG00000067629	Syngap1	-1.97074	0.00197891	down
1376	ENSMUSG00000018623	Mmp7	-1.973	0.0329413	down
1377	ENSMUSG00000011034	Slc5a1	-1.97326	0.000101648	down
1378	ENSMUSG00000086382	Gm13705	-1.97652	0.0269538	down
1379	ENSMUSG00000044807	Zfp354c	-1.97669	0.0217643	down
1380	ENSMUSG00000071567	A830039N20Rik	-1.97747	0.00656758	down
1381	ENSMUSG00000026223	Itm2c	-1.98184	0.0059205	down
1382	ENSMUSG00000030701	Plekhb1	-1.98279	0.0284632	down
1383	ENSMUSG00000048988	Elfn1	-1.98353	0.0317654	down
1384	ENSMUSG00000026817	Ak1	-1.98465	0.00219228	down
1385	ENSMUSG00000002504	Slc9a3r2	-1.98469	5.56222e-05	down
1386	ENSMUSG00000020848	Doc2b	-1.98803	0.00987138	down
1387	ENSMUSG00000035878	Agphd1	-1.99143	0.00169719	down
1388	ENSMUSG00000031951	Tmem231	-1.99164	0.00164159	down
1389	ENSMUSG00000079038	D130040H23Rik	-1.9932	0.0105583	down
1390	ENSMUSG00000003452	Bicd1	-1.99547	0.000388421	down
1391	ENSMUSG00000002059	Rab34	-1.997	0.00446011	down
1392	ENSMUSG00000087651	1500009L16Rik	-1.9978	0.0299251	down
1393	ENSMUSG00000075044	Slc22a29	-1.99816	0.0417694	down
1394	ENSMUSG00000027210	Meis2	-1.99963	0.00328814	down
1395	ENSMUSG00000025586	Cpeb1	-2.00182	0.0310635	down
1396	ENSMUSG00000020044	Timp3	-2.00542	0.000149111	down
1397	ENSMUSG00000079188	Gm7694	-2.00757	0.0091774	down
1398	ENSMUSG00000033460	Armcx1	-2.01109	0.00989374	down
1399	ENSMUSG00000033174	Mgll	-2.01164	0.000218541	down
1400	ENSMUSG00000024253	Dync2li1	-2.01414	0.0004773	down
1401	ENSMUSG00000029189	Sel1l3	-2.02147	0.00609042	down
1402	ENSMUSG00000037736	Limch1	-2.02274	0.000638274	down
1403	ENSMUSG00000023272	Creld2	-2.02379	0.000174276	down
1404	ENSMUSG00000053644	Aldh7a1	-2.02868	0.00523789	down
1405	ENSMUSG00000027102	Hoxd8	-2.03016	0.0327411	down
1406	ENSMUSG00000054855	Rnd1	-2.03024	0.00879126	down
1407	ENSMUSG00000003531	Dgcr6	-2.03083	0.00104576	down
1408	ENSMUSG00000027221	Chst1	-2.03257	0.0475158	down
1409	ENSMUSG00000021493	Pdlim7	-2.03322	0.00673892	down
1410	ENSMUSG00000038963	Slco4a1	-2.03579	0.0351113	down
1411	ENSMUSG00000030200	Bcl2l14	-2.04553	0.00983428	down
1412	ENSMUSG00000020227	Irak3	-2.05703	0.010611	down
1413	ENSMUSG00000032492	Pth1r	-2.06268	0.0242283	down
1414	ENSMUSG00000059439	Bcas3	-2.06338	0.00508527	down
1415	ENSMUSG00000009376	Met	-2.06339	0.000206923	down
1416	ENSMUSG00000092386	Gm20536	-2.06624	0.0173338	down
1417	ENSMUSG00000079481	Nhsl2	-2.06692	0.000438227	down
1418	ENSMUSG00000020964	Sel1l	-2.07032	0.00122139	down
1419	ENSMUSG00000042363	1110067D22Rik	-2.07726	0.00835564	down
1420	ENSMUSG00000031520	Vegfc	-2.07806	0.00761469	down
1421	ENSMUSG00000018427	Ypel2	-2.08505	0.00262128	down
1422	ENSMUSG00000026663	Atf6	-2.0869	0.00103715	down
1423	ENSMUSG00000022754	Tmem45a	-2.09276	0.000846241	down
1424	ENSMUSG00000020889	Nr1d1	-2.09684	0.00716901	down
1425	ENSMUSG00000017978	Cadps2	-2.09781	0.0162447	down
1426	ENSMUSG00000004360	9330159F19Rik	-2.10666	0.0028036	down
1427	ENSMUSG00000025656	Arhgef9	-2.10832	0.00529661	down
1428	ENSMUSG00000018752	BC096441	-2.11034	0.00255328	down
1429	ENSMUSG00000060227	Casc4	-2.11219	0.011061	down
1430	ENSMUSG00000022061	Nkx3-1	-2.11636	0.0369773	down
1431	ENSMUSG00000015083	C8g	-2.11646	0.0107202	down
1432	ENSMUSG00000005973	Rcn1	-2.12233	0.00028442	down
1433	ENSMUSG00000044345	Marveld1	-2.12345	0.0010004	down
1434	ENSMUSG00000027227	Sord	-2.13597	0.0150489	down
1435	ENSMUSG00000030287	Itpr2	-2.13612	0.000789112	down
1436	ENSMUSG00000047361	Gm973	-2.1376	0.046103	down
1437	ENSMUSG00000029994	Anxa4	-2.13952	0.00234642	down
1438	ENSMUSG00000085455	1810059H22Rik	-2.14222	0.0077164	down
1439	ENSMUSG00000009614	Sardh	-2.14223	0.0132066	down
1440	ENSMUSG00000034614	Pik3ip1	-2.14867	0.000515274	down
1441	ENSMUSG00000029470	P2rx4	-2.16046	0.00136574	down
1442	ENSMUSG00000056486	Chn1	-2.16732	0.00383521	down
1443	ENSMUSG00000043259	Fam13c	-2.1701	0.0062049	down
1444	ENSMUSG00000002831	Plin4	-2.1743	0.0148158	down
1445	ENSMUSG00000038552	Fndc4	-2.17587	0.0263556	down
1446	ENSMUSG00000036854	Hspb6	-2.18247	0.00282229	down
1447	ENSMUSG00000029163	Emilin1	-2.18396	0.0302501	down
1448	ENSMUSG00000055368	Slc6a2	-2.18772	0.00250918	down
1449	ENSMUSG00000048218	Amigo2	-2.19285	0.00193875	down
1450	ENSMUSG00000027420	Bfsp1	-2.1976	0.0120965	down
1451	ENSMUSG00000000385	Tmprss2	-2.20751	0.0403506	down
1452	ENSMUSG00000021876	Rnase4	-2.21066	0.000769929	down
1453	ENSMUSG00000020814	Mxra7	-2.2112	0.0181826	down
1454	ENSMUSG00000032332	Col12a1	-2.21267	0.00108356	down
1455	ENSMUSG00000031442	Mcf2l	-2.21386	0.00235964	down
1456	ENSMUSG00000028339	Col15a1	-2.21517	0.00130306	down
1457	ENSMUSG00000027750	Postn	-2.21553	0.00682217	down
1458	ENSMUSG00000028445	Enho	-2.21695	0.0448503	down
1459	ENSMUSG00000039084	Chad	-2.23005	0.010141	down
1460	ENSMUSG00000024774	Ankrd22	-2.23059	0.0214764	down
1461	ENSMUSG00000040289	Hey1	-2.23547	0.0197681	down
1462	ENSMUSG00000021866	Anxa11	-2.24123	0.00856156	down
1463	ENSMUSG00000032528	Vipr1	-2.24192	0.028211	down
1464	ENSMUSG00000003477	Inmt	-2.24355	0.0298398	down
1465	ENSMUSG00000021846	Peli2	-2.24859	0.0134072	down
1466	ENSMUSG00000001521	Tulp3	-2.24939	0.0397913	down
1467	ENSMUSG00000024803	Ankrd1	-2.25333	0.0226902	down
1468	ENSMUSG00000045954	Sdpr	-2.25931	0.0308421	down
1469	ENSMUSG00000048387	Osr1	-2.25997	0.00309815	down
1470	ENSMUSG00000034258	Mfsd7c	-2.26201	0.00226732	down
1471	ENSMUSG00000029769	Ccdc136	-2.26302	0.003179	down
1472	ENSMUSG00000052534	Pbx1	-2.26402	0.0250986	down
1473	ENSMUSG00000037406	Htra4	-2.26491	0.0126341	down
1474	ENSMUSG00000021838	Samd4	-2.26947	0.00420404	down
1475	ENSMUSG00000024777	Ppp2r5b	-2.26978	0.000838433	down
1476	ENSMUSG00000028078	Dclk2	-2.27031	0.0250522	down
1477	ENSMUSG00000057963	Itpk1	-2.27221	0.00039925	down
1478	ENSMUSG00000045725	Prr15	-2.27404	0.0105682	down
1479	ENSMUSG00000029772	Ahcyl2	-2.2775	0.000396525	down
1480	ENSMUSG00000001119	Col6a1	-2.2776	0.00885786	down
1481	ENSMUSG00000020241	Col6a2	-2.28263	0.0112457	down
1482	ENSMUSG00000046768	Rhoj	-2.28929	0.0051026	down
1483	ENSMUSG00000003992	Ssbp2	-2.2921	0.0476521	down
1484	ENSMUSG00000037278	Tmem97	-2.29245	0.0178153	down
1485	ENSMUSG00000024535	Snx24	-2.29355	0.000175096	down
1486	ENSMUSG00000026259	Ngef	-2.29745	0.00201494	down
1487	ENSMUSG00000028699	Tspan1	-2.30738	0.00229724	down
1488	ENSMUSG00000028794	A3galt2	-2.32266	0.00575232	down
1489	ENSMUSG00000061306	Slc38a10	-2.32374	0.000857466	down
1490	ENSMUSG00000020571	Pdia6	-2.32788	0.00225483	down
1491	ENSMUSG00000031561	Odz3	-2.32918	0.00459541	down
1492	ENSMUSG00000035299	Mid1	-2.33143	0.0186387	down
1493	ENSMUSG00000022987	Zfp641	-2.33286	0.0417662	down
1494	ENSMUSG00000039601	Rcan2	-2.33352	0.0220577	down
1495	ENSMUSG00000032826	Ank2	-2.33494	0.00142472	down
1496	ENSMUSG00000027217	Tspan18	-2.33633	0.0242509	down
1497	ENSMUSG00000006342	Susd2	-2.34658	0.0280839	down
1498	ENSMUSG00000031486	Gpr124	-2.3466	0.0126395	down
1499	ENSMUSG00000019699	Akt3	-2.35174	0.000349379	down
1500	ENSMUSG00000018740	Slc25a35	-2.35471	0.00954224	down
1501	ENSMUSG00000087006	Gm13889	-2.36653	0.00524678	down
1502	ENSMUSG00000007655	Cav1	-2.37146	0.0368271	down
1503	ENSMUSG00000078486	2310042D19Rik	-2.37446	0.016016	down
1504	ENSMUSG00000074415	2610203C20Rik	-2.3759	0.0294784	down
1505	ENSMUSG00000032285	Dnaja4	-2.38225	0.00288744	down
1506	ENSMUSG00000086705	Gm16894	-2.38981	0.0130563	down
1507	ENSMUSG00000029309	Sparcl1	-2.39812	0.00030277	down
1508	ENSMUSG00000012350	Ehf	-2.4009	0.00327529	down
1509	ENSMUSG00000025007	Aldh18a1	-2.403	0.00278693	down
1510	ENSMUSG00000038721	Hoxb7	-2.41175	0.0037079	down
1511	ENSMUSG00000002688	Prkd1	-2.41232	0.00161166	down
1512	ENSMUSG00000026090	2010300C02Rik	-2.41512	0.00875947	down
1513	ENSMUSG00000020620	Abca8b	-2.42905	0.0399523	down
1514	ENSMUSG00000001642	Akr1b3	-2.43447	0.00772204	down
1515	ENSMUSG00000027208	Fgf7	-2.43614	0.00366603	down
1516	ENSMUSG00000059824	Dbp	-2.44012	0.00528764	down
1517	ENSMUSG00000008136	Fhl2	-2.44312	0.0112194	down
1518	ENSMUSG00000007097	Atp1a2	-2.44681	0.00206217	down
1519	ENSMUSG00000063142	Kcnma1	-2.45838	4.72133e-05	down
1520	ENSMUSG00000032965	Ift57	-2.46845	0.000572466	down
1521	ENSMUSG00000086381	AV064505	-2.47729	0.0227199	down
1522	ENSMUSG00000002384	Bmp8b	-2.50381	0.00307385	down
1523	ENSMUSG00000052062	Pard3b	-2.50504	0.0332851	down
1524	ENSMUSG00000024897	Apba1	-2.5085	0.0396508	down
1525	ENSMUSG00000042254	Cilp	-2.51303	0.0324134	down
1526	ENSMUSG00000051359	Ncald	-2.51873	0.00585552	down
1527	ENSMUSG00000040836	Gpr161	-2.52068	0.0498264	down
1528	ENSMUSG00000050503	Fbxl22	-2.52207	0.00204333	down
1529	ENSMUSG00000028488	Sh3gl2	-2.52233	0.0337925	down
1530	ENSMUSG00000050064	Zfp697	-2.52516	0.000591292	down
1531	ENSMUSG00000070605	Gm13251	-2.53064	0.00705338	down
1532	ENSMUSG00000054659	Pm20d2	-2.53915	0.000397137	down
1533	ENSMUSG00000024403	Atp6v1g2	-2.55335	0.000384613	down
1534	ENSMUSG00000026255	Efhd1	-2.55827	0.0261347	down
1535	ENSMUSG00000056427	Slit3	-2.56108	0.0351211	down
1536	ENSMUSG00000067158	Col4a4	-2.5612	0.0369708	down
1537	ENSMUSG00000032064	Dixdc1	-2.5618	0.0161721	down
1538	ENSMUSG00000016918	Sulf1	-2.56182	0.0464497	down
1539	ENSMUSG00000025213	Kazald1	-2.56655	0.025331	down
1540	ENSMUSG00000021798	Ldb3	-2.57044	0.0111395	down
1541	ENSMUSG00000086515	Gm16292	-2.57048	0.0264437	down
1542	ENSMUSG00000021065	Fut8	-2.57134	0.00153085	down
1543	ENSMUSG00000035407	Kank4	-2.57305	0.00055089	down
1544	ENSMUSG00000021573	Tppp	-2.5748	0.0150475	down
1545	ENSMUSG00000006675	P4htm	-2.58048	0.0426978	down
1546	ENSMUSG00000033209	Ttc28	-2.58078	0.00417207	down
1547	ENSMUSG00000037254	Itih2	-2.58337	0.00097637	down
1548	ENSMUSG00000022864	D16Ertd472e	-2.58522	0.018484	down
1549	ENSMUSG00000027996	Sfrp2	-2.58759	0.0413229	down
1550	ENSMUSG00000073858	Itpripl2	-2.58848	0.0452521	down
1551	ENSMUSG00000049191	Rgag4	-2.59312	0.00575707	down
1552	ENSMUSG00000048450	Msx1	-2.59432	0.012905	down
1553	ENSMUSG00000030518	Fam189a1	-2.60384	0.00161797	down
1554	ENSMUSG00000031387	Renbp	-2.61031	0.0446525	down
1555	ENSMUSG00000019326	Aoc3	-2.61326	0.00144637	down
1556	ENSMUSG00000050967	Creg2	-2.62146	0.0445703	down
1557	ENSMUSG00000022229	Atp12a	-2.62401	0.000745292	down
1558	ENSMUSG00000001120	Pcbp3	-2.63097	0.00168048	down
1559	ENSMUSG00000020155	Kcnmb1	-2.65417	0.0208463	down
1560	ENSMUSG00000038692	Hoxb4	-2.66365	0.00290699	down
1561	ENSMUSG00000053398	Phgdh	-2.66841	0.000672952	down
1562	ENSMUSG00000003273	Car11	-2.66899	0.0339169	down
1563	ENSMUSG00000040359	1810074P20Rik	-2.6842	0.000792659	down
1564	ENSMUSG00000026471	Mr1	-2.687	0.00627757	down
1565	ENSMUSG00000062980	A430107O13Rik	-2.69186	0.0259025	down
1566	ENSMUSG00000054453	Sytl5	-2.69199	0.0481801	down
1567	ENSMUSG00000031342	Gpm6b	-2.69299	0.00253867	down
1568	ENSMUSG00000024049	Myom1	-2.69328	6.52388e-05	down
1569	ENSMUSG00000028469	Npr2	-2.70226	0.0229401	down
1570	ENSMUSG00000009092	Derl3	-2.71662	0.0443544	down
1571	ENSMUSG00000079644	Gm1110	-2.72726	0.00143387	down
1572	ENSMUSG00000025348	Itga7	-2.73167	0.020645	down
1573	ENSMUSG00000019872	Smpdl3a	-2.73784	0.0136661	down
1574	ENSMUSG00000034472	Rasd2	-2.75146	0.0183981	down
1575	ENSMUSG00000017204	Gsdma	-2.75716	0.00654088	down
1576	ENSMUSG00000035390	Brsk1	-2.76734	0.00201388	down
1577	ENSMUSG00000035095	Fam167a	-2.78107	0.0355323	down
1578	ENSMUSG00000030670	Cyp2r1	-2.78242	0.00747888	down
1579	ENSMUSG00000022261	Sdc2	-2.78418	0.0135172	down
1580	ENSMUSG00000028476	Reck	-2.78418	0.0293001	down
1581	ENSMUSG00000044072	Eml6	-2.79505	0.000383032	down
1582	ENSMUSG00000058297	Spock2	-2.79968	0.0131222	down
1583	ENSMUSG00000042761	Mrap2	-2.81001	0.00149065	down
1584	ENSMUSG00000020256	Aldh1l2	-2.82619	0.000210827	down
1585	ENSMUSG00000045875	Adra1a	-2.83754	0.0343057	down
1586	ENSMUSG00000032110	Acrv1	-2.84772	0.0113864	down
1587	ENSMUSG00000028641	Lepre1	-2.8804	0.0063752	down
1588	ENSMUSG00000034898	Filip1	-2.88162	0.000480439	down
1589	ENSMUSG00000029752	Asns	-2.88715	0.00135678	down
1590	ENSMUSG00000034118	Tpst1	-2.88815	0.000573179	down
1591	ENSMUSG00000018566	Slc2a4	-2.90733	0.023154	down
1592	ENSMUSG00000043518	Rai2	-2.91647	0.000156834	down
1593	ENSMUSG00000038193	Hand2	-2.91767	0.0347151	down
1594	ENSMUSG00000040260	Daam2	-2.91966	0.00311623	down
1595	ENSMUSG00000045103	Dmd	-2.92729	0.000189321	down
1596	ENSMUSG00000035896	Rnase1	-2.94904	0.00956852	down
1597	ENSMUSG00000042834	D0H4S114	-2.94974	0.00071478	down
1598	ENSMUSG00000028979	Masp2	-2.94994	0.0117921	down
1599	ENSMUSG00000026421	Csrp1	-2.955	0.00619077	down
1600	ENSMUSG00000032827	Ppp1r9a	-2.95878	0.0429347	down
1601	ENSMUSG00000049532	Sall2	-2.96148	0.00279451	down
1602	ENSMUSG00000004151	Etv1	-2.96398	0.00147329	down
1603	ENSMUSG00000041737	Tmem45b	-2.97606	0.0114823	down
1604	ENSMUSG00000047797	Gjb1	-2.97921	0.020431	down
1605	ENSMUSG00000051890	Klhdc1	-2.98902	0.00799147	down
1606	ENSMUSG00000037426	Depdc5	-3.00909	6.74316e-05	down
1607	ENSMUSG00000020000	Moxd1	-3.01599	0.0337244	down
1608	ENSMUSG00000072115	Ang	-3.01876	0.031767	down
1609	ENSMUSG00000029838	Ptn	-3.02264	0.00238772	down
1610	ENSMUSG00000028631	Kcnq4	-3.03063	0.048613	down
1611	ENSMUSG00000038042	Ptpdc1	-3.03086	0.00183783	down
1612	ENSMUSG00000034842	Art3	-3.03557	0.00090651	down
1613	ENSMUSG00000024378	Stard4	-3.04512	0.000273125	down
1614	ENSMUSG00000020787	P2rx1	-3.04675	0.00784341	down
1615	ENSMUSG00000045414	1190002N15Rik	-3.04853	0.000726006	down
1616	ENSMUSG00000003355	Fkbp11	-3.05042	0.00103607	down
1617	ENSMUSG00000044365	Cxxc4	-3.06048	0.00304728	down
1618	ENSMUSG00000087413	Gm11266	-3.06603	0.000683597	down
1619	ENSMUSG00000020953	Coch	-3.06791	0.0319401	down
1620	ENSMUSG00000030560	Ctsc	-3.07063	0.00242336	down
1621	ENSMUSG00000040428	Plekha4	-3.073	0.0450158	down
1622	ENSMUSG00000022993	4930415O20Rik	-3.07607	0.00171777	down
1623	ENSMUSG00000033882	Rbm46	-3.10078	0.00854328	down
1624	ENSMUSG00000023191	Leprel2	-3.11532	0.00359255	down
1625	ENSMUSG00000042284	Itga1	-3.11686	0.00166124	down
1626	ENSMUSG00000026888	Grb14	-3.12259	0.00139407	down
1627	ENSMUSG00000032648	Pygm	-3.13372	0.000334817	down
1628	ENSMUSG00000048279	Sacs	-3.13595	0.0297514	down
1629	ENSMUSG00000031202	Rab39b	-3.13602	3.13401e-05	down
1630	ENSMUSG00000030401	Rtn2	-3.14475	0.00119772	down
1631	ENSMUSG00000036611	Eepd1	-3.15904	7.77961e-05	down
1632	ENSMUSG00000059401	Mamld1	-3.17155	0.00119305	down
1633	ENSMUSG00000037225	Fgf2	-3.19236	0.0378288	down
1634	ENSMUSG00000050965	Prkca	-3.19533	0.000249396	down
1635	ENSMUSG00000037621	Atoh8	-3.19947	0.00295861	down
1636	ENSMUSG00000052920	Prkg1	-3.23676	0.00146513	down
1637	ENSMUSG00000090084	Srpx	-3.24561	0.0339508	down
1638	ENSMUSG00000041577	Prelp	-3.25133	0.0426993	down
1639	ENSMUSG00000019796	Lrp11	-3.26251	0.000922922	down
1640	ENSMUSG00000040170	Fmo2	-3.26965	0.00151681	down
1641	ENSMUSG00000039485	Tspyl4	-3.27718	0.0115706	down
1642	ENSMUSG00000031328	Flna	-3.2914	0.000965371	down
1643	ENSMUSG00000029636	Wasf3	-3.30452	0.00499579	down
1644	ENSMUSG00000039611	2810432L12Rik	-3.31615	0.00684793	down
1645	ENSMUSG00000000278	Scpep1	-3.33134	0.0405501	down
1646	ENSMUSG00000019124	Scrn1	-3.33604	9.23209e-05	down
1647	ENSMUSG00000031327	Chic1	-3.34614	0.00118204	down
1648	ENSMUSG00000038527	C1rl	-3.35265	0.0175676	down
1649	ENSMUSG00000035258	Abi3bp	-3.35375	0.032664	down
1650	ENSMUSG00000031997	Trpc6	-3.35763	0.00318047	down
1651	ENSMUSG00000073675	Gm10561	-3.35964	0.00415699	down
1652	ENSMUSG00000048126	Col6a3	-3.36903	0.0092183	down
1653	ENSMUSG00000024114	Prss41	-3.37032	0.00082449	down
1654	ENSMUSG00000059562	Ccdc154	-3.37164	0.0212113	down
1655	ENSMUSG00000048763	Hoxb3	-3.38025	0.000983097	down
1656	ENSMUSG00000040852	Plekhh2	-3.38097	0.0337432	down
1657	ENSMUSG00000037922	Bank1	-3.4131	0.0311163	down
1658	ENSMUSG00000027859	Ngf	-3.43228	0.00959426	down
1659	ENSMUSG00000040118	Cacna2d1	-3.43502	0.00664765	down
1660	ENSMUSG00000001270	Ckb	-3.43747	0.000332488	down
1661	ENSMUSG00000052516	Robo2	-3.44715	0.033267	down
1662	ENSMUSG00000038700	Hoxb5	-3.46618	0.000884683	down
1663	ENSMUSG00000048503	Tmem136	-3.47083	0.00588554	down
1664	ENSMUSG00000042258	Isl1	-3.47086	0.0386741	down
1665	ENSMUSG00000063564	Col23a1	-3.48178	0.000679802	down
1666	ENSMUSG00000041741	Pde3a	-3.5072	0.000632746	down
1667	ENSMUSG00000036585	Fgf1	-3.50974	0.00176753	down
1668	ENSMUSG00000024395	Lims2	-3.51129	0.00259223	down
1669	ENSMUSG00000060882	Kcnd2	-3.52286	0.00102187	down
1670	ENSMUSG00000013921	Clip3	-3.53659	0.00445905	down
1671	ENSMUSG00000042985	Upk3b	-3.55034	0.0303377	down
1672	ENSMUSG00000053199	Arhgap20	-3.5611	0.031023	down
1673	ENSMUSG00000021263	Degs2	-3.56562	0.0141767	down
1674	ENSMUSG00000026701	Prdx6	-3.58484	0.000390585	down
1675	ENSMUSG00000060275	Nrg2	-3.59761	0.0342719	down
1676	ENSMUSG00000049047	Armcx3	-3.60047	2.17036e-05	down
1677	ENSMUSG00000079355	Ccrl1	-3.60053	0.0147035	down
1678	ENSMUSG00000019856	Fam184a	-3.62057	0.000274669	down
1679	ENSMUSG00000025104	Hdgfrp3	-3.62146	0.0205252	down
1680	ENSMUSG00000049436	Upk1b	-3.62181	0.0190872	down
1681	ENSMUSG00000030782	Tgfb1i1	-3.63205	6.92612e-05	down
1682	ENSMUSG00000000690	Hoxb6	-3.64024	8.10067e-05	down
1683	ENSMUSG00000031451	Gas6	-3.64999	0.0304522	down
1684	ENSMUSG00000032387	Rbpms2	-3.65728	0.000491031	down
1685	ENSMUSG00000021200	Asb2	-3.68162	0.00771309	down
1686	ENSMUSG00000056185	Snx32	-3.68312	0.00253751	down
1687	ENSMUSG00000091251	Kiss1	-3.69739	0.0402446	down
1688	ENSMUSG00000039323	Igfbp2	-3.7099	0.0233995	down
1689	ENSMUSG00000086957	Gm13869	-3.72048	0.0174614	down
1690	ENSMUSG00000026980	Ly75	-3.73455	0.0439636	down
1691	ENSMUSG00000087013	2610027K06Rik	-3.73563	0.000837399	down
1692	ENSMUSG00000022803	Popdc2	-3.73692	0.00117915	down
1693	ENSMUSG00000047330	Kcne4	-3.74161	0.000392294	down
1694	ENSMUSG00000053647	Gpr30	-3.75277	0.00113701	down
1695	ENSMUSG00000047759	Hs3st3a1	-3.7805	0.00192905	down
1696	ENSMUSG00000027254	Mtap1a	-3.78719	0.00282135	down
1697	ENSMUSG00000025666	Tmem47	-3.78907	1.16106e-05	down
1698	ENSMUSG00000039126	Prune2	-3.8204	0.0113358	down
1699	ENSMUSG00000042589	Cux2	-3.82047	0.0111057	down
1700	ENSMUSG00000026840	Lamc3	-3.83647	0.0190373	down
1701	ENSMUSG00000028402	Mpdz	-3.84388	0.00460076	down
1702	ENSMUSG00000051228	Nyx	-3.85791	0.00496987	down
1703	ENSMUSG00000025207	Sema4g	-3.86059	0.00547641	down
1704	ENSMUSG00000023959	Clic5	-3.87218	0.0212718	down
1705	ENSMUSG00000013584	Aldh1a2	-3.88195	0.00993738	down
1706	ENSMUSG00000020990	Cdkl1	-3.88391	0.00072044	down
1707	ENSMUSG00000085331	Gm11274	-3.92838	0.00647236	down
1708	ENSMUSG00000031994	Adamts8	-3.98044	0.0155335	down
1709	ENSMUSG00000055114	Anxa13	-4.02523	0.00626964	down
1710	ENSMUSG00000050394	Armcx6	-4.02698	0.00134093	down
1711	ENSMUSG00000002771	Grin2d	-4.03333	0.000106942	down
1712	ENSMUSG00000041293	Gpr110	-4.04542	5.0069e-05	down
1713	ENSMUSG00000089753	Gm11709	-4.08428	0.0195837	down
1714	ENSMUSG00000000093	Tbx2	-4.10701	0.00428382	down
1715	ENSMUSG00000048355	Arxes1	-4.11036	0.0338239	down
1716	ENSMUSG00000032773	Chrm1	-4.11362	0.00793957	down
1717	ENSMUSG00000027186	Elf5	-4.12468	0.00140161	down
1718	ENSMUSG00000041482	Fam38b	-4.14298	7.5186e-05	down
1719	ENSMUSG00000031283	Chrdl1	-4.1503	0.0391197	down
1720	ENSMUSG00000040016	Ptger3	-4.15371	6.60262e-05	down
1721	ENSMUSG00000032028	Fam55b	-4.16688	0.00427846	down
1722	ENSMUSG00000038128	Camk4	-4.16896	0.0253654	down
1723	ENSMUSG00000075334	Rprm	-4.23969	0.0176908	down
1724	ENSMUSG00000044349	Snhg11	-4.26403	0.0298708	down
1725	ENSMUSG00000026691	Fmo3	-4.26849	6.74147e-05	down
1726	ENSMUSG00000040896	Kcnd3	-4.27089	0.000132427	down
1727	ENSMUSG00000041717	Golt1a	-4.27527	0.00531527	down
1728	ENSMUSG00000054640	Slc8a1	-4.2846	0.00611786	down
1729	ENSMUSG00000028989	Angptl7	-4.29474	0.0319677	down
1730	ENSMUSG00000026768	Itga8	-4.31928	0.0147699	down
1731	ENSMUSG00000023886	Smoc2	-4.3197	0.027222	down
1732	ENSMUSG00000055322	Tns1	-4.3217	0.000249141	down
1733	ENSMUSG00000017733	Spinlw1	-4.32755	0.0394978	down
1734	ENSMUSG00000051331	Cacna1c	-4.32787	0.000150061	down
1735	ENSMUSG00000007279	Scube2	-4.33165	0.016488	down
1736	ENSMUSG00000053769	Lysmd1	-4.34353	7.05267e-05	down
1737	ENSMUSG00000039519	Cyp7b1	-4.34886	0.0154031	down
1738	ENSMUSG00000051855	Mest	-4.35093	0.0211427	down
1739	ENSMUSG00000039103	Nexn	-4.38915	0.000809573	down
1740	ENSMUSG00000045613	Chrm2	-4.40338	0.00192673	down
1741	ENSMUSG00000085514	9530048J24Rik	-4.42226	0.0244594	down
1742	ENSMUSG00000063873	Slc24a3	-4.4463	0.00155145	down
1743	ENSMUSG00000029553	Tfec	-4.45611	0.00183327	down
1744	ENSMUSG00000078794	Dact3	-4.50145	0.00546698	down
1745	ENSMUSG00000053963	6330403A02Rik	-4.51064	0.000378979	down
1746	ENSMUSG00000052387	Trpm3	-4.53272	0.00712844	down
1747	ENSMUSG00000052504	Epha3	-4.53938	0.00711983	down
1748	ENSMUSG00000029193	Cckar	-4.55182	0.0377281	down
1749	ENSMUSG00000025006	Sorbs1	-4.55847	0.000313229	down
1750	ENSMUSG00000032118	Fez1	-4.57959	0.0261437	down
1751	ENSMUSG00000021136	Smoc1	-4.60971	0.00686247	down
1752	ENSMUSG00000068522	Aard	-4.62984	0.00125104	down
1753	ENSMUSG00000085362	C030034L19Rik	-4.63123	0.00124246	down
1754	ENSMUSG00000045284	Dcaf12l1	-4.63899	0.00218878	down
1755	ENSMUSG00000068699	Flnc	-4.65124	0.000628866	down
1756	ENSMUSG00000030729	Pgm2l1	-4.66098	0.0003259	down
1757	ENSMUSG00000003746	Man1a	-4.66229	9.84144e-05	down
1758	ENSMUSG00000030088	Aldh1l1	-4.66824	0.00539384	down
1759	ENSMUSG00000020581	Agr2	-4.67451	0.0265649	down
1760	ENSMUSG00000022836	Mylk	-4.69735	0.000204613	down
1761	ENSMUSG00000078161	BC007180	-4.72961	0.0437211	down
1762	ENSMUSG00000039954	Stk32a	-4.76343	0.00183198	down
1763	ENSMUSG00000028246	6230409E13Rik	-4.769	0.00871584	down
1764	ENSMUSG00000029761	Cald1	-4.81048	0.000177895	down
1765	ENSMUSG00000034040	Wbscr17	-4.81712	0.0115836	down
1766	ENSMUSG00000034295	Fhod3	-4.83084	0.000759102	down
1767	ENSMUSG00000033436	Armcx2	-4.8808	0.000294265	down
1768	ENSMUSG00000041272	Tox	-4.88385	0.00154666	down
1769	ENSMUSG00000021373	Cap2	-4.89207	0.000297438	down
1770	ENSMUSG00000056569	Mpz	-4.89461	0.00121073	down
1771	ENSMUSG00000023263	9530002B09Rik	-4.90955	0.00334956	down
1772	ENSMUSG00000074345	Tnfaip8l3	-4.91078	0.0150619	down
1773	ENSMUSG00000031636	Pdlim3	-4.94913	0.0167176	down
1774	ENSMUSG00000042943	4922501L14Rik	-4.95038	0.0238394	down
1775	ENSMUSG00000036766	Dner	-4.9762	0.0198593	down
1776	ENSMUSG00000064224	Gsdma3	-4.98479	0.00178501	down
1777	ENSMUSG00000009097	Tbx1	-5.00875	0.0103748	down
1778	ENSMUSG00000034780	B3galt1	-5.02248	0.000305057	down
1779	ENSMUSG00000000948	Snrpn	-5.05111	0.000218495	down
1780	ENSMUSG00000053519	Kcnip1	-5.08224	0.00612976	down
1781	ENSMUSG00000038209	Itln1	-5.11746	0.00998008	down
1782	ENSMUSG00000005611	Mrvi1	-5.1312	3.96215e-05	down
1783	ENSMUSG00000027457	Snph	-5.13566	0.00644551	down
1784	ENSMUSG00000019880	Rspo3	-5.15952	0.00819192	down
1785	ENSMUSG00000090223	Pcp4	-5.17024	0.00173132	down
1786	ENSMUSG00000027858	Tspan2	-5.20122	0.00049904	down
1787	ENSMUSG00000005628	Tmod4	-5.2141	5.08897e-05	down
1788	ENSMUSG00000044976	Wdr72	-5.21538	0.0148769	down
1789	ENSMUSG00000024784	Gpha2	-5.23493	0.00768323	down
1790	ENSMUSG00000027861	Casq2	-5.25814	8.6831e-05	down
1791	ENSMUSG00000074448	Gm5615	-5.31346	0.000930769	down
1792	ENSMUSG00000029436	Mmp17	-5.36473	0.000676311	down
1793	ENSMUSG00000058656	Samd12	-5.37538	5.22814e-05	down
1794	ENSMUSG00000073530	Pappa2	-5.37709	0.010518	down
1795	ENSMUSG00000070531	Wfdc6b	-5.39037	0.0291301	down
1796	ENSMUSG00000020566	Atp6v1c2	-5.39978	0.00232208	down
1797	ENSMUSG00000040412	5330417C22Rik	-5.40499	0.00943487	down
1798	ENSMUSG00000071317	Bves	-5.41058	0.00522938	down
1799	ENSMUSG00000037660	Gdf7	-5.42082	0.0103616	down
1800	ENSMUSG00000025576	Rbfox3	-5.43207	0.00614225	down
1801	ENSMUSG00000087032	Gm13874	-5.53843	0.000305904	down
1802	ENSMUSG00000034768	Asb16	-5.54641	0.000531215	down
1803	ENSMUSG00000092005	C1rb	-5.54733	0.0329625	down
1804	ENSMUSG00000021416	Eci3	-5.57041	0.00684838	down
1805	ENSMUSG00000084888	Gm16908	-5.59347	0.000950634	down
1806	ENSMUSG00000022861	Dgkg	-5.63619	0.00212377	down
1807	ENSMUSG00000084765	Gm16998	-5.64426	0.00408646	down
1808	ENSMUSG00000041731	Pgm5	-5.64609	0.00398321	down
1809	ENSMUSG00000086946	Gm15527	-5.64649	0.00895369	down
1810	ENSMUSG00000026527	Rgs7	-5.65305	0.000543532	down
1811	ENSMUSG00000038541	Srd5a2	-5.65556	0.00425485	down
1812	ENSMUSG00000079186	Gzmc	-5.66569	0.00259125	down
1813	ENSMUSG00000006221	Hspb7	-5.70183	0.00747479	down
1814	ENSMUSG00000055373	Fut9	-5.75875	0.0310043	down
1815	ENSMUSG00000035811	Ugt2b35	-5.86459	0.00921373	down
1816	ENSMUSG00000033316	Galnt9	-5.87057	0.00416005	down
1817	ENSMUSG00000046442	Ppm1e	-5.90693	0.000180993	down
1818	ENSMUSG00000022840	Adcy5	-5.91046	0.000290968	down
1819	ENSMUSG00000066362	Rps13-ps1	-5.95881	0.034991	down
1820	ENSMUSG00000059991	Nptx2	-5.9675	0.0109347	down
1821	ENSMUSG00000084803	5830444B04Rik	-5.96969	0.00133277	down
1822	ENSMUSG00000031748	Gnao1	-6.06227	0.000792026	down
1823	ENSMUSG00000032085	Tagln	-6.13137	0.00132985	down
1824	ENSMUSG00000011008	Mcoln2	-6.14132	0.0157333	down
1825	ENSMUSG00000031543	Ank1	-6.18285	0.00425587	down
1826	ENSMUSG00000000560	Gabra2	-6.20104	0.000850242	down
1827	ENSMUSG00000020542	Myocd	-6.20633	0.00137398	down
1828	ENSMUSG00000054477	Kcnn2	-6.24595	7.13224e-05	down
1829	ENSMUSG00000050315	Synpo2	-6.29561	8.75427e-05	down
1830	ENSMUSG00000032502	Stac	-6.36563	0.00249415	down
1831	ENSMUSG00000017817	Jph2	-6.37816	7.18412e-05	down
1832	ENSMUSG00000004633	Chn2	-6.40685	0.00154191	down
1833	ENSMUSG00000086254	3100003L05Rik	-6.51679	0.00381391	down
1834	ENSMUSG00000067818	Myl9	-6.53459	0.000568649	down
1835	ENSMUSG00000034584	Exph5	-6.54926	0.000165181	down
1836	ENSMUSG00000026354	Lct	-6.6151	0.00589458	down
1837	ENSMUSG00000035783	Acta2	-6.61858	2.96816e-05	down
1838	ENSMUSG00000028004	Npy2r	-6.62736	0.00132566	down
1839	ENSMUSG00000028464	Tpm2	-6.69922	0.000406185	down
1840	ENSMUSG00000026208	Des	-6.7663	0.00162562	down
1841	ENSMUSG00000036853	Mcoln3	-6.78172	0.00146665	down
1842	ENSMUSG00000079510	Mdga2	-6.83565	0.00345037	down
1843	ENSMUSG00000038218	Gm9765	-6.88147	0.0340989	down
1844	ENSMUSG00000048096	Lmod1	-6.92646	5.13338e-05	down
1845	ENSMUSG00000068748	Ptprz1	-6.94501	0.00452744	down
1846	ENSMUSG00000042179	Pnliprp1	-6.98703	0.0176785	down
1847	ENSMUSG00000031273	Col4a6	-6.99038	0.00790637	down
1848	ENSMUSG00000031966	Glb1l3	-7.00411	0.00035048	down
1849	ENSMUSG00000066224	Arid3c	-7.01916	0.000600286	down
1850	ENSMUSG00000001494	Sost	-7.14941	0.00148918	down
1851	ENSMUSG00000057534	Gm15698	-7.36876	0.0097351	down
1852	ENSMUSG00000079343	Gm5077	-7.38219	0.00444581	down
1853	ENSMUSG00000029695	Aass	-7.38803	3.00467e-06	down
1854	ENSMUSG00000030399	Ckm	-7.4541	0.000382121	down
1855	ENSMUSG00000059430	Actg2	-7.48455	0.000135712	down
1856	ENSMUSG00000051729	Gm5087	-7.50964	0.00256532	down
1857	ENSMUSG00000025787	Tgm4	-7.61567	0.00175268	down
1858	ENSMUSG00000073067	9130019P16Rik	-7.64041	0.000171999	down
1859	ENSMUSG00000056553	Ptprn2	-7.70406	0.00220884	down
1860	ENSMUSG00000017300	Tnnc2	-7.71009	0.00113732	down
1861	ENSMUSG00000056032	BC018473	-7.77742	4.53074e-05	down
1862	ENSMUSG00000018830	Myh11	-8.13466	1.97611e-05	down
1863	ENSMUSG00000038370	Pcp4l1	-8.15074	0.00409938	down
1864	ENSMUSG00000041670	Rims1	-8.20159	0.000417137	down
1865	ENSMUSG00000001349	Cnn1	-8.23998	0.000216724	down
1866	ENSMUSG00000000003	Pbsn	-8.25334	0.00173574	down
1867	ENSMUSG00000064325	Hhip	-8.62195	0.00039564	down
1868	ENSMUSG00000031022	BC051019	-8.69709	0.00327259	down
1869	ENSMUSG00000031972	Acta1	-8.70628	0.000609574	down
1870	ENSMUSG00000051920	Rspo2	-8.76202	0.000721224	down
1871	ENSMUSG00000054667	Irs4	-8.87013	0.000130259	down
1872	ENSMUSG00000052303	Mrgpra6	-8.88852	0.000883201	down
1873	ENSMUSG00000085490	4930526L06Rik	-8.89936	0.00470409	down
1874	ENSMUSG00000020177	9530003J23Rik	-8.90969	4.96067e-05	down
1875	ENSMUSG00000031594	Fgl1	-9.13144	2.57635e-05	down
1876	ENSMUSG00000056716	Gm5420	-9.14023	0.00160417	down
1877	ENSMUSG00000052551	Adarb2	-9.16817	5.71404e-06	down
1878	ENSMUSG00000057897	Camk2b	-9.29145	1.78389e-06	down
1879	ENSMUSG00000070645	Ren1	-9.42179	0.0136818	down
1880	ENSMUSG00000038583	Pln	-9.42663	0.000916211	down
1881	ENSMUSG00000074575	Kcng1	-9.87099	0.000244806	down
1882	ENSMUSG00000031212	Pgr15l	-10.2016	0.000387787	down
1883	ENSMUSG00000038071	Npy6r	-10.4271	0.0024505	down
1884	ENSMUSG00000054523	Ms4a5	-10.4297	0.00017437	down
1885	ENSMUSG00000078776	9530053A07Rik	-10.9314	1.26186e-05	down
1886	ENSMUSG00000026424	Gpr37l1	-10.9606	0.00054669	down
1887	ENSMUSG00000078384	Gm10935	-11.1626	0.000121712	down
Upper quartile normalization
No	Ensembl ID	Symbol	logFC	adjusted p value	DEG flag
1	ENSMUSG00000040132	Svs2	10.6303	0.00915492	up
2	ENSMUSG00000055555	4930502E18Rik	10.5944	0.00140765	up
3	ENSMUSG00000085412	Gm15055	10.0347	0.00300676	up
4	ENSMUSG00000091215	Gm17252	9.65996	0.0119698	up
5	ENSMUSG00000064213	Defa24	9.64585	0.000125309	up
6	ENSMUSG00000056054	S100a8	9.5325	0.000973137	up
7	ENSMUSG00000050635	Sprr2f	9.09902	0.00250535	up
8	ENSMUSG00000051159	Cited1	8.70183	0.000153758	up
9	ENSMUSG00000024128	Sbp	8.61237	0.0194864	up
10	ENSMUSG00000056758	Hmga2	8.23098	0.000453058	up
11	ENSMUSG00000063130	Calml3	8.13767	0.00326706	up
12	ENSMUSG00000042845	Wfdc12	8.04011	0.0101792	up
13	ENSMUSG00000024354	Slc23a1	7.98358	0.000912607	up
14	ENSMUSG00000017004	Svs5	7.72686	0.0143241	up
15	ENSMUSG00000031965	Tbx20	7.72119	0.001864	up
16	ENSMUSG00000070637	Gm694	7.51934	0.00755947	up
17	ENSMUSG00000056071	S100a9	7.48883	0.0128861	up
18	ENSMUSG00000000031	H19	7.48482	0.000808157	up
19	ENSMUSG00000043681	Fam25c	7.48128	0.00185583	up
20	ENSMUSG00000040026	Saa3	7.42232	0.049606	up
21	ENSMUSG00000066975	Cryba4	7.30294	0.0004502	up
22	ENSMUSG00000017000	Svs6	7.19091	0.0200039	up
23	ENSMUSG00000042684	Npl	7.14668	0.0178074	up
24	ENSMUSG00000061126	Cyp4f39	7.13232	0.00359398	up
25	ENSMUSG00000061959	Ces1e	6.68409	6.16672e-06	up
26	ENSMUSG00000017003	Svs3a	6.67285	0.00436461	up
27	ENSMUSG00000086804	Gm13847	6.515	0.0016831	up
28	ENSMUSG00000005883	Spo11	6.27938	0.00564212	up
29	ENSMUSG00000066885	Ptprv	6.23245	0.00384147	up
30	ENSMUSG00000090883	Gm17301	6.1898	0.0338318	up
31	ENSMUSG00000020723	Cacng4	6.1888	0.000122609	up
32	ENSMUSG00000042808	Gpx2	6.15762	0.041231	up
33	ENSMUSG00000074452	Pate2	6.15493	0.010929	up
34	ENSMUSG00000076619	Ighj3	6.11818	0.0296677	up
35	ENSMUSG00000031551	Ido1	6.0041	0.000935052	up
36	ENSMUSG00000028749	Pla2g2f	5.95423	0.00239151	up
37	ENSMUSG00000028185	Dnase2b	5.94929	0.0124987	up
38	ENSMUSG00000029304	Spp1	5.75341	0.00228365	up
39	ENSMUSG00000032108	D730048I06Rik	5.71414	0.001235	up
40	ENSMUSG00000047390	Defb9	5.64958	0.00490672	up
41	ENSMUSG00000050383	Svs3b	5.63726	0.000792042	up
42	ENSMUSG00000024534	Sncaip	5.59429	0.0412202	up
43	ENSMUSG00000047517	Dmbt1	5.59181	0.0132459	up
44	ENSMUSG00000029378	Areg	5.57419	0.0231686	up
45	ENSMUSG00000029211	Gabra4	5.55325	5.34274e-05	up
46	ENSMUSG00000027070	Lrp2	5.49457	0.00617836	up
47	ENSMUSG00000029212	Gabrb1	5.38486	0.000428173	up
48	ENSMUSG00000022240	Ctnnd2	5.352	0.000362539	up
49	ENSMUSG00000009876	Cox4i2	5.33212	0.0426283	up
50	ENSMUSG00000021469	Msx2	5.22599	0.0151742	up
51	ENSMUSG00000030905	Crym	5.20796	0.00607942	up
52	ENSMUSG00000028591	Pramef12	5.05597	0.000605488	up
53	ENSMUSG00000054423	Cadps	5.05341	0.0272619	up
54	ENSMUSG00000032454	Rbp2	5.05242	0.0143234	up
55	ENSMUSG00000029844	Hoxa1	5.04197	0.00129292	up
56	ENSMUSG00000023039	Krt7	4.99589	0.0223177	up
57	ENSMUSG00000050953	Gja1	4.98953	0.0166754	up
58	ENSMUSG00000041523	Upk2	4.92169	0.00567612	up
59	ENSMUSG00000032726	Bmp8a	4.8537	0.00157919	up
60	ENSMUSG00000027510	Rbm38	4.80941	0.0142388	up
61	ENSMUSG00000027496	Aurka	4.78374	0.00963286	up
62	ENSMUSG00000028341	Nr4a3	4.72772	0.0145397	up
63	ENSMUSG00000042988	Notum	4.68895	0.00723209	up
64	ENSMUSG00000009545	Kcnq1	4.68595	0.0205469	up
65	ENSMUSG00000025089	Gfra1	4.56617	0.0299747	up
66	ENSMUSG00000038295	Atg9b	4.5541	0.005015	up
67	ENSMUSG00000042842	Serpinb6b	4.55008	0.0138582	up
68	ENSMUSG00000044743	Defb10	4.5034	0.0161334	up
69	ENSMUSG00000026831	1700007K13Rik	4.49661	0.00982942	up
70	ENSMUSG00000038560	Sp6	4.4166	0.00869441	up
71	ENSMUSG00000024386	Proc	4.39763	0.00173632	up
72	ENSMUSG00000048500	Defb15	4.32442	0.0302548	up
73	ENSMUSG00000071847	Apcdd1	4.2949	0.0208639	up
74	ENSMUSG00000078994	Zfp429	4.24964	0.00105985	up
75	ENSMUSG00000020601	Trib2	4.23838	0.0388669	up
76	ENSMUSG00000037578	Pkd2l1	4.23366	0.00583293	up
77	ENSMUSG00000075296	Aldh3b2	4.2135	0.00113431	up
78	ENSMUSG00000087658	Gm15051	4.09637	0.000638042	up
79	ENSMUSG00000074445	Sprr2a3	4.08913	0.0244242	up
80	ENSMUSG00000032586	Traip	4.07798	0.00757105	up
81	ENSMUSG00000031093	Dock11	4.05791	0.0216427	up
82	ENSMUSG00000000901	Mmp11	4.02761	0.000114084	up
83	ENSMUSG00000069805	Fbp1	4.02056	0.047624	up
84	ENSMUSG00000043068	Fam89a	4.00875	0.00289665	up
85	ENSMUSG00000067219	Nipal1	3.98638	0.0126583	up
86	ENSMUSG00000050762	Prss27	3.98273	0.0161814	up
87	ENSMUSG00000033581	Igf2bp2	3.9593	0.0109225	up
88	ENSMUSG00000090738	Gm17727	3.9401	0.0207619	up
89	ENSMUSG00000046589	Lrrc8e	3.939	0.00555613	up
90	ENSMUSG00000037686	Aspg	3.93533	0.0100729	up
91	ENSMUSG00000022468	Endou	3.92416	0.0134915	up
92	ENSMUSG00000037440	Vnn1	3.90483	0.0430466	up
93	ENSMUSG00000037577	Ephx3	3.88643	0.000482824	up
94	ENSMUSG00000026175	Vil1	3.81422	0.0211855	up
95	ENSMUSG00000074802	Gas2l3	3.79507	0.0118914	up
96	ENSMUSG00000057454	Lypd3	3.77233	0.00522826	up
97	ENSMUSG00000034758	Tle6	3.76933	0.00274992	up
98	ENSMUSG00000033227	Wnt6	3.74667	0.0490568	up
99	ENSMUSG00000091176	Gm17678	3.74128	0.013958	up
100	ENSMUSG00000056973	Ces1d	3.72463	0.0144696	up
101	ENSMUSG00000074472	Zfp872	3.71792	0.0063407	up
102	ENSMUSG00000015702	Anxa9	3.70093	0.000156939	up
103	ENSMUSG00000043219	Hoxa6	3.68058	0.00558972	up
104	ENSMUSG00000043004	Gng2	3.66785	0.0286222	up
105	ENSMUSG00000019139	Isyna1	3.65662	0.00125392	up
106	ENSMUSG00000021294	Kif26a	3.63678	0.000746747	up
107	ENSMUSG00000028640	Tfap2c	3.5802	0.0128982	up
108	ENSMUSG00000027360	Hdc	3.57728	0.0351976	up
109	ENSMUSG00000030792	Dkkl1	3.57209	0.00602133	up
[truncated: 10,556 more rows]
