# Supplementary material for: Aberrant androgen action in prostatic progenitor cells induces oncogenesis and tumor development through IGF1 and Wnt axes
Source: Nat Commun. 2022 Jul 28;13:4364. doi: 10.1038/s41467-022-32119-0 (PMC9334353; doi:10.1038/s41467-022-32119-0)
Supplement: Supplementary file 11 — Source Data [file 41467_2022_32119_MOESM11_ESM.xlsx]

## Sheet: Fig. 2o
Fig. 2o: % of cell counts in total PIN or PCa samples
Cell Counts
Cell Type	PIN	PCa
BE1	1063	180
BE2	629	179
LE1	5	3558
LE2	14	1545
LE3	366	2104
LE4	241	87
LE5	1196	184
LE6	592	308
LE7	354	109
UrLE	372	139
OE	147	28
Total	4979	8421
Cell Counts (%)
Cell Type	PIN	PCa
BE1	0.213497	0.0213751
BE2	0.126331	0.0212564
LE1	0.00100422	0.422515
LE2	0.00281181	0.18347
LE3	0.0735087	0.249852
LE4	0.0484033	0.0103313
LE5	0.240209	0.0218501
LE6	0.118899	0.0365752
LE7	0.0710986	0.0129438
UrLE	0.0747138	0.0165064
OE	0.029524	0.00332502
Total	1	1

## Sheet: Fig. 3c
Fig. 3c IPA canonical pathway enriched in DEGs from hARtg+ vs hARtg- in basal epithelial cells
Ingenuity Canonical Pathways	-log(p-value)	Ratio	z-score	Molecules
NRF2-mediated Oxidative Stress Response	11.7	0.211	1.134	ABCC1,ACTB,AKT1,ATF4,CBR1,CCT7,CYP2B6,CYP2F1,CYP2S1,DNAJA2,DNAJB1,DNAJB6,DNAJC11,DNAJC3,DNAJC8,ERP29,FKBP5,FOS,FOSL1,FTL,GCLM,GPX2,GSR,GSTA3,GSTA5,GSTK1,GSTM3,GSTM5,HRAS,HSP90AB1,HSP90B1,JUN,JUNB,JUND,MAFF,MAP3K1,MGST1,MGST3,NFE2L2,PPIB,PRDX1,PRKCD,RAP1B,RRAS,RRAS2,SQSTM1,STIP1,TXNRD1,UBE2E3,USP14
RHOGDI Signaling	6.86	0.177	2.191	ACTB,ACTR3,ARHGAP5,ARHGDIA,ARHGDIB,ARHGEF3,ARHGEF5,ARPC2,ARPC3,ARPC5,CD44,CDH13,CDH3,CFL1,EZR,GNAI1,GNAS,GNG12,GNG5,ITGA2,ITGA5,ITGAV,ITGB1,ITGB4,ITGB5,ITGB6,MSN,MYH9,MYL12A,MYL12B,MYL6,PPP1R12A,RAC1,RHOC,RHOU,RHOV,RND3,ROCK2
IGF-1 Signaling	6.72	0.231	1.213	AKT1,AKT2,CSNK2B,FOS,FOXO1,HRAS,IGF1R,IGFBP3,IGFBP5,JAK1,JAK2,JUN,PRKAR2A,PXN,RAP1B,RPS6KB1,RRAS,RRAS2,SFN,SOCS2,SOCS3,YWHAE,YWHAH,YWHAQ
WNT/β-catenin Signaling	4.93	0.168	0.426	AKT1,AKT2,APPL1,CCND1,CD44,CDH3,CSNK1A1,CSNK2B,CTNNB1,FZD1,GJA1,ILK,JUN,MMP7,PPARD,PPP2CB,PPP2R3A,SOX2,SOX4,SOX9,TCF3,TCF7L2,TGFB1,TGFB2,TLE3,Ubb,UBC,UBD,WNT4
Insulin Secretion Signaling Pathway	4.43	0.141	1.48	ATF4,CACNA2D1,CAMK2D,CLCN3,CPE,EIF2S1,EIF2S2,EIF4A1,EIF4A2,EIF4A3,EIF4G1,FURIN,GNAS,GPAA1,JAK1,JAK2,MAPK13,PABPC1,PDIA3,PRKAR2A,PRKCD,PRLR,RAP1B,RPS6KB1,SCNN1A,SEC11A,SEC11C,SEC61A1,SEC61B,SEC61G,SLC2A1,SPCS2,SPCS3,SRP72,SSR2,SSR4,STAT5A,TCF3
JAK/STAT Signaling	4.31	0.207	1.213	AKT1,AKT2,BCL2L1,CDKN1A,CEBPB,FOS,HRAS,JAK1,JAK2,JUN,NFKB1,RAP1B,RRAS,RRAS2,SOCS2,SOCS3,STAT5A
Aryl Hydrocarbon Receptor Signaling	4.3	0.164	0.775	AHR,ALDH1A1,ALDH3A1,ALDH6A1,CCND1,CDKN1A,CTSD,FOS,GSTA3,GSTA5,GSTK1,GSTM3,GSTM5,HSP90AB1,HSP90B1,HSPB1,JUN,MGST1,MGST3,NFE2L2,NFIA,NFKB1,NRIP1,PTGES3,TGFB1,TGFB2
PPAR Signaling	4.27	0.187	1.342	CITED2,FOS,HRAS,HSP90AB1,HSP90B1,IL1RN,IL33,JUN,NFKB1,NFKBIA,NRIP1,PPARD,PTGS2,RAP1B,RRAS,RRAS2,SCAND1,SNW1,STAT5A,TRAF2
HIPPO signaling	4.1	0.2	0.535	CD44,CUL1,FRMD6,PPP1R12A,PPP2CB,PPP2R3A,SFN,TEAD1,TEAD4,TJP2,TP53BP2,WWC1,WWTR1,YAP1,YWHAE,YWHAH,YWHAQ
Sumoylation Pathway	4.01	0.184	1.604	ARHGDIA,ARHGDIB,CEBPA,ETS1,FOS,ISG20,JUN,NFKB1,NFKBIA,RAC1,RAN,RHOC,RHOU,RHOV,RND3,SERBP1,SUMO2,UBE2I,XIAP

## Sheet: Fig. 3f
Fig. 3f: qPCR of Igf1 axis genes
Gene	cDNA	Sample label	Ct1	Ct2	Ct3	dCt1	dCt2	dCt3	ddCt1	ddCt2	ddCt3	Fold Change 1	Fold Change 2	Fold Change 3	Average	SD	FTEST	TTEST
Ppia	25 ng	WT	18.0952	18.0687	18.1217
	25 ng	PIN	18.3828	18.3482	18.4687
Igf1r	25 ng	WT	24.6428	24.0612	23.68	6.54763	5.96598	5.5848	0.514829	-0.066824	-0.448004	0.699876	1.04741	1.36415	1.03715	0.332257
	25 ng	PIN	22.9055	23.3766	22.9884	4.5056	4.97672	4.58855	-1.5272	-1.05609	-1.44425	2.88226	2.07928	2.72122	2.56092	0.424812	0.759091	0.0085844
Jak2	25 ng	WT	24.6054	24.4129	24.5564	6.51015	6.31768	6.46117	0.0804845	-0.111987	0.0315023	0.94574	1.08072	0.978401	1.00162	0.0704195
	25 ng	PIN	23.28	23.3863	23.2498	4.88009	4.98646	4.84997	-1.54957	-1.44321	-1.57969	2.9273	2.71924	2.98906	2.87854	0.141365	0.397619	3.29019e-05
Mapk13	25 ng	WT	26.7534	26.8422	26.7128	8.65821	8.74702	8.61761	-0.0160713	0.072738	-0.0566667	1.0112	0.950832	1.04006	1.0007	0.0455321
	25 ng	PIN	24.2295	24.3355	24.6555	5.82967	5.93567	6.25566	-2.84461	-2.7386	-2.41862	7.18311	6.67425	5.34659	6.40132	0.948191	0.00460122	0.00998918

## Sheet: Fig. 3h
Fig. 3h: % of IGF1R-positive cells in CK14-positive basal cells
	% of Igf1r positive cells			Average	SD	FTEST	TTEST	Sample 1-1						Sample 2-1						Sample 3-1
mGFP-	15.0347	11.255	9.19474	11.8281	2.96185					-Igf1r	+Igf1r	% of Igf1r positive cells				-Igf1r	+Igf1r	% of Igf1r positive cells				-Igf1r	+Igf1r	% of Igf1r positive cells
mGFP+	76.1774	78.6002	71.346	75.3745	3.69314	0.78285	2.02845e-05	CK14+	mGFP-	356	72	16.8224		CK14+	mGFP-	239	36	13.0909		CK14+	mGFP-	240	25	9.43396
									mGFP+	79	253	76.2048			mGFP+	59	247	80.719			mGFP+	85	197	69.8582
								Sample 1-2						Sample 2-2						Sample 3-2
										-Igf1r	+Igf1r	% of Igf1r positive cells				-Igf1r	+Igf1r	% of Igf1r positive cells				-Igf1r	+Igf1r	% of Igf1r positive cells
								CK14+	mGFP-	360	63	14.8936		CK14+	mGFP-	198	22	10		CK14+	mGFP-	259	29	10.0694
									mGFP+	61	225	78.6713			mGFP+	64	236	78.6667			mGFP+	73	198	73.0627
								Sample 1-3						Sample 2-3						Sample 3-3
										-Igf1r	+Igf1r	% of Igf1r positive cells				-Igf1r	+Igf1r	% of Igf1r positive cells				-Igf1r	+Igf1r	% of Igf1r positive cells
								CK14+	mGFP-	317	49	13.388		CK14+	mGFP-	159	19	10.6742		CK14+	mGFP-	182	16	8.08081
									mGFP+	98	274	73.6559			mGFP+	100	324	76.4151			mGFP+	106	261	71.1172
										Ave.	GFP-	15.0347				Ave.	GFP-	11.255				Ave.	GFP-	9.19474
											GFP+	76.1774					GFP+	78.6002					GFP+	71.346

## Sheet: Fig. 3j
Fig. 3j: hAR-ChIP qPCR for mouse Igf1r locus
Gene	Sample Label	Ct1	Ct2	Ct3	dCt1	dCt2	dCt3	% of Input1	% of Input2	% of Input3	Average	SD	FTEST	TTEST
Untr4	WT Input	33.9309	33.6398	32.9492	27.8628
	WT IgG	41.0253	42.0691	41.8977	-13.1625	-14.2063	-14.0349	0.010907	0.00529044	0.0059577	0.00738503	0.00306827
	WT hAR	41.2379	41.6412	41.3765	-13.3751	-13.7784	-13.5137	0.00941211	0.00711695	0.00855037	0.00835981	0.00115939
	PIN Input	33.8494	33.5934	32.96	27.8237
	PIN IgG	41.2256	41.8063	41.525	-13.4019	-13.9826	-13.7012	0.00923903	0.00617761	0.00750782	0.00764149	0.00153508	0.400395	0.903234
	PIN hAR	41.4055	41.0325	40.7883	-13.5818	-13.2088	-12.9645	0.0081559	0.0105624	0.0125108	0.0104097	0.00218145	0.605729	0.185716
Igf1r-A	WT Input	32.6537	32.7803	33.1618	27.2214
	WT IgG	41.1456	41.176	40.4404	-13.9242	-13.9546	-13.219	0.00643284	0.00629856	0.0104881	0.00773983	0.00238101
	WT hAR	40.9494	41.4576	42.8953	-13.728	-14.2361	-15.6739	0.00736998	0.00518196	0.00191294	0.00482163	0.00274631
	PIN Input	32.6537	32.7803	33.1618	27.2214
	PIN IgG	40.7418	40.7649	40.5231	-13.5204	-13.5435	-13.3017	0.00851042	0.0083753	0.0099034	0.0089297	0.000845944	0.224164	0.460498
	PIN hAR	34.5211	34.6524	34.5776	-7.29969	-7.43099	-7.35614	0.634708	0.579496	0.610354	0.608186	0.0276699	0.0195099	0.000629137
Igf1r-B	WT Input	31.3319	30.9335	30.8585	25.3975
	WT IgG	40.8477	41.6716	40.9174	-15.4503	-16.2741	-15.52	0.00223357	0.00126182	0.00212822	0.00187454	0.000533237
	WT hAR	37.395	37.1015	37.9336	-11.9975	-11.704	-12.5362	0.024456	0.0299739	0.0168358	0.0237552	0.00659701
	PIN Input	31.3319	30.9335	30.8585	25.3975
	PIN IgG	42.5208	41.7762	41.7942	-17.1233	-16.3787	-16.3967	0.000700421	0.0011736	0.00115902	0.00101101	0.000269079	0.405911	0.0664728
	PIN hAR	31.9507	31.8557	31.9729	-6.55321	-6.45829	-6.57547	1.06485	1.13726	1.04854	1.08355	0.0472245	0.038282	0.000533999

## Sheet: Fig. 4g
Fig. 4g: qPCR of Wnt axis genes
	cDNA	Sample label	Ct1	Ct2	Ct3	dCt1	dCt2	dCt3	ddCt1	ddCt2	ddCt3	Fold Change 1	Fold Change 2	Fold Change 3	Average	SD	FTEST	TTEST
Ppia	25 ng	WT	20.382	20.4302	20.4228
	25 ng	PIN	20.4111	20.341	20.3946
	25 ng	PCa	20.974	20.9348	20.9396
Tcf4	25 ng	WT	33.2429	34.2638	32.251	12.8609	13.8337	11.8282	0.0199857	0.992738	-1.01272	0.986242	0.502523	2.01772	1.16883	0.773923
	25 ng	PIN	32.923	32.8019	32.8829	12.512	12.4609	12.4884	-0.328942	-0.380019	-0.352549	1.25609	1.30136	1.27681	1.27809	0.0226606	0.00171319	0.818929
	25 ng	PCa	28.8811	28.925	28.905	7.90707	7.99012	7.96535	-4.93385	-4.8508	-4.87557	30.5658	28.8559	29.3557	29.5925	0.879171	0.873179	1.91512e-06
Myc	25 ng	WT	27.884	27.9043	27.95	7.50199	7.47411	7.52716	0.000902958	-0.0269779	0.026075	0.999374	1.01888	0.982089	1.00011	0.0184046
	25 ng	PIN	27.2025	27.2022	27.5028	6.7914	6.8612	7.10825	-0.709688	-0.639883	-0.392837	1.63545	1.5582	1.31297	1.50221	0.168373	0.0236147	0.0341705
	25 ng	PCa	26.5211	26.5246	26.5131	5.54707	5.58972	5.57349	-1.95402	-1.91137	-1.9276	3.87453	3.76166	3.80422	3.81347	0.0570014	0.188819	1.36851e-07
Ccnd1	25 ng	WT	24.224	24.981	25.834	3.84199	4.55085	5.41119	-0.759351	-0.050497	0.809848	1.69273	1.03562	0.570442	1.0996	0.563872
	25 ng	PIN	23.972	23.7711	23.9924	3.56097	3.43007	3.59777	-1.04037	-1.17127	-1.00357	2.05676	2.2521	2.00496	2.1046	0.130335	0.101435	0.0396368
	25 ng	PCa	21.093	20.9519	20.9111	0.118924	0.0170891	-0.0285071	-4.48242	-4.58425	-4.62985	22.3533	23.9882	24.7585	23.7	1.22819	0.348175	8.45646e-06
Axin2	25 ng	WT	24.171	24.203	24.3029	3.78899	3.77279	3.88008	-0.0249659	-0.0411631	0.066129	1.01746	1.02894	0.955198	1.00053	0.0396788
	25 ng	PIN	24.4839	23.2512	23.0102	4.07289	2.91016	2.61561	0.258935	-0.903791	-1.19835	0.835705	1.87098	2.29477	1.66715	0.750582	0.00557363	0.199307
	25 ng	PCa	20.3338	20.3229	20.1048	-0.640206	-0.611905	-0.834772	-4.45416	-4.42586	-4.64873	21.9198	21.494	25.0845	22.8328	1.96169	0.000817916	4.27205e-05
Lgr5	25 ng	WT	31.782	31.943	31.8819	11.4	11.5128	11.4591	-0.0573246	0.0555111	0.00181353	1.04053	0.962253	0.998744	1.00051	0.0391703
	25 ng	PIN	31.13	31.3831	31.9212	10.719	11.0421	11.5266	-0.738333	-0.415224	0.0693391	1.66825	1.33351	0.953075	1.31828	0.357829	0.0199073	0.26306
	25 ng	PCa	28.0146	28.0927	28.2048	7.04056	7.1579	7.26523	-4.41673	-4.29939	-4.19206	21.3583	19.69	18.2783	19.7755	1.54183	0.00129001	0.00222801

## Sheet: Fig. 8b
Fig. 8b: Individual organoid size (mm)
Vehicle	Enz	ICG-001	iCRT3	ICG-001+Enz	iCRT3+Enz
1358.49	577.274	495.901	118.794	251.52	204.387
1215.22	576.22	346.404	119.833	251.739	191.327
1151.65	539.562	303.694	71.696	144.827	183.12
979.653	516.59	299.07	176.685	139.792	154.73
886.93	514.167	293.747	180.056	137.806	144.78
830.244	513.389	272.393	85.886	124.583	141.968
822.695	499.438	259.037	95.027	135.13	137.918
756.89	491.038	254.448	416.373	107.079	131.839
751.703	479.853	251.52	301.463	103.096	130.103
744.276	452.573	251.232	64.084	107.111	128.007
737.853	447.347	244.632	172.062	61.281	126.341
735.412	439.845	241.299	147.841	66.924	126.273
709.974	439.735	237.768	116.035	350.832	125.245
657.991	423.32	226.153	50.116	75.374	121.772
654.418	399.607	225.084	145.077	96.126	121.617
653.641	393.91	223.641	123.57	92.826	118.227
640.317	393.508	219.057	134.106	99.004	109.277
638.809	383.329	218.821	314.479	128.732	107.24
630.328	382.407	218.317	96.805	128.195	105.278
622.186	377.784	204.488	69.078	194.904	104.539
620.556	374.119	198.504	48.722	188.488	101.547
601.372	373.46	198.113	171.771	109.686	100.609
600.547	362.615	196.892	330.504	121.006	99.888
595.291	355.267	193.075	102.375	55.839	99.784
586.555	351.719	190.47	81.544	212.64	97.549
558.676	343.543	188.461	118.401	289.446	96.538
543.551	338.614	169.652	117.217	239.666	95.081
532.31	326.703	168.92	164.947	209.383	94.809
524.63	316.613	153.612	62.616	233.019	92.826
520.497	306.315	149.705	82.385	80.865	91.687
517.01	295.221	149.256	189.591	96.591	90.951
512.418	284.966	145.207	125.616	187.278	90.038
504.097	280.984	136.525	102.24	260.873	88.006
503.574	279.632	133.656	342.196	238.412	85.826
500.875	270.794	129.997	95.154	93.215	85.383
498.776	263.841	127.224	123.64	67.233	84.531
492.974	243.007	123.402	63.436	223.024	84.184
488.276	234.154	122.576	232.026	55.715	84.102
471.111	225.719	122.365	247.251	87.947	84.041
469.881	223.124	121.333	237.848	158.655	82.196
453.77	222.939	120.65	259.887	54.591	82.175
447.886	219.057	119.04	211.633	75.557	81.86
445.51	213.425	119.025	345.029	78.333	79.965
431.669	208.716	118.924	299.715	179.625	78.311
417.704	206.066	114.796	322.463	60.432	72.604
408.892	205.363	113.574	304.374	217.201	67.565
395.181	196.971	111.678	167.424	205.924	65.388
325.435	183.412	109.937	153.253	144.78	61.785
310.959	166.237	107.609	155.939	95.027	57.571
261.822	152.904	106.837	151.08	174.567	51.773

## Sheet: Fig. 8c
Fig. 8c: Organoid forming efficiency (%)
	Organoid count 1	Organoid count 2	Organoid count 3	Organoid count 4	Organoid count 5	Organoid count 6
Vehicle	340	188	188	178	244	230
Enz	188	130	172	144	158	116
ICG-001	116	130	116	144	144	128
iCRT3	86	100	116	72	100	116
ICG-001+Enz	58	72	72	86	58	100
iCRT3+Enz	72	42	44	86	28	58
	Forming efficiency 1	Forming efficiency 2	Forming efficiency 3	Forming efficiency 4	Forming efficiency 5	Forming efficiency 6	FTEST	TTEST
Vehicle	17	9.4	9.4	8.9	12.2	11.5
Enz	9.4	6.5	8.6	7.2	7.9	5.8	0.0952922	0.0260868
ICG-001	5.8	6.5	5.8	7.2	7.2	6.4	0.00349752	0.00996451
iCRT3	4.3	5	5.8	3.6	5	5.8	0.0148439	0.00264938
ICG-001+Enz	2.9	3.6	3.6	4.3	2.9	5	0.0119416	0.00117185
iCRT3+Enz	3.6	2.1	2.2	4.3	1.4	2.9	0.0382548	0.000515399

## Sheet: Fig. 8e
Fig. 8e: % of Ki67+ cells in organoids
Vehicle			Enz			ICG-001			iCRT3			ICG-001+Enz			iCRT3+Enz
Ki67+ cell counts	Total cell counts	% of Ki67+ cells	Ki67+ cell counts	Total cell counts	% of Ki67+ cells	Ki67+ cell counts	Total cell counts	% of Ki67+ cells	Ki67+ cell counts	Total cell counts	% of Ki67+ cells	Ki67+ cell counts	Total cell counts	% of Ki67+ cells	Ki67+ cell counts	Total cell counts	% of Ki67+ cells
332	1041	31.8924	67	456	14.693	99	945	10.4762	73	845	8.63905	15	645	2.32558	2	245	0.816327
362	1112	32.554	242	1230	19.6748	135	972	13.8889	49	556	8.81295	24	897	2.67559	1	365	0.273973
212	897	23.6343	201	876	22.9452	88	725	12.1379	43	335	12.8358	42	995	4.22111	3	421	0.712589
234	834	28.0576	131	935	14.0107	95	642	14.7975	77	745	10.3356	33	896	3.68304	1	254	0.393701
615	2121	28.9958	102	712	14.3258	143	887	16.1218	56	615	9.10569	29	789	3.67554	4	301	1.3289
262	731	35.8413	81	549	14.7541	61	551	11.0708	72	891	8.08081	19	546	3.47985	2	250	0.8
	Average	30.1626		Average	16.7339		Average	13.0822		Average	9.63498		Average	3.34345		Average	0.720915
	SD	4.22776		SD	3.70213		SD	2.21633		SD	1.73778		SD	0.706624		SD	0.371996
				FTEST	0.777875		FTEST	0.182632		FTEST	0.0733105		FTEST	0.00128452		FTEST	5.57457e-05
				TTEST	0.000160882		TTEST	5.2475e-06		TTEST	6.59064e-07		TTEST	1.40425e-05		TTEST	1.13834e-05

## Sheet: Fig. 8f
Fg. 8f: Weight of xenograft (mg)
	Weight 1	Weight 2	Weight 3	Weight 4	Weight 5	Weight 6	Average	SD	FTEST	TTEST
Veh	11.8	9.2	8.4	9.8	9.4	10.2	9.8	1.15239
Enz	6.8	4.4	4.4	4.2	4.3	5.7	4.96667	1.05578	0.852298	1.89286e-05
iCRT3	4	3.6	3.7	3.9	2.9	2.6	3.45	0.568331	0.146889	2.69085e-07
iCRT3+Enz	0.4	0.4	0.8	1.6	1	0.6	0.8	0.45607	0.0629656	8.92396e-07

[truncated: 3 more sheets: Supplementary Fig. 2d, Supplementary Fig. 2e, Supplementary Fig. 5c]
